# Supplementary material for: Spatial Organization of the Sperm Cell Glycoproteome
Source: Mol Cell Proteomics. 2024 Dec 12;24(1):100893. doi: 10.1016/j.mcpro.2024.100893 (PMC11774830; doi:10.1016/j.mcpro.2024.100893)
Supplement: Supplemental Tables S1–S12 [file mmc1.xlsx]

## Sheet: Table S1
Supplemental Table S1. Identities of glycan fragment ions and monoisotopic masses that were used in this study to make the glycan database.
Monosaccharide building blocks and LacdiNAc structure	Oxonium ions	Monoisotopic mass [MH+]
N-Acetylhexosamine (HexNAc)	HexNAc	204.087
	HexNAc-H2O	186.076
Hexose (Hex)	Hex	163.06
	Hex-H2O	145.05
Deoxyheose (dHex)	HexNAcHexdHex	512.197
	Peptide-HexNAcdHex	/
N-Acetylneuraminic acid (NeuAc)	NeuAc	292.103
	NeuAc-H2O	274.092
N-Glycolylneuraminic acid (NeuGc)	NeuGc	308.098
	NeuGc-H2O	290.087
Deaminated neuraminic acid (Kdn)	Kdn	251.076
	Kdn-H2O	233.066
Acetylated Neu5Ac (NeuAcAc)	NeuAcAc	350.108
	NeuAcAc-H2O	332.098
Phosphorylated Hex (PhosphoHex)	PhosphoHex	243.026
	PhosphoHex-H2O	225.016
Formylated HexNAc (FormylHexNAc)	FormylHexNAc	232.082
	FormylHexNAc-H2O	214.071
Sulfated HexNAc (SulHexNAc)	SulHexNAc	284.044
	SulHexNAc-H2O	266.033
Pentose	Pentose-Hex	295.102
	Pentose-HexHexNAc	498.182
Di-N-Acetyllactosamine (LacdiNAc)	HexNAc2	407.166
Note: (1) The monosaccharide building blocks were included in the glycan database when their oxonium ions were observed in the raw data.
(2) Kdn, sulfated HexNAc, and pentose were not included in the glycan database for test search because their oxonium ions were not observed in the raw data.

## Sheet: Table S2
Supplemental Table S2. Human, bull, and boar sperm cell homolog (glyco)proteomics.
Log10(iBAQ) of proteins were obtained from MaxQuant and the glycosylation state was determined based on Byonic annotation. The presence of (glyco)proteins in the same row means their E-value of blast result is lower than 10^(-4), and therefore, are defined as homologs in this study. Glyco=1 means it is glycosylated with N-glycans
IDhuman1	IDhuman2	PNhuman1	PNhuman2	IDbovine1	IDbovine2	PNbovine1	PNbovine2	IDpig1	IDpig2	PNpig1	PNpig2	glycohuman1	glycohuman2	glycobovine1	glycobovine2	glycopig1	glycopig2	iBAQhuman1	iBAQhuman2	iBAQbovine1	iBAQbovine2	iBAQpig1	iBAQpig2
Q14990	na	HUMAN Outer dense fiber protein 1	na	Q29438	na	BOVIN Outer dense fiber protein 1	na	Q29077	na	PIG Outer dense fiber protein 1	na	0	0	0	0	0	0	9.9	0	10.08	0	10.13	0
na	na	na	na	Q0VBW4	na	BOVIN Uncharacterized protein LOC777593	na	P26461	na	PIG Sperm-associated acrosin inhibitor	na	0	0	0	0	0	0	0	0	7.07	0	10.04	0
Q5JQC9	na	HUMAN A-kinase anchor protein 4	na	F1MYH5	na	BOVIN A-kinase anchoring protein 4	na	A0A286ZWH7	na	PIG A-kinase anchoring protein 4	na	1	0	1	0	1	0	10.09	0	9.8	0	9.86	0
na	na	na	na	E1BLI4	na	BOVIN CUB domain-containing protein	na	A0A5G2QBU5	na	PIG CUB domain-containing protein	na	0	0	0	0	0	0	0	0	6.92	0	9.85	0
P21266	na	HUMAN Glutathione S-transferase Mu 3	na	Q2KIV8	na	BOVIN Glutathione S-transferase	na	F1S605	na	PIG Glutathione S-transferase	na	0	0	0	0	0	0	9.51	0	9.48	0	9.77	0
P26436	na	HUMAN Acrosomal protein SP-10	na	Q32KR2	na	BOVIN Acrosomal vesicle protein 1	na	A0A5G2QKG1	na	PIG Uncharacterized protein	na	0	0	1	0	1	0	9.3	0	9.53	0	9.73	0
na	na	na	na	P29392	na	BOVIN Spermadhesin-1	na	A0A286ZPA9	na	PIG Major seminal plasma glycoprotein PSP-I	na	0	0	0	0	1	0	0	0	8.7	0	9.73	0
Q9HBV2	na	HUMAN Sperm acrosome membrane-associated protein 1	na	F1MN30	na	BOVIN Sperm acrosome membrane-associated protein 1	na	D5K8A9	na	PIG Sperm acrosome membrane-associated protein 1	na	1	0	1	0	1	0	9.31	0	9.21	0	9.71	0
Q5BJF6	na	HUMAN Outer dense fiber protein 2	na	F1MU43	na	BOVIN Outer dense fiber protein 2	na	A0A5G2QQD3	na	PIG Outer dense fiber of sperm tails 2	na	0	0	0	0	0	0	9.32	0	9.46	0	9.68	0
P30044	na	HUMAN Peroxiredoxin-5	na	Q9BGI1	na	BOVIN Peroxiredoxin-5	na	A0A5G2R9D6	na	PIG Peroxiredoxin-5	na	0	0	0	0	0	0	8.47	0	8.91	0	9.66	0
na	na	na	na	P04557	na	BOVIN Seminal plasma protein A3	na	P80964	na	PIG Seminal plasma protein pB1	na	0	0	0	0	0	0	0	0	8.37	0	9.61	0
P0DP23	na	HUMAN Calmodulin-1	na	P62157	na	BOVIN Calmodulin	na	F2Z5G3	na	PIG Calmodulin-2 isoform 1	na	0	0	0	0	0	0	0	0	9.39	0	9.57	0
P0DPH7	na	HUMAN Tubulin alpha-3C chain	na	F2Z4K0	na	BOVIN Tubulin alpha chain	na	F1RK98	na	PIG Tubulin alpha chain	na	0	0	0	0	0	0	9.65	0	9.5	0	9.5	0
Q8NEB7	na	HUMAN Acrosin-binding protein	na	E1B7S8	na	BOVIN Acrosin-binding protein	na	Q29016	na	PIG Acrosin-binding protein	na	1	0	1	0	0	0	9.08	0	8.82	0	9.5	0
P10323	na	HUMAN Acrosin	na	G5E5C6	na	BOVIN Acrosin	na	P08001	na	PIG Acrosin	na	1	0	1	0	1	0	9.2	0	8.94	0	9.47	0
A0A087WT12	na	HUMAN Glutathione peroxidase	na	Q9N2J2	na	BOVIN Phospholipid hydroperoxide glutathione peroxidase	na	P36968	na	PIG Phospholipid hydroperoxide glutathione peroxidase	na	1	0	0	0	1	0	9.35	0	9.35	0	9.4	0
Q9BS86	na	HUMAN Zona pellucida-binding protein 1	na	F1N369	na	BOVIN Zona pellucida binding protein	na	F1SF28	na	PIG Zona pellucida-binding protein 1	na	1	0	1	0	1	0	9.27	0	9.1	0	9.4	0
Q8IXA5	na	HUMAN Sperm acrosome membrane-associated protein 3	na	A6QQ77	na	BOVIN Sperm acrosome membrane-associated protein 3	na	F1RKX1	na	PIG Sperm acrosome membrane-associated protein 3	na	0	0	0	0	0	0	9.15	0	8.73	0	9.35	0
P60174	na	HUMAN Triosephosphate isomerase	na	A0A452DIX3	na	BOVIN Triosephosphate isomerase	na	A0A288CFT0	na	PIG Triosephosphate isomerase	na	0	0	0	0	0	0	9.34	0	8.87	0	9.34	0
Q96S96	na	HUMAN Phosphatidylethanolamine-binding protein 4	na	Q3T010	na	BOVIN Phosphatidylethanolamine-binding protein 4	na	C4TP28	na	PIG Phosphatidylethanolamine-binding protein 4	na	0	0	1	0	0	0	8.07	0	8	0	9.32	0
Q9BUN1	na	HUMAN Protein MENT	na	F1MF73	na	BOVIN Chromosome 3 C1orf56 homolog	na	F1SSA1	na	PIG Chromosome 4 C1orf56 homolog	na	0	0	1	0	1	0	9.09	0	8.67	0	9.3	0
na	na	na	na	F6RGR9	na	BOVIN Leucine zipper protein 2	na	F1SFZ4	na	PIG Leucine zipper protein 2	na	0	0	1	0	1	0	0	0	9.1	0	9.29	0
Q08431	na	HUMAN Lactadherin	na	Q95114	na	BOVIN Lactadherin	na	P79385	A0A5G2RKJ7	PIG Lactadherin	PIG Lactadherin	0	0	0	0	0	1	6.08	0	7.48	0	9.29	9.29
O14556	na	HUMAN Glyceraldehyde-3-phosphate dehydrogenase	na	Q2KJE5	na	BOVIN Glyceraldehyde-3-phosphate dehydrogenase	na	F1RM74	na	PIG Glyceraldehyde-3-phosphate dehydrogenase	na	0	0	0	0	0	0	9.64	0	9.37	0	9.25	0
P61019	na	HUMAN Ras-related protein Rab-2A	na	A0A3Q1MHX8	na	BOVIN RAB2A	na	A0A480X841	na	PIG RAB2A	na	1	0	0	0	0	0	9.14	0	8.75	0	9.24	0
A0A0A0MR02	na	HUMAN Outer mitochondrial membrane protein porin 2 (Fragment)	na	P68002	na	BOVIN Voltage-dependent anion-selective channel protein 2	na	F1S2F6	na	PIG Voltage-dependent anion-selective channel protein 2	na	0	0	1	0	0	0	9.02	0	9.12	0	9.17	0
Q6UW49	na	HUMAN Sperm equatorial segment protein 1	na	Q32KL7	na	BOVIN Sperm equatorial segment protein 1	na	A0A287B423	na	PIG Sperm equatorial segment protein 1	na	1	0	1	0	1	0	8.91	0	8.8	0	9.17	0
P59282	na	HUMAN Tubulin polymerization-promoting protein family member 2	na	Q3T077	na	BOVIN Tubulin polymerization-promoting protein family member 2	na	I3LPE2	na	PIG Tubulin polymerization promoting protein family member 2	na	0	0	0	0	0	0	8.5	0	8.16	0	9.16	0
P15289	na	HUMAN Arylsulfatase A	na	Q08DD1	na	BOVIN Arylsulfatase A	na	A0A5G2QXG4	na	PIG Arylsulfatase A	na	0	0	0	0	0	0	8.07	0	7.37	0	9.15	0
Q8TDM5	na	HUMAN Sperm acrosome membrane-associated protein 4	na	Q32PB3	na	BOVIN Sperm acrosome membrane-associated protein 4	na	D5K890	na	PIG Sperm acrosome associated 4	na	0	0	0	0	0	0	9.01	0	8.51	0	9.14	0
A0A0A0MS61	Q1ZYL8	HUMAN Izumo sperm-egg fusion protein 4	HUMAN Izumo sperm-egg fusion protein 4	F1MYA6	na	BOVIN IZUMO family member 4	na	F1S8I7	na	PIG IZUMO family member 4	na	1	1	1	0	1	0	7.04	8.7	9.07	0	9.1	0
Q9BZX4	na	HUMAN Ropporin-1B	na	F1N058	na	BOVIN Ropporin-1	na	I3LT05	na	PIG Ropporin-1B isoform X1	na	0	0	0	0	0	0	8.63	0	9.27	0	9.07	0
Q9Y277	na	HUMAN Voltage-dependent anion-selective channel protein 3	na	Q9MZ13	na	BOVIN Voltage-dependent anion-selective channel protein 3	na	Q29380	na	PIG Voltage-dependent anion-selective channel protein 3	na	0	0	0	0	0	0	8.84	0	8.96	0	9.07	0
Q7L266	na	HUMAN Isoaspartyl peptidase/L-asparaginase	na	Q32LE5	na	BOVIN Isoaspartyl peptidase/L-asparaginase	na	F1RPW8	na	PIG Asparaginase-like protein 1	na	0	0	0	0	0	0	8.86	0	8.94	0	9.07	0
Q9NQ60	na	HUMAN Equatorin	na	E1BPY2	na	BOVIN Equatorin	na	F1SP87	na	PIG Uncharacterized protein	na	1	0	1	0	1	0	8.34	0	8.92	0	9.07	0
P06576	na	HUMAN ATP synthase subunit beta	na	P00829	na	BOVIN ATP synthase subunit beta	na	K7GLT8	na	PIG ATP synthase subunit beta	na	0	0	0	0	0	0	8.86	0	8.96	0	9.05	0
P25705	na	HUMAN ATP synthase subunit alpha	na	F1MLB8	na	BOVIN ATP synthase subunit alpha	na	A0A287AGU2	na	PIG ATP synthase subunit alpha	na	0	0	0	0	0	0	8.88	0	8.99	0	9.03	0
Q6UWQ5	na	HUMAN Lysozyme-like protein 1	na	A0JNM6	na	BOVIN Lysozyme-like protein 1	na	F1RWE4	na	PIG Lysozyme	na	0	0	0	0	0	0	8.21	0	8.47	0	9.01	0
P49913	na	HUMAN Cathelicidin antimicrobial peptide	na	na	na	na	na	P32194	na	PIG Protegrin-1	na	0	0	0	0	0	0	7.94	0	0	0	8.98	0
O75969	na	HUMAN A-kinase anchor protein 3	na	O77797	na	BOVIN A-kinase anchor protein 3	na	D3K5M3	na	PIG A-kinase (PRKA) anchor protein 3	na	1	0	0	0	1	0	9.41	0	9	0	8.95	0
Q96BH3	na	HUMAN Epididymal sperm-binding protein 1	na	E1B9P4	na	BOVIN Epididymal sperm binding protein 1	na	Q7YR83	na	PIG Epididymal sperm-binding protein 1	na	1	0	1	0	1	0	7.84	0	8.32	0	8.91	0
P13861	na	HUMAN cAMP-dependent protein kinase type II-alpha regulatory subunit	na	P00515	na	BOVIN cAMP-dependent protein kinase type II-alpha regulatory subunit	na	A0A287AEK2	na	PIG cAMP-dependent protein kinase type II-alpha regulatory subunit	na	0	0	0	0	0	0	8.53	0	8.33	0	8.9	0
Q96P26	na	HUMAN Cytosolic 5'-nucleotidase 1B	na	F1ML59	na	BOVIN 5'-nucleotidase	na	F1SCU0	A0A286ZIR3	PIG Uncharacterized protein	PIG Uncharacterized protein	0	0	0	0	0	0	7.83	0	8.71	0	8.84	6.16
Q96RQ9	na	HUMAN L-amino-acid oxidase	na	F1N191	na	BOVIN Interleukin 4 induced 1	na	F1RHU4	na	PIG Amine oxidase	na	1	0	1	0	1	0	8.17	0	8.58	0	8.84	0
Q96FJ2	na	HUMAN Dynein light chain 2	na	Q3MHR3	na	BOVIN Dynein light chain 2	na	A0A5G2R8I6	na	PIG Dynein light chain	na	0	0	0	0	0	0	9	0	9.03	0	8.83	0
P63167	na	HUMAN Dynein light chain 1	na	P61285	na	BOVIN Dynein light chain 1	na	D9U8D1	na	PIG Dynein light chain	na	0	0	0	0	0	0	9.28	0	8.15	0	8.83	0
P07205	na	HUMAN Phosphoglycerate kinase 2	na	na	na	na	na	Q6RI85	na	PIG Phosphoglycerate kinase 2	na	0	0	0	0	0	0	9.08	0	0	0	8.83	0
P06733	na	HUMAN Alpha-enolase	na	F1MB08	na	BOVIN 2-phospho-D-glycerate hydro-lyase	na	A0A480WPU1	na	PIG 2-phospho-D-glycerate hydro-lyase	na	0	0	0	0	0	0	8.97	0	8.96	0	8.82	0
Q96QH8	na	HUMAN Sperm acrosome-associated protein 5	na	Q32PD6	na	BOVIN Sperm acrosome-associated protein 5	na	D5K891	na	PIG Sperm acrosome associated 5	na	0	0	0	0	0	0	9.03	0	8.72	0	8.81	0
Q96KX0	na	HUMAN Lysozyme-like protein 4	na	Q2T9N7	na	BOVIN Lysozyme-like protein 4	na	F1SRG9	na	PIG Lysozyme like 4	na	0	0	0	0	0	0	8.79	0	8.33	0	8.81	0
P63104	na	HUMAN 14-3-3 protein zeta/delta	na	P63103	na	BOVIN 14-3-3 protein zeta/delta	na	A0A480PLY3	na	PIG 14-3-3 protein zeta/delta	na	0	0	0	0	0	0	8.73	0	8.23	0	8.8	0
Q8TDY3	na	HUMAN Actin-related protein T2	na	Q2TA43	na	BOVIN Actin-related protein T2	na	F1RJB0	na	PIG Actin related protein T2	na	0	0	0	0	0	0	8.51	0	8.75	0	8.79	0
Q8TC56	na	HUMAN Protein FAM71B	na	F1N7X7	na	BOVIN Family with sequence similarity 71 member B	na	F1RQD7	na	PIG Family with sequence similarity 71 member B	na	0	0	0	0	0	0	8.57	0	8.5	0	8.79	0
P34931	na	HUMAN Heat shock 70 kDa protein 1-like	na	P0CB32	na	BOVIN Heat shock 70 kDa protein 1-like	na	A5A8V7	na	PIG Heat shock 70 kDa protein 1-like	na	0	0	0	0	0	0	8.59	0	8.32	0	8.79	0
P14854	na	HUMAN Cytochrome c oxidase subunit 6B1	na	A0A3Q1MB49	Q6YFP9	BOVIN Cytochrome c oxidase subunit 6B1	BOVIN Cytochrome c oxidase subunit 6B2	A0A287AND7	na	PIG Cytochrome c oxidase subunit	na	0	0	0	0	0	0	7.95	0	6.98	8.61	8.79	0
P12821	na	HUMAN Angiotensin-converting enzyme	na	F1MQJ0	na	BOVIN Angiotensin-converting enzyme	na	F1RRW4	na	PIG Angiotensin-converting enzyme	na	1	0	1	0	1	0	7.85	0	8.32	0	8.76	0
P40926	na	HUMAN Malate dehydrogenase	na	Q32LG3	na	BOVIN Malate dehydrogenase	na	A0A5G2RGL7	na	PIG Malate dehydrogenase	na	0	0	0	0	0	0	9.05	0	8.81	0	8.75	0
Q9UMX2	na	HUMAN Ornithine decarboxylase antizyme 3	na	E1BHV9	na	BOVIN Ornithine decarboxylase antizyme 3	na	I3LTK6	na	PIG Uncharacterized protein	na	0	0	0	0	0	0	7.8	0	8.18	0	8.75	0
P62805	na	HUMAN Histone H4	na	A0A3Q1MDT7	na	BOVIN Histone H4	na	P62802	na	PIG Histone H4	na	0	0	0	0	0	0	9.73	0	7.77	0	8.75	0
P10606	na	HUMAN Cytochrome c oxidase subunit 5B	na	P00428	na	BOVIN Cytochrome c oxidase subunit 5B	na	Q5S3G4	na	PIG Cytochrome c oxidase subunit 5B	na	0	0	0	0	0	0	8.54	0	8.68	0	8.74	0
G9BQT7	na	HUMAN Calcium-binding tyrosine phosphorylation-regulated protein (Fragment)	na	na	na	na	na	F1SBB1	na	PIG Calcium binding tyrosine phosphorylation regulated	na	0	0	0	0	0	0	6.96	0	0	0	8.74	0
Q8NCR6	na	HUMAN Spermatid-specific manchette-related protein 1	na	Q32KP0	na	BOVIN Spermatid-specific manchette-related protein 1	na	A0A5G2QP01	na	PIG Chromosome 10 C9orf24 homolog	na	0	0	0	0	0	0	8.64	0	8.38	0	8.71	0
Q9BY14	na	HUMAN Testis-expressed protein 101	na	A6QPE3	na	BOVIN TEX101 protein	na	F1RMW6	na	PIG Testis expressed 101	na	0	0	1	0	0	0	8.05	0	7.89	0	8.71	0
D6RC51	D6RI10	HUMAN Serine protease inhibitor Kazal-type 2	HUMAN Serine protease inhibitor Kazal-type 2	Q2TBS5	na	BOVIN Serine peptidase inhibitor	na	A0A287BEN1	na	PIG Serine protease inhibitor Kazal-type 2 isoform 1	na	0	0	0	0	0	0	6.62	8.38	9.29	0	8.7	0
Q13939	na	HUMAN Calicin	na	Q28068	na	BOVIN Calicin	na	F1ST87	na	PIG Calicin	na	0	0	0	0	0	0	8.24	0	8.76	0	8.69	0
P61604	na	HUMAN 10 kDa heat shock protein	na	A0A3Q1N8Q5	na	BOVIN 10 kDa heat shock protein	na	F1SMZ6	na	PIG 10 kDa heat shock protein	na	0	0	0	0	0	0	8.82	0	8.11	0	8.69	0
Q6X784	na	HUMAN Zona pellucida-binding protein 2	na	F6QJG7	na	BOVIN Zona pellucida binding protein 2	na	C8C4M8	na	PIG Zona pellucida binding protein 2	na	1	0	1	0	1	0	7.91	0	7.6	0	8.69	0
B8ZZ54	na	HUMAN 10 kDa heat shock protein	na	na	na	na	na	A0A5G2QEY3	na	PIG Uncharacterized protein	na	0	0	0	0	0	0	8.82	0	0	0	8.69	0
P07864	na	HUMAN L-lactate dehydrogenase C chain	na	E1BNS9	na	BOVIN L-lactate dehydrogenase	na	Q9TSX5	na	PIG L-lactate dehydrogenase C chain	na	0	0	0	0	0	0	9.38	0	9.14	0	8.67	0
Q8TC71	na	HUMAN Mitochondria-eating protein	na	E1BLK7	na	BOVIN Mitochondria-eating protein	na	D5K8A2	na	PIG Mitochondria-eating protein	na	0	0	0	0	0	0	8.31	0	8.19	0	8.67	0
P15259	na	HUMAN Phosphoglycerate mutase 2	na	F1N2F2	na	BOVIN Phosphoglycerate mutase	na	B5KJG2	na	PIG Phosphoglycerate mutase	na	0	0	0	0	0	0	8.58	0	8.35	0	8.66	0
B1AK88	na	HUMAN F-actin-capping protein subunit beta	na	P79136	na	BOVIN F-actin-capping protein subunit beta	na	A0A287AP52	na	PIG F-actin-capping protein subunit beta	na	0	0	0	0	0	0	8.18	0	8.76	0	8.63	0
Q9H4Y5	na	HUMAN Glutathione S-transferase omega-2	na	E1BED9	na	BOVIN Glutathione-dependent dehydroascorbate reductase	na	F1S5N4	na	PIG Glutathione-dependent dehydroascorbate reductase	na	0	0	0	0	0	0	8.05	0	8.46	0	8.63	0
P04792	na	HUMAN Heat shock protein beta-1	na	Q3T149	Q2TBQ6	BOVIN Heat shock protein beta-1	BOVIN Heat shock protein beta-9	F1S0Q1	na	PIG Heat shock protein family B (small) member 9	na	0	0	0	0	0	0	7.56	0	0	8.65	8.63	0
P38567	na	HUMAN Hyaluronidase PH-20	na	F1MTV1	na	BOVIN Hyaluronidase	na	Q8MI02	na	PIG Hyaluronidase	na	1	0	1	0	1	0	7.82	0	9.06	0	8.62	0
A6NFZ4	na	HUMAN Protein FAM24A	na	na	na	na	na	A0A5G2QWC4	na	PIG Uncharacterized protein	na	0	0	0	0	0	0	7.64	0	0	0	8.6	0
P00403	na	HUMAN Cytochrome c oxidase subunit 2	na	P68530	na	BOVIN Cytochrome c oxidase subunit 2	na	P50667	na	PIG Cytochrome c oxidase subunit 2	na	0	0	0	0	0	0	8.74	0	8.9	0	8.59	0
Q8WUD1	na	HUMAN Ras-related protein Rab-2B	na	E1BC58	na	BOVIN RAB2B	na	F1S8J6	na	PIG RAB2B	na	0	0	0	0	0	0	7.94	0	8.77	0	8.59	0
A0A2R8YDT1	na	HUMAN Glutamine synthetase	na	P15103	na	BOVIN Glutamine synthetase	na	A0A287AFJ1	na	PIG Glutamine synthetase	na	0	0	0	0	0	0	8.64	0	8.45	0	8.59	0
P13073	na	HUMAN Cytochrome c oxidase subunit 4 isoform 1	na	P00423	na	BOVIN Cytochrome c oxidase subunit 4 isoform 1	na	A0A5G2QPD2	na	PIG Cytochrome c oxidase subunit 4	na	0	0	0	0	0	0	8.51	0	8.81	0	8.58	0
Q96M29	na	HUMAN Tektin-5	na	F1MGH5	na	BOVIN Tektin	na	F1RL08	na	PIG Tektin	na	0	0	0	0	0	0	8.05	0	8.53	0	8.57	0
A6NM11	F8W7X0	HUMAN Leucine-rich repeat-containing protein 37A2	HUMAN Leucine-rich repeat-containing protein 37A3	G3MX69	na	BOVIN LRRC37AB	na	A0A287B9V6	na	PIG Uncharacterized protein	na	1	0	1	0	1	0	6.97	6.11	8.52	0	8.57	0
na	na	na	na	A0A3Q1M4H9	na	BOVIN Uncharacterized protein	na	F1SD28	na	PIG BPTI/Kunitz inhibitor domain-containing protein	na	0	0	0	0	0	0	0	0	7.34	0	8.57	0
P02751	na	HUMAN Fibronectin	na	na	na	na	na	F1SS24	na	PIG Fibronectin	na	0	0	0	0	0	0	6.13	0	0	0	8.57	0
Q9H0C2	na	HUMAN ADP/ATP translocase 4	na	F1MDK8	na	BOVIN ADP/ATP translocase	na	F1RRA6	na	PIG ADP/ATP translocase	na	0	0	0	0	0	0	8.58	0	8.77	0	8.55	0
P56385	na	HUMAN ATP synthase subunit e	na	Q00361	na	BOVIN ATP synthase subunit e	na	Q9MYT8	na	PIG ATP synthase subunit e	na	0	0	0	0	0	0	8.2	0	8.48	0	8.55	0
Q8TDB8	na	HUMAN Solute carrier family 2	na	P58352	na	BOVIN Solute carrier family 2	na	O62787	na	PIG Solute carrier family 2	na	1	0	1	0	1	0	9.02	0	8.76	0	8.54	0
P11177	na	HUMAN Pyruvate dehydrogenase E1 component subunit beta	na	P11966	na	BOVIN Pyruvate dehydrogenase E1 component subunit beta	na	A0A5G2QSU5	na	PIG Pyruvate dehydrogenase E1 component subunit beta	na	0	0	0	0	0	0	8.53	0	8.27	0	8.54	0
Q6PEW0	na	HUMAN Inactive serine protease 54	na	A5PJD4	na	BOVIN KLKBL4 protein	na	I3LTE3	na	PIG Serine protease 54	na	1	0	1	0	1	0	7.85	0	7.32	0	8.54	0
P09669	na	HUMAN Cytochrome c oxidase subunit 6C	na	A0A3Q1LXK7	na	BOVIN COX6C domain-containing protein	na	A1XQT2	na	PIG Cytochrome c oxidase subunit 6C	na	0	0	0	0	0	0	8.54	0	8.33	0	8.53	0
P21796	na	HUMAN Voltage-dependent anion-selective channel protein 1	na	A0A3Q1MS21	na	BOVIN Voltage-dependent anion-selective channel protein 1	na	Q9MZ16	na	PIG Voltage-dependent anion-selective channel protein 1	na	0	0	0	0	0	0	8.3	0	8.54	0	8.52	0
A0A7I2V5Q1	na	HUMAN Cathepsin F	na	Q0VCU3	na	BOVIN Cathepsin F	na	F1RUT4	na	PIG Cathepsin F	na	1	0	1	0	1	0	7.91	0	8.05	0	8.52	0
P20674	na	HUMAN Cytochrome c oxidase subunit 5A	na	P00426	na	BOVIN Cytochrome c oxidase subunit 5A	na	F1SJ34	na	PIG Cytochrome c oxidase polypeptide Va	na	0	0	0	0	0	0	8.38	0	8.58	0	8.51	0
P60709	na	HUMAN Actin	na	P60712	na	BOVIN Actin	na	Q6QAQ1	na	PIG Actin	na	0	0	0	0	0	0	8.33	0	6.1	0	8.51	0
P10809	na	HUMAN 60 kDa heat shock protein	na	F1MUZ9	na	BOVIN 60 kDa chaperonin	na	A0A287ATN8	na	PIG 60 kDa chaperonin	na	0	0	0	0	0	0	8.42	0	8.19	0	8.5	0
Q9BXF9	na	HUMAN Tektin-3	na	F1MX07	na	BOVIN Tektin	na	F1SDE8	na	PIG Tektin	na	0	0	0	0	0	0	8.48	0	8.44	0	8.49	0
Q8NBX0	na	HUMAN Saccharopine dehydrogenase-like oxidoreductase	na	F1MX05	na	BOVIN Saccharopine dehydrogenase-like oxidoreductase	na	F1S8P1	na	PIG Sacchrp	na	0	0	0	0	0	0	8.55	0	8.33	0	8.48	0
Q9Y615	na	HUMAN Actin-like protein 7A	na	Q32KZ2	na	BOVIN Actin-like protein 7A	na	F1SP29	na	PIG Actin-like protein 7A	na	0	0	0	0	0	0	7.97	0	8.32	0	8.48	0
P16562	na	HUMAN Cysteine-rich secretory protein 2	na	F1N2L7	na	BOVIN Cysteine rich secretory protein 2	na	F1RPZ6	na	PIG Cysteine-rich secretory protein 2	na	0	0	0	0	0	0	8.43	0	7.18	0	8.47	0
C9JFR7	na	HUMAN Cytochrome c (Fragment)	na	P62894	na	BOVIN Cytochrome c	na	P62895	na	PIG Cytochrome c	na	0	0	0	0	0	0	8.73	0	7.02	0	8.47	0
P00441	na	HUMAN Superoxide dismutase [Cu-Zn]	na	F1MNQ4	na	BOVIN Superoxide dismutase [Cu-Zn]	na	P04178	na	PIG Superoxide dismutase [Cu-Zn]	na	0	0	0	0	0	0	8.66	0	8.01	0	8.46	0
P15954	na	HUMAN Cytochrome c oxidase subunit 7C	na	P00430	na	BOVIN Cytochrome c oxidase subunit 7C	na	Q1W0Y2	na	PIG Cytochrome c oxidase subunit 7C	na	0	0	0	0	0	0	8.45	0	8.41	0	8.45	0
Q6UWM5	na	HUMAN GLIPR1-like protein 1	na	Q32LB5	na	BOVIN GLIPR1-like protein 1	na	A0A287BCV9	na	PIG GLIPR1 like 1	na	0	0	1	0	0	0	7.65	0	8.32	0	8.45	0
P84243	na	HUMAN Histone H3.3	na	Q5E9F8	na	BOVIN Histone H3.3	na	Q71LE2	na	PIG Histone H3.3	na	0	0	0	0	0	0	9.34	0	0	0	8.45	0
P00568	na	HUMAN Adenylate kinase isoenzyme 1	na	P00570	na	BOVIN Adenylate kinase isoenzyme 1	na	A0A286ZQ79	na	PIG Adenylate kinase isoenzyme 1	na	0	0	0	0	0	0	8.25	0	8.7	0	8.44	0
P07900	na	HUMAN Heat shock protein HSP 90-alpha	na	Q76LV2	na	BOVIN Heat shock protein HSP 90-alpha	na	A0A287AQK7	na	PIG Heat shock protein HSP 90-alpha	na	0	0	0	0	0	0	9.11	0	8	0	8.44	0
O75947	na	HUMAN ATP synthase subunit d	na	P13620	na	BOVIN ATP synthase subunit d	na	A0A5G2QY12	na	PIG ATP synthase subunit d	na	0	0	0	0	0	0	8.34	0	8.41	0	8.43	0
P30086	na	HUMAN Phosphatidylethanolamine-binding protein 1	na	P13696	na	BOVIN Phosphatidylethanolamine-binding protein 1	na	F1RKG8	na	PIG Uncharacterized protein	na	0	0	0	0	0	0	7.64	0	8.08	0	8.43	0
Q9C002	na	HUMAN Normal mucosa of esophagus-specific gene 1 protein	na	A0A3Q1M537	na	BOVIN Chromosome 10 C15orf48 homolog	na	F1SN46	na	PIG Chromosome 1 C15orf48 homolog	na	0	0	0	0	0	0	8.84	0	8.63	0	8.42	0
P08559	na	HUMAN Pyruvate dehydrogenase E1 component subunit alpha	na	A7MB35	na	BOVIN Pyruvate dehydrogenase E1 component subunit alpha	na	P29804	na	PIG Pyruvate dehydrogenase E1 component subunit alpha	na	0	0	0	0	0	0	7.45	0	6.19	0	8.42	0
O75390	na	HUMAN Citrate synthase	na	Q29RK1	na	BOVIN Citrate synthase	na	P00889	na	PIG Citrate synthase	na	0	0	0	0	0	0	8.45	0	8.32	0	8.41	0
Q9BZW7	na	HUMAN Testis-specific gene 10 protein	na	E1BE64	na	BOVIN Testis specific 10	na	A0A287AL83	na	PIG Testis specific 10	na	0	0	0	0	0	0	8.24	0	8.17	0	8.41	0
Q99497	na	HUMAN Parkinson disease protein 7	na	Q5E946	na	BOVIN Parkinson disease protein 7 homolog	na	Q0R678	na	PIG Maillard deglycase	na	0	0	0	0	0	0	8.6	0	7.97	0	8.39	0
Q8IZ16	na	HUMAN Uncharacterized protein C7orf61	na	Q2T9X5	na	BOVIN Uncharacterized protein C7orf61 homolog	na	A0A286ZR58	na	PIG Uncharacterized protein	na	0	0	0	0	0	0	8.73	0	8.57	0	8.38	0
P48047	na	HUMAN ATP synthase subunit O	na	A0A3Q1MVM8	na	BOVIN ATP synthase peripheral stalk subunit OSCP	na	A0A2C9F3A3	na	PIG ATP synthase peripheral stalk subunit OSCP	na	0	0	0	0	0	0	8.21	0	8.4	0	8.38	0
Q8TC99	na	HUMAN Fibronectin type III domain-containing protein 8	na	F1MJQ7	na	BOVIN Fibronectin type III domain-containing protein 8	na	I3LND4	na	PIG Fibronectin type III domain containing 8	na	0	0	0	0	0	0	8.23	0	8.68	0	8.37	0
Q8TF09	na	HUMAN Dynein light chain roadblock-type 2	na	Q32P85	na	BOVIN Dynein light chain roadblock-type 2	na	A0A287ABY4	na	PIG Dynein light chain roadblock	na	0	0	0	0	0	0	8.33	0	8.22	0	8.35	0
P06702	na	HUMAN Protein S100-A9	na	na	na	na	na	F6Q697	na	PIG S100 calcium binding protein A9	na	0	0	0	0	0	0	7.94	0	0	0	8.35	0
Q6J272	na	HUMAN Protein FAM166A	na	G3X6E2	na	BOVIN Family with sequence similarity 166 member A	na	F1RVX7	na	PIG Family with sequence similarity 166 member A	na	0	0	0	0	0	0	8.31	0	8.28	0	8.34	0
P10644	na	HUMAN cAMP-dependent protein kinase type I-alpha regulatory subunit	na	P00514	na	BOVIN cAMP-dependent protein kinase type I-alpha regulatory subunit	na	A0A287AKY1	na	PIG cAMP-dependent protein kinase type I-alpha regulatory subunit	na	0	0	0	0	0	0	8.33	0	8.17	0	8.34	0
P30049	na	HUMAN ATP synthase subunit delta	na	P05630	na	BOVIN ATP synthase subunit delta	na	A0A286ZYL7	na	PIG ATP synthase F1 subunit delta	na	0	0	0	0	0	0	7.7	0	8.15	0	8.33	0
A0A7P0TBE2	na	HUMAN Acetyltransferase component of pyruvate dehydrogenase complex	na	F1N690	na	BOVIN Acetyltransferase component of pyruvate dehydrogenase complex	na	A0A5G2R3I6	na	PIG Acetyltransferase component of pyruvate dehydrogenase complex	na	0	0	0	0	0	0	8.2	0	7.83	0	8.32	0
Q15506	na	HUMAN Sperm surface protein Sp17	na	F1MI43	na	BOVIN Sperm autoantigenic protein 17	na	F1S7B1	na	PIG Sperm autoantigenic protein 17	na	0	0	0	0	0	0	8.94	0	8.47	0	8.31	0
Q9Y6C9	na	HUMAN Mitochondrial carrier homolog 2	na	A0A3S5ZPB1	na	BOVIN Mitochondrial carrier homolog 2	na	A0A286ZU97	na	PIG Uncharacterized protein	na	0	0	0	0	0	0	8.36	0	8.51	0	8.3	0
Q5JX69	Q5JX71	HUMAN Protein FAM209B	HUMAN Protein FAM209A	A1A4P8	na	BOVIN LOC784495 protein	na	A5GFW9	na	PIG Orthologue of H. sapiens chromosome 20 open reading frame 106 (C20orf106)	na	0	0	0	0	0	0	8.84	8	7.98	0	8.3	0
Q8IUB5	na	HUMAN WAP four-disulfide core domain protein 13	na	F1MNH9	na	BOVIN Uncharacterized protein	na	A0A287AEV7	na	PIG WAP four-disulfide core domain protein 10A	na	0	0	0	0	0	0	6.86	0	6.33	0	8.3	0
Q02790	na	HUMAN Peptidyl-prolyl cis-trans isomerase FKBP4	na	F1MU79	na	BOVIN Peptidylprolyl isomerase	na	A0A5G2QVN7	na	PIG Peptidylprolyl isomerase	na	0	0	0	0	0	0	7.34	0	0	0	8.29	0
P17612	na	HUMAN cAMP-dependent protein kinase catalytic subunit alpha	na	P00517	na	BOVIN cAMP-dependent protein kinase catalytic subunit alpha	na	F1SD45	na	PIG cAMP-dependent protein kinase	na	0	0	0	0	0	0	8.19	0	7.92	0	8.28	0
Q8N4E7	na	HUMAN Ferritin	na	F1MMZ2	na	BOVIN Ferritin	na	F1RLC5	na	PIG Ferritin	na	0	0	0	0	0	0	7.75	0	7.42	0	8.28	0
na	na	na	na	A0A3Q1LPI2	na	BOVIN Uncharacterized protein	na	A0A287A7T7	na	PIG Uncharacterized protein	na	0	0	0	0	0	0	0	0	0	0	8.28	0
P50990	na	HUMAN T-complex protein 1 subunit theta	na	Q3ZCI9	na	BOVIN T-complex protein 1 subunit theta	na	I3LCA2	na	PIG CCT-theta	na	0	0	0	0	0	0	8.28	0	7.77	0	8.27	0
Q96IX5	na	HUMAN ATP synthase membrane subunit K	na	A0A3Q1ML84	na	BOVIN Uncharacterized protein	na	F1RFD4	na	PIG ATP synthase membrane subunit DAPIT	na	0	0	0	0	0	0	8.31	0	7.75	0	8.27	0
Q92820	na	HUMAN Gamma-glutamyl hydrolase	na	A7YWG4	na	BOVIN Gamma-glutamyl hydrolase	na	A0A286ZMB2	na	PIG Folate gamma-glutamyl hydrolase	na	1	0	0	0	1	0	8.58	0	6.56	0	8.27	0
Q8IYT1	na	HUMAN Protein FAM71A	na	na	na	na	na	F1S2W0	na	PIG Family with sequence similarity 71 member A	na	0	0	0	0	0	0	8.03	0	0	0	8.27	0
P19367	na	HUMAN Hexokinase-1	na	A0A3Q1M0F0	na	BOVIN Hexokinase	na	A0A5G2R9N0	na	PIG Hexokinase	na	0	0	0	0	0	0	8.85	0	8.58	0	8.26	0
Q9BYD9	na	HUMAN Actin-related protein T3	na	Q2TBH3	na	BOVIN Actin related protein M1	na	A0A287BMQ2	na	PIG Actin-related protein T3	na	0	0	0	0	0	0	8.09	0	8.24	0	8.26	0
P14174	na	HUMAN Macrophage migration inhibitory factor	na	A0A3Q1MT60	na	BOVIN Macrophage migration inhibitory factor	na	P80928	na	PIG Macrophage migration inhibitory factor	na	0	0	0	0	0	0	8.26	0	7.69	0	8.26	0
Q96LK8	na	HUMAN Spermatogenesis-associated protein 32	na	na	na	na	na	F1RR24	na	PIG Spermatogenesis associated 32	na	0	0	0	0	0	0	8.06	0	0	0	8.26	0
P49368	na	HUMAN T-complex protein 1 subunit gamma	na	Q3T0K2	na	BOVIN T-complex protein 1 subunit gamma	na	A0A287AMZ2	na	PIG T-complex protein 1 subunit gamma	na	0	0	0	0	0	0	8.34	0	7.91	0	8.25	0
P35663	na	HUMAN Cylicin-1	na	P35662	na	BOVIN Cylicin-1	na	F1S1R1	na	PIG Cylicin 1	na	0	0	0	0	0	0	7.56	0	8.15	0	8.24	0
Q9Y6A4	na	HUMAN Cilia- and flagella-associated protein 20	na	Q6B857	na	BOVIN Cilia- and flagella-associated protein 20	na	F2Z513	na	PIG Cilia-and flagella-associated protein 20	na	0	0	0	0	0	0	8.05	0	7.89	0	8.24	0
P78371	na	HUMAN T-complex protein 1 subunit beta	na	Q3ZBH0	na	BOVIN T-complex protein 1 subunit beta	na	F6Q936	na	PIG CCT-beta	na	0	0	0	0	0	0	8.28	0	7.76	0	8.24	0
na	na	na	na	F1MLR1	na	BOVIN Uncharacterized protein	na	A0A5G2R252	na	PIG Membrane cofactor protein	na	0	0	1	0	1	0	0	0	7.58	0	8.24	0
Q5JXI8	na	HUMAN Four and a half LIM domains protein 1 (Fragment)	na	F1MR86	na	BOVIN Four and a half LIM domains 1	na	A0A287AAL6	na	PIG Four and a half LIM domains 1	na	0	0	0	0	0	0	8.11	0	6.9	0	8.24	0
P29218	na	HUMAN Inositol monophosphatase 1	na	P20456	na	BOVIN Inositol monophosphatase 1	na	A0A287AVN0	na	PIG Inositol-1-monophosphatase	na	0	0	0	0	0	0	8.57	0	5.96	0	8.24	0
Q16777	na	HUMAN Histone H2A type 2-C	na	A1A4R1	na	BOVIN Histone H2A type 2-C	na	A0A287BFK0	na	PIG Histone H2A	na	0	0	0	0	0	0	9.69	0	8.87	0	8.23	0
Q8WW24	na	HUMAN Tektin-4	na	Q2TA38	na	BOVIN Tektin-4	na	A0A287A3S5	na	PIG Tektin	na	0	0	0	0	0	0	8.24	0	8.2	0	8.23	0
A0A3B3ITX4	na	HUMAN Uncharacterized protein	na	Q28852	na	BOVIN ATP synthase subunit g	na	A0A5G2QK91	na	PIG ATP synthase subunit	na	0	0	0	0	0	0	8.17	0	8.11	0	8.23	0
P55072	na	HUMAN Transitional endoplasmic reticulum ATPase	na	G3X757	na	BOVIN 15S Mg(2+)-ATPase p97 subunit	na	A0A286ZSB5	na	PIG 15S Mg(2+)-ATPase p97 subunit	na	0	0	0	0	0	0	8.48	0	7.69	0	8.23	0
F8VVM2	Q00325	HUMAN Phosphate carrier protein	HUMAN Phosphate carrier protein	P12234	na	BOVIN Phosphate carrier protein	na	A0A5G2QMB3	na	PIG Phosphate carrier protein	na	0	0	0	0	0	0	8.25	7.06	7.33	0	8.23	0
A0A2R8YDQ9	na	HUMAN Succinate--CoA ligase [ADP-forming] subunit beta	na	F1MGC0	na	BOVIN Succinate--CoA ligase [ADP-forming] subunit beta	na	F1RK10	na	PIG Succinate--CoA ligase [ADP-forming] subunit beta	na	0	0	0	0	0	0	7.99	0	7.2	0	8.23	0
na	na	na	na	G3MZM7	na	BOVIN Uncharacterized protein	na	F1SFT7	na	PIG Uncharacterized protein	na	0	0	1	0	0	0	0	0	7.7	0	8.22	0
Q07021	na	HUMAN Complement component 1 Q subcomponent-binding protein	na	Q3T0B6	na	BOVIN Complement component 1 Q subcomponent-binding protein	na	A0A0D5BWD2	na	PIG Complement component 1 Q subcomponent-binding protein	na	0	0	0	0	0	0	8.09	0	6.72	0	8.22	0
P56134	na	HUMAN ATP synthase subunit f	na	Q28851	na	BOVIN ATP synthase subunit f	na	Q95339	na	PIG ATP synthase subunit f	na	0	0	0	0	0	0	7.99	0	8.37	0	8.21	0
Q00059	na	HUMAN Transcription factor A	na	E1BA21	na	BOVIN Transcription factor A	na	Q5D144	na	PIG Transcription factor A	na	0	0	0	0	0	0	7.97	0	7.84	0	8.21	0
na	na	na	na	A0A3Q1LK79	na	BOVIN Uncharacterized protein	na	A0A287AE08	na	PIG Uncharacterized protein	na	0	0	0	0	0	0	0	0	6.8	0	8.21	0
O43676	na	HUMAN NADH dehydrogenase [ubiquinone] 1 beta subcomplex subunit 3	na	Q02365	na	BOVIN NADH dehydrogenase [ubiquinone] 1 beta subcomplex subunit 3	na	F1SI50	na	PIG Complex I-B12	na	0	0	0	0	0	0	7.48	0	7.89	0	8.2	0
Q8WZ59	na	HUMAN Transmembrane protein 190	na	E1BJD3	na	BOVIN Transmembrane protein 190	na	A0A287B7U4	na	PIG Transmembrane protein 190	na	0	0	0	0	0	0	8.22	0	8.13	0	8.19	0
A6NFA0	na	HUMAN Protein FAM205C	na	Q32LN6	na	BOVIN Protein FAM205C	na	A0A287AEH4	na	PIG DUF4599 domain-containing protein	na	0	0	0	0	1	0	8.07	0	8.65	0	8.18	0
P17987	na	HUMAN T-complex protein 1 subunit alpha	na	G5E531	na	BOVIN CCT-alpha	na	F1SB63	na	PIG CCT-alpha	na	0	0	0	0	0	0	8.23	0	7.78	0	8.18	0
P31930	na	HUMAN Cytochrome b-c1 complex subunit 1	na	P31800	na	BOVIN Cytochrome b-c1 complex subunit 1	na	F1SKM0	na	PIG Ubiquinol-cytochrome c reductase core protein 1	na	0	0	0	0	0	0	7.95	0	8.21	0	8.17	0
P48643	na	HUMAN T-complex protein 1 subunit epsilon	na	F1MWD3	na	BOVIN CCT-epsilon	na	A0A5G2QVV0	na	PIG CCT-epsilon	na	0	0	0	0	0	0	8.22	0	7.8	0	8.17	0
P55084	na	HUMAN Trifunctional enzyme subunit beta	na	O46629	na	BOVIN Trifunctional enzyme subunit beta	na	A0A287BPJ7	na	PIG Trifunctional enzyme subunit beta	na	0	0	0	0	0	0	8.34	0	7.77	0	8.17	0
P38117	na	HUMAN Electron transfer flavoprotein subunit beta	na	A0A3Q1LKJ8	na	BOVIN Electron transfer flavoprotein subunit beta	na	Q6UAQ8	na	PIG Electron transfer flavoprotein subunit beta	na	0	0	0	0	0	0	8.11	0	7.3	0	8.17	0
O14561	na	HUMAN Acyl carrier protein	na	P52505	na	BOVIN Acyl carrier protein	na	A0A287AAR5	na	PIG Acyl carrier protein	na	0	0	0	0	0	0	7.73	0	8.03	0	8.16	0
P35232	na	HUMAN Prohibitin	na	Q3T165	na	BOVIN Prohibitin	na	F2Z543	na	PIG Prohibitin	na	0	0	0	0	0	0	7.92	0	7.88	0	8.15	0
P50213	na	HUMAN Isocitrate dehydrogenase [NAD] subunit alpha	na	A0A3Q1MLP3	na	BOVIN Isocitrate dehydrogenase [NAD] subunit	na	A0A286ZQY6	na	PIG Isocitrate dehydrogenase [NAD] subunit	na	0	0	0	0	0	0	7.88	0	7.86	0	8.15	0
A0A1B0GVI3	Q7Z3Y8	HUMAN Keratin	HUMAN Keratin	A6QNZ7	F1MFW9	BOVIN Keratin 10 (Epidermolytic hyperkeratosis; keratosis palmaris et plantaris)	BOVIN Keratin 24	I3LDS3	na	PIG Keratin 10	na	0	0	0	0	0	0	8.58	0	7.77	6	8.15	0
na	na	na	na	Q28092	na	BOVIN Cylicin-2	na	I3LC61	na	PIG Cylicin	na	0	0	0	0	0	0	0	0	8.52	0	8.14	0
Q96M98	na	HUMAN Parkin coregulated gene protein	na	A5PK71	na	BOVIN PACRG protein	na	A0A287AL41	na	PIG Parkin coregulated	na	0	0	0	0	0	0	8.23	0	8.03	0	8.14	0
Q9UIF3	na	HUMAN Tektin-2	na	Q2T9Q6	na	BOVIN Tektin-2	na	F1SV60	na	PIG Tektin	na	0	0	0	0	0	0	8.25	0	8.01	0	8.14	0
P15121	na	HUMAN Aldo-keto reductase family 1 member B1	na	A0A493UA87	na	BOVIN Aldo-keto reductase family 1 member B1	na	P80276	na	PIG Aldo-keto reductase family 1 member B1	na	0	0	0	0	0	0	7.44	0	7.6	0	8.14	0
O75531	na	HUMAN Barrier-to-autointegration factor	na	P61283	na	BOVIN Barrier-to-autointegration factor	na	F1RU33	na	PIG BAF nuclear assembly factor 1	na	0	0	0	0	0	0	8.78	0	8.14	0	8.13	0
Q76KD6	na	HUMAN Speriolin	na	F1MUB8	na	BOVIN Spermatosis and centriole associated 1	na	F1RSL2	na	PIG Spermatogenesis and centriole associated 1	na	0	0	0	0	0	0	7.89	0	8.02	0	8.13	0
P36542	na	HUMAN ATP synthase subunit gamma	na	P05631	na	BOVIN ATP synthase subunit gamma	na	A0A287A9I8	na	PIG ATP synthase subunit gamma	na	0	0	0	0	0	0	8.05	0	7.89	0	8.13	0
P12236	na	HUMAN ADP/ATP translocase 3	na	P32007	na	BOVIN ADP/ATP translocase 3	na	A0A287AXS7	na	PIG ADP/ATP translocase	na	0	0	0	0	0	0	7.04	0	7.77	0	8.13	0
H0YFD6	na	HUMAN Enoyl-CoA hydratase	na	Q3SZ00	na	BOVIN Enoyl-CoA hydratase	na	Q29554	na	PIG Trifunctional enzyme subunit alpha	na	0	0	0	0	0	0	8.46	0	7.92	0	8.12	0
Q99832	na	HUMAN T-complex protein 1 subunit eta	na	Q2NKZ1	na	BOVIN T-complex protein 1 subunit eta	na	D0G0C9	na	PIG T-complex protein 1 subunit eta	na	0	0	0	0	1	0	8.19	0	7.74	0	8.12	0
Q8IYW2	na	HUMAN Cilia- and flagella-associated protein 46	na	A0A3Q1MU09	na	BOVIN Uncharacterized protein	na	F1SCV6	na	PIG Cilia and flagella associated protein 46	na	0	0	0	0	0	0	5.77	0	5.35	0	8.12	0
na	na	na	na	Q8WNR4	na	BOVIN Histone H2B subacrosomal variant	na	F1SK09	na	PIG Histone domain-containing protein	na	0	0	0	0	0	0	0	0	9.15	0	8.11	0
Q5T9G4	na	HUMAN Armadillo repeat-containing protein 12	na	F1N4A1	na	BOVIN Armadillo repeat containing 12	na	F1RYX9	na	PIG Armadillo repeat containing 12	na	0	0	0	0	0	0	7.92	0	7.67	0	8.11	0
A0A2U3TZL5	na	HUMAN CD59 glycoprotein (Fragment)	na	Q32PA1	na	BOVIN CD59 glycoprotein	na	O62680	na	PIG CD59 glycoprotein	na	0	0	0	0	0	0	8.22	0	7.65	0	8.11	0
P18859	na	HUMAN ATP synthase-coupling factor 6	na	A0A452DJ42	na	BOVIN ATP synthase peripheral stalk subunit F6	na	A0A287B441	na	PIG ATP synthase-coupling factor 6	na	0	0	0	0	0	0	8.05	0	7.53	0	8.11	0
Q96PU9	na	HUMAN Outer dense fiber protein 3	na	G3X6A7	na	BOVIN Outer dense fiber protein 3	na	F1RGZ7	na	PIG Outer dense fiber of sperm tails 3	na	0	0	0	0	0	0	8.47	0	8.09	0	8.1	0
na	na	na	na	O77780	na	BOVIN Disintegrin and metalloproteinase domain-containing protein 2	na	A0A5G2RES0	na	PIG Disintegrin and metalloproteinase domain-containing protein 2	na	0	0	1	0	1	0	0	0	7.92	0	8.1	0
P40227	na	HUMAN T-complex protein 1 subunit zeta	na	Q3MHL7	na	BOVIN T-complex protein 1 subunit zeta	na	I3L9J4	na	PIG Uncharacterized protein	na	0	0	0	0	0	0	7.76	0	7.65	0	8.1	0
O43678	na	HUMAN NADH dehydrogenase [ubiquinone] 1 alpha subcomplex subunit 2	na	Q02370	na	BOVIN NADH dehydrogenase [ubiquinone] 1 alpha subcomplex subunit 2	na	F1RGE3	na	PIG NADH dehydrogenase [ubiquinone] 1 alpha subcomplex subunit 2	na	0	0	0	0	0	0	7.2	0	7.58	0	8.1	0
Q9BWH2	na	HUMAN FUN14 domain-containing protein 2	na	Q8MJN0	na	BOVIN FUN14 domain-containing protein 2	na	Q864V5	na	PIG FUN14 domain-containing protein 2	na	0	0	0	0	0	0	8.46	0	7.84	0	8.08	0
na	na	na	na	A0A3Q1M3X5	na	BOVIN Uncharacterized protein	na	F1RM58	na	PIG Uncharacterized protein	na	0	0	0	0	0	0	0	0	7.22	0	8.08	0
Q96KW9	na	HUMAN Sperm acrosome-associated protein 7	na	A0A3Q1LQG1	na	BOVIN Sperm acrosome associated 7	na	A0A287AFA6	na	PIG Uncharacterized protein	na	0	0	1	0	0	0	8.42	0	0	0	8.08	0
A6NF34	na	HUMAN Anthrax toxin receptor-like	na	na	na	na	na	A0A5G2QY22	na	PIG VWFA domain-containing protein	na	0	0	0	0	0	0	6.92	0	0	0	8.08	0
Q7Z6W1	na	HUMAN Transmembrane and coiled-coil domain-containing protein 2	na	Q2NKV5	na	BOVIN Transmembrane and coiled-coil domain-containing protein 2	na	A0A1W6Q744	na	PIG TMCO2 protein	na	0	0	0	0	0	0	8.48	0	8.24	0	8.07	0
P21912	na	HUMAN Succinate dehydrogenase [ubiquinone] iron-sulfur subunit	na	A0A452DI87	na	BOVIN Succinate dehydrogenase [ubiquinone] iron-sulfur subunit	na	I3LDC1	na	PIG Succinate dehydrogenase [ubiquinone] iron-sulfur subunit	na	0	0	0	0	0	0	8.09	0	8	0	8.07	0
P28838	na	HUMAN Cytosol aminopeptidase	na	P00727	na	BOVIN Cytosol aminopeptidase	na	P28839	na	PIG Cytosol aminopeptidase	na	0	0	0	0	0	0	8.34	0	7.98	0	8.07	0
Q9H1X1	na	HUMAN Radial spoke head protein 9 homolog	na	Q2KIU7	na	BOVIN Radial spoke head protein 9 homolog	na	F1RRH7	na	PIG Radial spoke head component 9	na	0	0	0	0	0	0	8.19	0	7.98	0	8.06	0
P15531	na	HUMAN Nucleoside diphosphate kinase A	na	P52175	na	BOVIN Nucleoside diphosphate kinase A 2	na	A0A287AS29	na	PIG Nucleoside diphosphate kinase	na	0	0	0	0	0	0	6.57	0	7.36	0	8.06	0
Q5T681	na	HUMAN Uncharacterized protein C10orf62	na	na	na	na	na	A0A5G2QZ09	na	PIG Uncharacterized protein	na	0	0	0	0	0	0	6.99	0	0	0	8.06	0
A0A087WV05	na	HUMAN Uncharacterized protein	na	Q2TBP7	na	BOVIN c-Myc-binding protein	na	A0A5G2Q9H8	na	PIG Uncharacterized protein	na	0	0	0	0	0	0	8.02	0	7.79	0	8.05	0
Q17RY6	na	HUMAN Lymphocyte antigen 6K	na	A0A3Q1N8V4	na	BOVIN UPAR/Ly6 domain-containing protein	na	A0A287ALH7	na	PIG Lymphocyte antigen 6 family member K	na	0	0	0	0	0	0	7.04	0	6.99	0	8.05	0
P22695	na	HUMAN Cytochrome b-c1 complex subunit 2	na	P23004	na	BOVIN Cytochrome b-c1 complex subunit 2	na	A0A5G2REY8	na	PIG Ubiquinol-cytochrome c reductase core protein 2	na	0	0	0	0	0	0	8.02	0	8.3	0	8.04	0
na	na	na	na	F1MR35	na	BOVIN Angiotensin-converting enzyme	na	A0A5G2RC85	na	PIG Angiotensin-converting enzyme	na	0	0	0	0	0	0	0	0	7.78	0	8.04	0
Q9H503	na	HUMAN Barrier-to-autointegration factor-like protein	na	Q32PE7	na	BOVIN Barrier-to-autointegration factor-like protein	na	A0A287A3L7	na	PIG BANF family member 2	na	0	0	0	0	0	0	8.37	0	7.72	0	8.04	0
E7EU96	na	HUMAN Casein kinase II subunit alpha	na	P68399	na	BOVIN Casein kinase II subunit alpha	na	A0A5G2R4G4	na	PIG Protein kinase domain-containing protein	na	0	0	0	0	0	0	8.08	0	7.65	0	8.04	0
A0A804F729	na	HUMAN Pyruvate kinase PKM	na	na	na	na	na	A0A287A7R4	na	PIG Multifunctional fusion protein	na	0	0	0	0	0	0	9.12	0	0	0	8.04	0
P28331	na	HUMAN NADH-ubiquinone oxidoreductase 75 kDa subunit	na	P15690	na	BOVIN NADH-ubiquinone oxidoreductase 75 kDa subunit	na	F1SHD7	na	PIG NADH-ubiquinone oxidoreductase 75 kDa subunit	na	0	0	0	0	0	0	7.53	0	7.59	0	8.03	0
P30084	na	HUMAN Enoyl-CoA hydratase	na	Q58DM8	na	BOVIN Enoyl-CoA hydratase	na	A0A287AA21	na	PIG Enoyl-CoA hydratase	na	0	0	0	0	0	0	8.05	0	7.51	0	8.03	0
na	na	na	na	Q2NKT7	na	BOVIN Uncharacterized protein MGC137030	na	A0A287AHB7	na	PIG Uncharacterized protein	na	0	0	0	0	0	0	0	0	7.31	0	8.03	0
J3QTR3	na	HUMAN Ubiquitin-40S ribosomal protein S27a (Fragment)	na	P0CH28	na	BOVIN Polyubiquitin-C	na	A0A5G2QDJ2	na	PIG Polyubiquitin-C	na	0	0	0	0	0	0	9.34	0	7.8	0	8.02	0
na	na	na	na	Q8HZY1	na	BOVIN Serine protease inhibitor clade E member 2	na	A0A287AYW8	na	PIG Serpin family E member 2	na	0	0	0	0	0	0	0	0	7.1	0	8.02	0
A0A3B3ISW9	na	HUMAN Phosphoinositide phospholipase C	na	Q1RML2	na	BOVIN 1-phosphatidylinositol 4	na	Q7YRU3	na	PIG 1-phosphatidylinositol 4	na	0	0	0	0	0	0	7.56	0	7.72	0	8.01	0
P67870	na	HUMAN Casein kinase II subunit beta	na	P67868	na	BOVIN Casein kinase II subunit beta	na	P67872	na	PIG Casein kinase II subunit beta	na	0	0	0	0	0	0	8.18	0	7.67	0	8.01	0
Q5R3B4	na	HUMAN Mitochondrial pyruvate carrier (Fragment)	na	E1BD64	na	BOVIN Mitochondrial pyruvate carrier	na	F1RPU8	na	PIG Mitochondrial pyruvate carrier	na	0	0	0	0	0	0	8.34	0	7.35	0	8.01	0
Q6UWN0	na	HUMAN Ly6/PLAUR domain-containing protein 4	na	Q32LD3	na	BOVIN Ly6/PLAUR domain-containing protein 4	na	A0A5G2QU54	na	PIG LY6/PLAUR domain containing 4	na	0	0	0	0	1	0	6.73	0	7.24	0	8.01	0
na	na	na	na	A0A3Q1LLP1	na	BOVIN Uncharacterized protein	na	A0A287AYR7	na	PIG Beta-defensin 109-like	na	0	0	0	0	0	0	0	0	7.12	0	8.01	0
P00338	na	HUMAN L-lactate dehydrogenase A chain	na	P19858	na	BOVIN L-lactate dehydrogenase A chain	na	A0A287B2H7	na	PIG L-lactate dehydrogenase	na	0	0	0	0	0	0	8.62	0	8.47	0	8	0
A8MYP8	na	HUMAN Outer dense fiber protein 3B	na	na	na	na	na	F1RXT6	na	PIG Outer dense fiber protein 3B	na	0	0	0	0	0	0	7.58	0	0	0	8	0
P19075	na	HUMAN Tetraspanin-8	na	F1MP86	na	BOVIN Tetraspanin	na	A0A287B7T0	na	PIG Tetraspanin	na	0	0	0	0	0	0	6.52	0	8.31	0	7.99	0
Q9Y6A9	na	HUMAN Signal peptidase complex subunit 1	na	Q3T134	na	BOVIN Signal peptidase complex subunit 1	na	B0FWK4	na	PIG Signal peptidase complex subunit 1	na	0	0	0	0	0	0	7.7	0	0	0	7.99	0
P35270	na	HUMAN Sepiapterin reductase	na	na	na	na	na	A0A286ZKH3	na	PIG Sepiapterin reductase	na	0	0	0	0	0	0	5.68	0	0	0	7.99	0
P04075	na	HUMAN Fructose-bisphosphate aldolase A	na	A6QLL8	na	BOVIN Fructose-bisphosphate aldolase	na	A0A286ZYX8	na	PIG Fructose-bisphosphate aldolase	na	0	0	0	0	0	0	9.07	0	8.61	0	7.98	0
Q15836	na	HUMAN Vesicle-associated membrane protein 3	na	Q2KJD2	na	BOVIN Vesicle-associated membrane protein 3	na	A0A5G2R1F8	na	PIG Vesicle associated membrane protein 3	na	0	0	0	0	0	0	8.33	0	8.21	0	7.98	0
na	na	na	na	P14790	na	BOVIN ATP synthase subunit ATP5MJ	na	A0A287ATV8	na	PIG Uncharacterized protein	na	0	0	0	0	0	0	0	0	8.18	0	7.98	0
E7EPT4	na	HUMAN NADH dehydrogenase [ubiquinone] flavoprotein 2	na	P04394	na	BOVIN NADH dehydrogenase [ubiquinone] flavoprotein 2	na	A0A287BG40	na	PIG NADH dehydrogenase [ubiquinone] flavoprotein 2	na	0	0	0	0	0	0	7.43	0	7.61	0	7.98	0
P13804	na	HUMAN Electron transfer flavoprotein subunit alpha	na	F1MWR3	na	BOVIN Electron transfer flavoprotein subunit alpha	na	A0A287A4T2	na	PIG Electron transfer flavoprotein subunit alpha	na	0	0	0	0	0	0	7.97	0	7.56	0	7.98	0
Q7Z4H3	na	HUMAN 5'-deoxynucleotidase HDDC2	na	Q0P565	na	BOVIN 5'-deoxynucleotidase HDDC2	na	F1S2V3	na	PIG 5'-deoxynucleotidase HDDC2	na	0	0	0	0	0	0	8.3	0	6.61	0	7.98	0
P04264	na	HUMAN Keratin	na	G3N0V2	na	BOVIN Cytokeratin-1	na	F1SGG3	na	PIG Cytokeratin-1	na	1	0	0	0	0	0	8.81	0	0	0	7.98	0
A0A1W2PP97	na	HUMAN Thrombospondin type-1 domain-containing protein 8	na	na	na	na	na	A0A5G2QHQ7	na	PIG Thrombospondin type 1 domain containing 8	na	0	0	0	0	0	0	6.64	0	0	0	7.98	0
Q9NQT6	na	HUMAN Fascin-3	na	Q32LE0	na	BOVIN Fascin actin-bundling protein 3	na	Q2I373	na	PIG Fascin	na	0	0	0	0	0	0	7.94	0	7.35	0	7.97	0
H0YB34	na	HUMAN 2-iminobutanoate/2-iminopropanoate deaminase (Fragment)	na	Q3T114	na	BOVIN 2-iminobutanoate/2-iminopropanoate deaminase	na	A0A286ZNH3	na	PIG 2-iminobutanoate/2-iminopropanoate deaminase	na	0	0	0	0	0	0	6.77	0	7.08	0	7.97	0
Q9NQE9	na	HUMAN Adenosine 5'-monophosphoramidase HINT3	na	Q2YDJ4	na	BOVIN Adenosine 5'-monophosphoramidase HINT3	na	F1S2W6	na	PIG Histidine triad nucleotide binding protein 3	na	0	0	0	0	0	0	7.27	0	6.39	0	7.97	0
na	na	na	na	F1MIM1	na	BOVIN Uncharacterized protein	na	A0A286ZRQ7	na	PIG Uncharacterized protein	na	0	0	0	0	0	0	0	0	7.46	0	7.96	0
A0A5K1VW95	na	HUMAN Malate dehydrogenase	na	Q3T145	na	BOVIN Malate dehydrogenase	na	A0A5G2QFC2	na	PIG Malate dehydrogenase	na	0	0	0	0	0	0	7.91	0	7.31	0	7.96	0
na	na	na	na	Q32L91	na	BOVIN Actin-like protein 7B	na	F1SP30	na	PIG Actin-like protein 7B	na	0	0	0	0	0	0	0	0	7.3	0	7.96	0
O75608	na	HUMAN Acyl-protein thioesterase 1	na	A0A452DI02	na	BOVIN Acyl-protein thioesterase 1	na	F1RSG9	na	PIG Acyl-protein thioesterase 1 isoform 1	na	0	0	0	0	0	0	7.55	0	7.26	0	7.96	0
P02794	na	HUMAN Ferritin heavy chain	na	A0A3Q1LVU1	na	BOVIN Ferritin	na	A0A287AL10	na	PIG Ferritin	na	0	0	0	0	0	0	7.21	0	6.65	0	7.96	0
P36957	na	HUMAN Dihydrolipoyllysine-residue succinyltransferase component of 2-oxoglutarate dehydrogenase complex	na	A0A3Q1LTZ5	na	BOVIN Dihydrolipoyllysine-residue succinyltransferase component of 2-oxoglutarate dehydrogenase complex	na	Q9N0F1	na	PIG Dihydrolipoyllysine-residue succinyltransferase component of 2-oxoglutarate dehydrogenase complex	na	0	0	0	0	0	0	7.69	0	7.95	0	7.95	0
P00505	na	HUMAN Aspartate aminotransferase	na	P12344	na	BOVIN Aspartate aminotransferase	na	P00506	na	PIG Aspartate aminotransferase	na	0	0	0	0	0	0	8.04	0	7.65	0	7.95	0
O14829	na	HUMAN Serine/threonine-protein phosphatase with EF-hands 1	na	F1MBQ1	na	BOVIN Serine/threonine-protein phosphatase with EF-hands	na	I3LR47	na	PIG Serine/threonine-protein phosphatase with EF-hands	na	0	0	0	0	0	0	7.68	0	7.29	0	7.95	0
O43920	na	HUMAN NADH dehydrogenase [ubiquinone] iron-sulfur protein 5	na	Q02379	na	BOVIN NADH dehydrogenase [ubiquinone] iron-sulfur protein 5	na	F1SV23	na	PIG Complex I-15 kDa	na	0	0	0	0	0	0	7.34	0	7.16	0	7.95	0
Q6ZQQ2	na	HUMAN Spermatogenesis-associated protein 31D1	na	G3X6J2	na	BOVIN FAM75 domain-containing protein	na	A0A5G2R4I3	na	PIG Uncharacterized protein	na	0	0	0	0	0	0	7.28	0	8.09	0	7.94	0
A0A087WZX2	na	HUMAN Complex I-B17	na	Q02367	na	BOVIN NADH dehydrogenase [ubiquinone] 1 beta subcomplex subunit 6	na	F6Q0K3	na	PIG Complex I-B17	na	0	0	0	0	0	0	6.59	0	7.18	0	7.94	0
P30041	na	HUMAN Peroxiredoxin-6	na	O77834	na	BOVIN Peroxiredoxin-6	na	Q9TSX9	na	PIG Peroxiredoxin-6	na	0	0	0	0	0	0	8.44	0	6.44	0	7.94	0
A0A087WXP0	na	HUMAN Azurocidin	na	na	na	na	na	P80015	na	PIG Azurocidin	na	1	0	0	0	1	0	0	0	0	0	7.94	0
Q96JN2	na	HUMAN Coiled-coil domain-containing protein 136	na	F1N343	na	BOVIN Coiled-coil domain containing 136	na	A0A5G2QZL5	na	PIG Coiled-coil domain containing 136	na	0	0	0	0	0	0	7.58	0	8.12	0	7.93	0
P24539	na	HUMAN ATP synthase F(0) complex subunit B1	na	A0A3Q1M4M4	na	BOVIN ATP synthase subunit b	na	A0A5G2RAC9	na	PIG ATP synthase subunit b	na	0	0	0	0	0	0	7.61	0	7.91	0	7.93	0
na	na	na	na	E1BD83	na	BOVIN Proteasome subunit alpha type	na	F1SBA5	na	PIG Proteasome subunit alpha type	na	0	0	0	0	0	0	0	0	7.71	0	7.93	0
na	na	na	na	A0A3Q1LKM9	na	BOVIN Uncharacterized protein	na	A0A287BK89	na	PIG Uncharacterized protein	na	0	0	0	0	0	0	0	0	0	0	7.93	0
Q99714	na	HUMAN 3-hydroxyacyl-CoA dehydrogenase type-2	na	O02691	na	BOVIN 3-hydroxyacyl-CoA dehydrogenase type-2	na	K7GP28	na	PIG Hydroxysteroid 17-beta dehydrogenase 10	na	0	0	0	0	0	0	7.87	0	7.82	0	7.92	0
P28066	na	HUMAN Proteasome subunit alpha type-5	na	Q5E987	na	BOVIN Proteasome subunit alpha type-5	na	F2Z5K2	na	PIG Proteasome subunit alpha type-5	na	0	0	0	0	0	0	8.58	0	7.61	0	7.92	0
P04406	na	HUMAN Glyceraldehyde-3-phosphate dehydrogenase	na	P10096	na	BOVIN Glyceraldehyde-3-phosphate dehydrogenase	na	P00355	na	PIG Glyceraldehyde-3-phosphate dehydrogenase	na	0	0	0	0	0	0	8.92	0	7.58	0	7.92	0
Q15785	na	HUMAN Mitochondrial import receptor subunit TOM34	na	E1BGD1	na	BOVIN Translocase of outer mitochondrial membrane 34	na	A0A287BPA2	na	PIG Mitochondrial import receptor subunit TOM34	na	0	0	0	0	0	0	7.78	0	7.2	0	7.92	0
na	na	na	na	A0A3Q1LZY9	na	BOVIN Uncharacterized protein	na	I3L912	na	PIG FAM75 domain-containing protein	na	0	0	0	0	0	0	0	0	6.57	0	7.92	0
Q6ZU69	na	HUMAN Protein FAM205A	na	na	na	na	na	A0A5G2QEV9	na	PIG Uncharacterized protein	na	0	0	0	0	0	0	7.45	0	0	0	7.92	0
O95299	na	HUMAN NADH dehydrogenase [ubiquinone] 1 alpha subcomplex subunit 10	na	A0A3Q1LPX6	na	BOVIN NADH dehydrogenase [ubiquinone] 1 alpha subcomplex subunit 10	na	F1SIS9	na	PIG NADH dehydrogenase [ubiquinone] 1 alpha subcomplex subunit 10	na	0	0	0	0	0	0	6.85	0	7.65	0	7.91	0
G3V0I5	na	HUMAN NADH dehydrogenase [ubiquinone] flavoprotein 1	na	A0A3Q1MG52	na	BOVIN NADH dehydrogenase [ubiquinone] flavoprotein 1	na	F1RVN1	na	PIG NADH dehydrogenase [ubiquinone] flavoprotein 1	na	0	0	0	0	0	0	7.12	0	7.56	0	7.91	0
P05109	na	HUMAN Protein S100-A8	na	na	na	na	na	C3S7K5	na	PIG Protein S100	na	0	0	0	0	0	0	7.98	0	0	0	7.91	0
Q04760	na	HUMAN Lactoylglutathione lyase	na	A4FUZ1	na	BOVIN Lactoylglutathione lyase	na	I3LDM7	na	PIG Lactoylglutathione lyase	na	0	0	0	0	0	0	6.65	0	0	0	7.91	0
A6NCJ1	na	HUMAN Uncharacterized protein C19orf71	na	F1MZJ1	na	BOVIN Chromosome 7 C19orf71 homolog	na	A0A5G2R8Y0	na	PIG Uncharacterized protein	na	0	0	0	0	0	0	7.45	0	7.73	0	7.9	0
A0A3B3IU63	na	HUMAN Histone H2A	na	Q32P61	na	BOVIN Histone H2A	na	F1RXS3	na	PIG Histone H2A	na	0	0	0	0	0	0	7.12	0	7.88	0	7.89	0
P04179	na	HUMAN Superoxide dismutase [Mn]	na	E1BHL1	na	BOVIN Superoxide dismutase [Mn]	na	A0A287APZ8	na	PIG Superoxide dismutase [Mn]	na	0	0	0	0	1	0	8.01	0	7.75	0	7.89	0
Q5XKP0	na	HUMAN MICOS complex subunit MIC13	na	E1B9I1	na	BOVIN MICOS complex subunit MIC13	na	F1SBU8	na	PIG MICOS complex subunit MIC13	na	0	0	0	0	0	0	7.47	0	7.61	0	7.89	0
E9PF49	na	HUMAN Complex I-B22	na	Q02369	na	BOVIN NADH dehydrogenase [ubiquinone] 1 beta subcomplex subunit 9	na	A0A5G2R954	K7GSE5	PIG Complex I-B22	PIG Complex I-B22	0	0	0	0	0	0	7.08	0	7.57	0	7.89	7.31
na	na	na	na	F1MKF8	na	BOVIN Sulfide quinone oxidoreductase	na	F1SN58	na	PIG Sulfide:quinone oxidoreductase	na	0	0	0	0	0	0	0	0	7.35	0	7.89	0
Q8N5Q1	na	HUMAN Protein FAM71E2	na	G3MY97	na	BOVIN DUF3699 domain-containing protein	na	A0A5G2QK43	na	PIG DUF3699 domain-containing protein	na	0	0	0	0	0	0	7.19	0	6.79	0	7.89	0
P68871	na	HUMAN Hemoglobin subunit beta	na	na	na	na	na	F1RII7	na	PIG Hemoglobin subunit beta	na	0	0	0	0	0	0	7.6	0	0	0	7.89	0
P62328	na	HUMAN Thymosin beta-4	na	na	na	na	na	Q95274	na	PIG Thymosin beta-4	na	0	0	0	0	0	0	6.94	0	0	0	7.89	0
P10909	na	HUMAN Clusterin	na	P17697	na	BOVIN Clusterin	na	A0A5S8KLN1	na	PIG Clusterin	na	1	0	1	0	1	0	8.64	0	8.21	0	7.88	0
O75602	na	HUMAN Sperm-associated antigen 6	na	Q32L54	na	BOVIN Sperm associated antigen 6	na	C1JEX7	na	PIG Sperm associated antigen 6	na	0	0	0	0	0	0	7.86	0	7.76	0	7.88	0
Q5JVL4	na	HUMAN EF-hand domain-containing protein 1	na	E1BKH1	na	BOVIN EF-hand domain containing 1	na	A0A287API1	na	PIG EF-hand domain containing 1	na	0	0	0	0	0	0	7.95	0	7.72	0	7.88	0
Q8TC94	na	HUMAN Actin-like protein 9	na	Q2T9W4	na	BOVIN Actin-like protein 9	na	F1SA46	na	PIG Actin like 9	na	0	0	0	0	1	0	7.58	0	7.64	0	7.88	0
na	na	na	na	P21398	na	BOVIN Amine oxidase [flavin-containing] A	na	F1RX00	na	PIG Amine oxidase	na	0	0	0	0	0	0	0	0	6.19	0	7.88	0
Q6ZRQ1	na	HUMAN 5-methylcytosine rRNA methyltransferase NSUN4	na	na	na	na	na	A0A5G2QJQ4	na	PIG Uncharacterized protein	na	0	0	0	0	1	0	0	0	0	0	7.88	0
P20933	na	HUMAN N(4)-(beta-N-acetylglucosaminyl)-L-asparaginase	na	F1MGY9	na	BOVIN Aspartylglucosaminidase	na	F1RT17	na	PIG N(4)-(Beta-N-acetylglucosaminyl)-L-asparaginase	na	1	0	1	0	1	0	6.62	0	8	0	7.87	0
A0A2R8Y5R0	Q8NHX4	HUMAN Spermatogenesis-associated protein 3	HUMAN Spermatogenesis-associated protein 3	Q1RMN5	na	BOVIN Spermatogenesis associated 3	na	A0A5K1UJ32	na	PIG Spermatogenesis associated 3	na	0	0	0	0	0	0	0	7.44	7.77	0	7.87	0
P03886	na	HUMAN NADH-ubiquinone oxidoreductase chain 1	na	P03887	na	BOVIN NADH-ubiquinone oxidoreductase chain 1	na	O79874	na	PIG NADH-ubiquinone oxidoreductase chain 1	na	0	0	0	0	0	0	6.8	0	6.51	0	7.87	0
P28072	na	HUMAN Proteasome subunit beta type-6	na	Q3MHN0	na	BOVIN Proteasome subunit beta type-6	na	F1RFV5	na	PIG Proteasome subunit beta	na	0	0	0	0	0	0	8.29	0	7.67	0	7.86	0
Q969V4	na	HUMAN Tektin-1	na	Q32KZ9	na	BOVIN Tektin-1	na	F1RGN9	na	PIG Tektin	na	0	0	0	0	0	0	7.93	0	7.64	0	7.86	0
P62937	na	HUMAN Peptidyl-prolyl cis-trans isomerase A	na	P62935	na	BOVIN Peptidyl-prolyl cis-trans isomerase A	na	P62936	na	PIG Peptidyl-prolyl cis-trans isomerase A	na	0	0	0	0	0	0	7.72	0	7.26	0	7.86	0
P14406	na	HUMAN Cytochrome c oxidase subunit 7A2	na	A0A140T857	na	BOVIN Cytochrome c oxidase subunit 7A2	na	F1RQI1	na	PIG Uncharacterized protein	na	0	0	0	0	0	0	8.8	0	8.63	0	7.85	0
A2RUT3	na	HUMAN Transmembrane protein 89	na	F1MVT3	na	BOVIN Transmembrane protein 89	na	F1SKK4	na	PIG Transmembrane protein 89	na	0	0	0	0	0	0	8.21	0	7.21	0	7.85	0
Q96GK7	na	HUMAN Fumarylacetoacetate hydrolase domain-containing protein 2A	na	F1MLX0	na	BOVIN Fumarylacetoacetate hydrolase domain containing 2A	na	A0A287AAP0	na	PIG Fumarylacetoacetate hydrolase domain-containing protein 2	na	0	0	0	0	0	0	7.58	0	7.07	0	7.85	0
P18669	na	HUMAN Phosphoglycerate mutase 1	na	Q3SZ62	na	BOVIN Phosphoglycerate mutase 1	na	A0A287AJQ2	na	PIG Phosphoglycerate mutase	na	0	0	0	0	0	0	7.66	0	6.38	0	7.85	0
P59910	na	HUMAN DnaJ homolog subfamily B member 13	na	Q3SZW9	na	BOVIN DnaJ (Hsp40) related	na	F1SUR7	na	PIG DnaJ homolog subfamily B member 13	na	0	0	0	0	0	0	7.98	0	7.8	0	7.84	0
Q5JST6	na	HUMAN EF-hand domain-containing family member C2	na	A0A3Q1N1R0	na	BOVIN EF-hand domain containing 2	na	K7GSU4	na	PIG EF-hand domain containing 2	na	0	0	0	0	0	0	7.85	0	7.8	0	7.84	0
Q16718	na	HUMAN NADH dehydrogenase [ubiquinone] 1 alpha subcomplex subunit 5	na	P23935	na	BOVIN NADH dehydrogenase [ubiquinone] 1 alpha subcomplex subunit 5	na	A0A5G2RN85	na	PIG Complex I subunit B13	na	0	0	0	0	0	0	7.46	0	7.7	0	7.84	0
Q8IYX7	na	HUMAN Stabilizer of axonemal microtubules 1	na	A0A3S5ZPV0	na	BOVIN Stabilizer of axonemal microtubules 1	na	A0A286ZNM0	na	PIG Stabilizer of axonemal microtubules 1	na	0	0	0	0	0	0	7.99	0	7.58	0	7.84	0
P61106	na	HUMAN Ras-related protein Rab-14	na	Q3ZBG1	na	BOVIN Ras-related protein Rab-14	na	Q52NJ6	na	PIG Ras-related protein Rab-14	na	0	0	0	0	0	0	7.88	0	7.28	0	7.84	0
na	na	na	na	F1MLS4	na	BOVIN Membrane spanning 4-domains A14	na	I3LD34	na	PIG Membrane spanning 4-domains A14	na	0	0	0	0	0	0	0	0	7.24	0	7.84	0
P04083	na	HUMAN Annexin A1	na	P46193	na	BOVIN Annexin A1	na	F1SJB5	na	PIG Annexin	na	0	0	0	0	0	0	6.99	0	5.46	0	7.84	0
O75952	na	HUMAN Calcium-binding tyrosine phosphorylation-regulated protein	na	Q32L61	na	BOVIN Calcium binding tyrosine phosphorylation regulated	na	A0A5G2R5J1	na	PIG Calcium binding tyrosine phosphorylation regulated	na	0	0	0	0	0	0	8.71	0	8.64	0	7.83	0
na	na	na	na	Q3MHW9	na	BOVIN NADH-cytochrome b5 reductase 1	na	A0A286ZXF1	na	PIG Cytochrome-b5 reductase	na	0	0	0	0	0	0	0	0	8.43	0	7.83	0
O75438	na	HUMAN NADH dehydrogenase [ubiquinone] 1 beta subcomplex subunit 1	na	Q24JZ0	na	BOVIN Complex I-MNLL	na	F1SD73	na	PIG Complex I-MNLL	na	0	0	0	0	0	0	0	0	7.57	0	7.83	0
P25789	na	HUMAN Proteasome subunit alpha type-4	na	Q3ZCK9	na	BOVIN Proteasome subunit alpha type-4	na	A0A5G2QL81	na	PIG Proteasome subunit alpha type	na	0	0	0	0	0	0	8.47	0	7.54	0	7.83	0
P60900	na	HUMAN Proteasome subunit alpha type-6	na	Q2YDE4	na	BOVIN Proteasome subunit alpha type-6	na	F2Z5N0	na	PIG Proteasome subunit alpha type	na	0	0	0	0	0	0	8.37	0	7.4	0	7.83	0
Q96E40	na	HUMAN Sperm acrosome-associated protein 9	na	A0A3Q1MYU9	na	BOVIN Sperm acrosome associated 9	na	F1S0S5	na	PIG Sperm acrosome associated 9	na	0	0	0	0	0	0	8.54	0	8.65	0	7.81	0
P43304	na	HUMAN Glycerol-3-phosphate dehydrogenase	na	A6QLU1	na	BOVIN Glycerol-3-phosphate dehydrogenase	na	A0A286ZSD6	na	PIG Glycerol-3-phosphate dehydrogenase	na	0	0	0	0	0	0	6.73	0	8.08	0	7.81	0
Q9NZ45	na	HUMAN CDGSH iron-sulfur domain-containing protein 1	na	Q3ZBU2	na	BOVIN CDGSH iron-sulfur domain-containing protein 1	na	A0A5G2QPG5	na	PIG ZnF	na	0	0	0	0	0	0	7.73	0	7.13	0	7.81	0
F8WDR4	na	HUMAN Postacrosomal sheath WW domain-binding protein	na	A3KFF6	na	BOVIN Postacrosomal sheath WW domain-binding protein	na	F1SJQ2	na	PIG Septin 3	na	0	0	0	0	0	0	7.18	0	8.5	0	7.8	0
P07919	na	HUMAN Cytochrome b-c1 complex subunit 6	na	P00126	na	BOVIN Cytochrome b-c1 complex subunit 6	na	F1S3W0	na	PIG Cytochrome b-c1 complex subunit 6	na	0	0	0	0	0	0	7.63	0	8.12	0	7.8	0
Q5T4U5	na	HUMAN Medium-chain specific acyl-CoA dehydrogenase	na	Q3SZB4	na	BOVIN Medium-chain specific acyl-CoA dehydrogenase	na	P41367	na	PIG Medium-chain specific acyl-CoA dehydrogenase	na	0	0	0	0	0	0	8.16	0	7.91	0	7.8	0
P54709	na	HUMAN Sodium/potassium-transporting ATPase subunit beta-3	na	Q3T0C6	na	BOVIN Sodium/potassium-transporting ATPase subunit beta-3	na	A0A287B5A2	na	PIG Sodium/potassium-transporting ATPase subunit beta	na	1	0	0	0	1	0	8	0	7.45	0	7.8	0
P00846	na	HUMAN ATP synthase subunit a	na	P00847	na	BOVIN ATP synthase subunit a	na	Q35915	na	PIG ATP synthase subunit a	na	0	0	0	0	0	0	7.9	0	7.22	0	7.8	0
Q9HD47	na	HUMAN Ran guanine nucleotide release factor	na	F1MW14	na	BOVIN Ran guanine nucleotide release factor	na	A0A287AY47	na	PIG RAN guanine nucleotide release factor	na	0	0	0	0	0	0	7.26	0	6.97	0	7.8	0
Q6URK8	na	HUMAN Testis	na	C9QNT9	na	BOVIN TEPP protein	na	F1RFS5	na	PIG Testis	na	0	0	0	0	0	0	7.75	0	7.79	0	7.79	0
Q9H0K4	na	HUMAN Radial spoke head protein 6 homolog A	na	E1BJG2	na	BOVIN Radial spoke head 6 homolog A	na	A0A287AGL6	na	PIG Radial spoke head 6 homolog A	na	0	0	0	0	0	0	7.84	0	7.56	0	7.79	0
P25788	na	HUMAN Proteasome subunit alpha type-3	na	Q58DU5	na	BOVIN Proteasome subunit alpha type-3	na	A0A5G2R2Y1	na	PIG Proteasome subunit alpha type	na	0	0	0	0	0	0	8.42	0	7.55	0	7.79	0
Q99623	na	HUMAN Prohibitin-2	na	A0A3Q1LRZ4	na	BOVIN Prohibitin	na	A0A287B037	na	PIG Prohibitin	na	0	0	0	0	0	0	7.65	0	7.53	0	7.79	0
Q6UWU2	na	HUMAN Beta-galactosidase-1-like protein	na	E1BCP9	na	BOVIN Galactosidase beta 1 like	na	F1SR82	na	PIG Galactosidase beta 1 like	na	1	0	1	0	1	0	7.93	0	7.21	0	7.79	0
O14645	na	HUMAN Axonemal dynein light intermediate polypeptide 1	na	E1BN01	na	BOVIN Dynein axonemal light intermediate chain 1	na	A0A287BF02	na	PIG Dynein axonemal light intermediate chain 1	na	0	0	0	0	0	0	8.24	0	8.09	0	7.78	0
Q7Z5L4	na	HUMAN Spermatogenesis-associated protein 19	na	Q3SZQ3	na	BOVIN Spermatogenesis-associated protein 19	na	I3LDJ2	na	PIG Spermatogenesis associated 19	na	0	0	0	0	0	0	8.27	0	8	0	7.78	0
Q13733	na	HUMAN Sodium/potassium-transporting ATPase subunit alpha-4	na	E1B8N5	na	BOVIN Sodium/potassium-transporting ATPase subunit alpha	na	I3L8L8	na	PIG Sodium/potassium-transporting ATPase subunit alpha	na	0	0	0	0	0	0	7.89	0	7.68	0	7.78	0
P50991	na	HUMAN T-complex protein 1 subunit delta	na	F1N0E5	na	BOVIN T-complex protein 1 subunit delta	na	F1SQN1	na	PIG T-complex protein 1 subunit delta	na	0	0	0	0	0	0	8.01	0	7.58	0	7.78	0
O43837	na	HUMAN Isocitrate dehydrogenase [NAD] subunit beta	na	O77784	na	BOVIN Isocitrate dehydrogenase [NAD] subunit beta	na	Q1G1K7	na	PIG Isocitrate dehydrogenase [NAD] subunit	na	0	0	0	0	0	0	7.74	0	7.51	0	7.78	0
P28070	na	HUMAN Proteasome subunit beta type-4	na	Q3T108	na	BOVIN Proteasome subunit beta type-4	na	A0A287B088	na	PIG Proteasome subunit beta	na	0	0	0	0	0	0	8.16	0	7.31	0	7.78	0
P17174	na	HUMAN Aspartate aminotransferase	na	P33097	na	BOVIN Aspartate aminotransferase	na	P00503	na	PIG Aspartate aminotransferase	na	0	0	0	0	0	0	8.29	0	6.78	0	7.78	0
P35908	na	HUMAN Keratin	na	G3MZ71	na	BOVIN Keratin 2	na	A0A287BHY5	na	PIG Keratin 2	na	0	0	0	0	0	0	8.26	0	0	0	7.78	0
P03928	na	HUMAN ATP synthase protein 8	na	P03929	na	BOVIN ATP synthase protein 8	na	Q35914	na	PIG ATP synthase protein 8	na	0	0	0	0	0	0	7.39	0	8.01	0	7.77	0
na	na	na	na	Q2TA28	na	BOVIN Signal-regulatory protein delta	na	F1S881	na	PIG Uncharacterized protein	na	0	0	0	0	0	0	0	0	7.14	0	7.77	0
Q5H943	na	HUMAN Kita-kyushu lung cancer antigen 1	na	na	na	na	na	I3LPR1	na	PIG Uncharacterized protein	na	0	0	0	0	0	0	7.61	0	0	0	7.77	0
P53597	na	HUMAN Succinate--CoA ligase [ADP/GDP-forming] subunit alpha	na	Q58DR8	na	BOVIN Succinate--CoA ligase [ADP/GDP-forming] subunit alpha	na	A0A5G2R4W7	na	PIG Succinate--CoA ligase [ADP/GDP-forming] subunit alpha	na	0	0	0	0	0	0	7.71	0	7.87	0	7.76	0
P38646	na	HUMAN Stress-70 protein	na	Q3ZCH0	na	BOVIN Stress-70 protein	na	F1RGJ3	na	PIG 75 kDa glucose-regulated protein	na	0	0	0	0	0	0	7.65	0	7.62	0	7.76	0
Q495T6	na	HUMAN Membrane metallo-endopeptidase-like 1	na	F1MH21	na	BOVIN Membrane metalloendopeptidase like 1	na	A0A5G2QGL3	na	PIG Membrane metalloendopeptidase like 1	na	0	0	0	0	1	0	6.23	0	6.95	0	7.76	0
P31937	na	HUMAN 3-hydroxyisobutyrate dehydrogenase	na	Q2HJD7	na	BOVIN 3-hydroxyisobutyrate dehydrogenase	na	A0A5G2QR28	na	PIG 3-hydroxyisobutyrate dehydrogenase	na	0	0	0	0	0	0	8.13	0	8.29	0	7.75	0
Q02218	na	HUMAN 2-oxoglutarate dehydrogenase	na	Q148N0	na	BOVIN 2-oxoglutarate dehydrogenase	na	K9IVI1	na	PIG Oxoglutarate dehydrogenase (succinyl-transferring)	na	0	0	0	0	0	0	7.74	0	7.88	0	7.75	0
H3BPJ9	na	HUMAN Complex I-PDSW	na	Q02373	na	BOVIN NADH dehydrogenase [ubiquinone] 1 beta subcomplex subunit 10	na	I3LDC3	na	PIG Complex I-PDSW	na	0	0	0	0	0	0	7.41	0	7.73	0	7.75	0
Q15907	na	HUMAN Ras-related protein Rab-11B	na	Q3MHP2	na	BOVIN Ras-related protein Rab-11B	na	F2Z5J9	na	PIG Uncharacterized protein	na	0	0	0	0	0	0	8.12	0	7.6	0	7.75	0
Q9P2T0	na	HUMAN Testicular haploid expressed gene protein	na	A0A3Q1MG14	na	BOVIN Theg spermatid protein	na	A0A287B3T4	na	PIG Theg spermatid protein	na	0	0	0	0	0	0	7.47	0	7.38	0	7.75	0
Q96C01	na	HUMAN Protein FAM136A	na	Q2HJI3	na	BOVIN Protein FAM136A	na	F1SLD2	na	PIG Protein FAM136A	na	0	0	0	0	0	0	5.15	0	6.58	0	7.75	0
P14550	na	HUMAN Aldo-keto reductase family 1 member A1	na	na	na	na	na	P50578	na	PIG Aldo-keto reductase family 1 member A1	na	0	0	0	0	0	0	7.02	0	0	0	7.75	0
O95169	na	HUMAN NADH dehydrogenase [ubiquinone] 1 beta subcomplex subunit 8	na	Q02372	na	BOVIN NADH dehydrogenase [ubiquinone] 1 beta subcomplex subunit 8	na	F1RWL7	na	PIG NADH dehydrogenase [ubiquinone] 1 beta subcomplex subunit 8	na	0	0	0	0	0	0	7.09	0	7.58	0	7.74	0
P0DKB6	na	HUMAN Mitochondrial pyruvate carrier 1-like protein	na	Q2M2T3	na	BOVIN Mitochondrial pyruvate carrier-like protein	na	A0A287AG08	na	PIG Mitochondrial pyruvate carrier	na	0	0	0	0	0	0	6.76	0	7.41	0	7.74	0
A0A7P0Z497	na	HUMAN Peptidyl-prolyl cis-trans isomerase	na	P80311	na	BOVIN Peptidyl-prolyl cis-trans isomerase B	na	A0A286ZKG9	na	PIG Peptidyl-prolyl cis-trans isomerase	na	0	0	0	0	0	0	7.64	0	7.19	0	7.74	0
Q9BXA7	na	HUMAN Testis-specific serine/threonine-protein kinase 1	na	G3N2D2	na	BOVIN Testis-specific serine/threonine-protein kinase 1	na	F1RK80	na	PIG Testis specific serine kinase 1B	na	0	0	0	0	0	0	7.26	0	7.11	0	7.74	0
A0A1W2PNU3	na	HUMAN Uncharacterized protein	na	na	na	na	na	A0A286ZJB1	na	PIG ST6 N-acetylgalactosaminide alpha-2	na	0	0	0	0	0	0	7.79	0	0	0	7.74	0
Q96C74	na	HUMAN Ropporin-1-like protein	na	F1N7K1	na	BOVIN Ropporin-1-like protein	na	I3LDE6	na	PIG Rhophilin associated tail protein 1 like	na	0	0	0	0	0	0	8.04	0	8.01	0	7.73	0
Q9UI09	na	HUMAN NADH dehydrogenase [ubiquinone] 1 alpha subcomplex subunit 12	na	O97725	na	BOVIN NADH dehydrogenase [ubiquinone] 1 alpha subcomplex subunit 12	na	F1SQP4	na	PIG NADH dehydrogenase [ubiquinone] 1 alpha subcomplex subunit 12	na	0	0	0	0	0	0	6.96	0	7.66	0	7.73	0
O00330	na	HUMAN Pyruvate dehydrogenase protein X component	na	P22439	na	BOVIN Pyruvate dehydrogenase protein X component	na	F1SGT3	na	PIG Dihydrolipoamide acetyltransferase component of pyruvate dehydrogenase complex	na	0	0	0	0	0	0	7.44	0	7.65	0	7.73	0
O95473	na	HUMAN Synaptogyrin-4	na	Q2YDD6	na	BOVIN Synaptogyrin-4	na	F1RL96	na	PIG Synaptogyrin	na	0	0	0	0	1	0	7.64	0	7.46	0	7.73	0
P53007	na	HUMAN Tricarboxylate transport protein	na	F1MXY8	na	BOVIN Tricarboxylate transport protein	na	F1RK74	na	PIG Solute carrier family 25 member 1	na	0	0	0	0	0	0	7.19	0	7.41	0	7.73	0
A0A7I2V3T0	na	HUMAN CD9 antigen	na	P30932	na	BOVIN CD9 antigen	na	F1SL24	na	PIG Tetraspanin	na	0	0	0	0	0	0	6.94	0	6.98	0	7.73	0
Q9Y3Q7	na	HUMAN Disintegrin and metalloproteinase domain-containing protein 18	na	A0A3Q1MSL9	na	BOVIN ADAM metallopeptidase domain 3A (cyritestin 1)	na	F1SE42	na	PIG Uncharacterized protein	na	0	0	1	0	1	0	0	0	6.46	0	7.73	0
Q96A08	na	HUMAN Histone H2B type 1-A	na	na	na	na	na	F2Z580	na	PIG Histone H2B	na	0	0	0	0	0	0	9.79	0	0	0	7.73	0
P63172	na	HUMAN Dynein light chain Tctex-type 1	na	P63171	na	BOVIN Dynein light chain Tctex-type 1	na	B8Y650	na	PIG Dynein light chain Tctex-type 1	na	0	0	0	0	0	0	7.89	0	7.67	0	7.72	0
O75380	na	HUMAN NADH dehydrogenase [ubiquinone] iron-sulfur protein 6	na	P23934	na	BOVIN NADH dehydrogenase [ubiquinone] iron-sulfur protein 6	na	F1S031	na	PIG NADH dehydrogenase [ubiquinone] iron-sulfur protein 6	na	0	0	0	0	0	0	7.07	0	7.59	0	7.72	0
na	na	na	na	A0A452DHV7	na	BOVIN Betaine--homocysteine S-methyltransferase 1	na	I3LC37	na	PIG Betaine--homocysteine S-methyltransferase	na	0	0	0	0	0	0	0	0	6.05	0	7.72	0
P51511	na	HUMAN Matrix metalloproteinase-15	na	na	na	na	na	A0A5G2QX12	na	PIG Matrix metallopeptidase 7	na	0	0	0	0	0	0	0	0	0	0	7.72	0
Q8IYK2	na	HUMAN Coiled-coil domain-containing protein 105	na	Q2YDN4	na	BOVIN Coiled-coil domain-containing protein 105	na	F1SAN2	na	PIG Coiled-coil domain containing 105	na	0	0	0	0	0	0	7.79	0	7.45	0	7.71	0
Q8IV63	na	HUMAN Inactive serine/threonine-protein kinase VRK3	na	Q2YDN8	na	BOVIN Inactive serine/threonine-protein kinase VRK3	na	A0A287AHL0	na	PIG VRK serine/threonine kinase 3	na	0	0	0	0	0	0	7.12	0	7.39	0	7.71	0
Q8TC36	na	HUMAN SUN domain-containing protein 5	na	Q2YDP2	na	BOVIN Sad1 and UNC84 domain containing 5	na	A0A288CG60	na	PIG Sad1 and UNC84 domain containing 5	na	1	0	0	0	1	0	7.7	0	7.25	0	7.71	0
O43674	na	HUMAN NADH dehydrogenase [ubiquinone] 1 beta subcomplex subunit 5	na	Q02380	na	BOVIN NADH dehydrogenase [ubiquinone] 1 beta subcomplex subunit 5	na	A0A5G2REA1	na	PIG Complex I-SGDH	na	0	0	0	0	0	0	7.03	0	7.05	0	7.71	0
O75874	na	HUMAN Isocitrate dehydrogenase [NADP] cytoplasmic	na	A0A140T8A5	na	BOVIN Isocitrate dehydrogenase [NADP]	na	A0A287A8M1	na	PIG Isocitrate dehydrogenase [NADP]	na	0	0	0	0	0	0	7.41	0	6.8	0	7.71	0
P78318	na	HUMAN Immunoglobulin-binding protein 1	na	A7YY24	na	BOVIN IGBP1 protein	na	K7GQ35	na	PIG Uncharacterized protein	na	0	0	0	0	0	0	6.9	0	6.79	0	7.71	0
na	na	na	na	A0A3Q1MQ10	na	BOVIN Serine peptidase inhibitor Kazal type 9	na	I3LV57	na	PIG Serine peptidase inhibitor Kazal type 7	na	0	0	0	0	0	0	0	0	0	0	7.71	0
P31040	na	HUMAN Succinate dehydrogenase [ubiquinone] flavoprotein subunit	na	A0A3Q1MCH3	na	BOVIN Succinate dehydrogenase [ubiquinone] flavoprotein subunit	na	A0A5G2Q7D7	na	PIG Succinate dehydrogenase [ubiquinone] flavoprotein subunit	na	0	0	0	0	0	0	8.06	0	7.94	0	7.7	0
Q8IYV9	na	HUMAN Izumo sperm-egg fusion protein 1	na	E1BDA8	na	BOVIN Izumo sperm-egg fusion 1	na	A0A287BMD8	na	PIG Izumo sperm-egg fusion 1	na	0	0	1	0	0	0	7.2	0	7.74	0	7.7	0
P25786	na	HUMAN Proteasome subunit alpha type-1	na	Q3T0X5	na	BOVIN Proteasome subunit alpha type-1	na	F2Z5L7	na	PIG Proteasome subunit alpha type	na	0	0	0	0	0	0	8.35	0	7.52	0	7.7	0
Q9UKU0	na	HUMAN Long-chain-fatty-acid--CoA ligase 6	na	Q2TA22	na	BOVIN Acyl-CoA synthetase long-chain family member 6	na	A0A287ALQ2	na	PIG Acyl-CoA synthetase long chain family member 6	na	0	0	0	0	0	0	7.26	0	7.46	0	7.7	0
P22061	na	HUMAN Protein-L-isoaspartate(D-aspartate) O-methyltransferase	na	G3MZZ6	na	BOVIN Protein-L-isoaspartate O-methyltransferase	na	P80895	na	PIG Protein-L-isoaspartate(D-aspartate) O-methyltransferase	na	0	0	0	0	0	0	7.99	0	7.19	0	7.7	0
na	na	na	na	P40682	na	BOVIN V-type proton ATPase subunit S1	na	A0A5G2RD35	na	PIG ATPase H+ transporting accessory protein 1	na	0	0	0	0	0	0	0	0	6.38	0	7.7	0
H0YNC2	na	HUMAN Dehydrogenase/reductase (SDR family) member 1	na	na	na	na	na	F1SGQ0	na	PIG Dehydrogenase/reductase 1	na	0	0	0	0	0	0	0	0	0	0	7.7	0
na	na	na	na	A0A3Q1M259	na	BOVIN Protamine-2	na	P19757	na	PIG Protamine-2	na	0	0	0	0	0	0	0	0	8.63	0	7.69	0
na	na	na	na	P20000	na	BOVIN Aldehyde dehydrogenase	na	Q2XQV4	na	PIG Aldehyde dehydrogenase	na	0	0	0	0	0	0	0	0	7.66	0	7.69	0
O75348	na	HUMAN V-type proton ATPase subunit G 1	na	P79251	na	BOVIN V-type proton ATPase subunit G 1	na	A0A287AKZ9	na	PIG V-type proton ATPase subunit G	na	0	0	0	0	0	0	7.1	0	7.37	0	7.69	0
B5MDF5	na	HUMAN GTP-binding nuclear protein Ran	na	Q3T054	na	BOVIN GTP-binding nuclear protein Ran	na	F1RFQ7	na	PIG GTP-binding nuclear protein Ran	na	0	0	0	0	0	0	7.98	0	6.97	0	7.69	0
A0A7P0T9D8	na	HUMAN ATP-dependent (S)-NAD(P)H-hydrate dehydratase	na	E1BNQ4	na	BOVIN ATP-dependent (S)-NAD(P)H-hydrate dehydratase	na	I3LS60	na	PIG ATP-dependent (S)-NAD(P)H-hydrate dehydratase	na	0	0	0	0	0	0	6.45	0	6.82	0	7.69	0
na	na	na	na	F1MMY0	na	BOVIN SSD domain-containing protein	na	I3LN22	na	PIG SSD domain-containing protein	na	0	0	0	0	1	0	0	0	6.53	0	7.69	0
P56851	na	HUMAN Epididymal secretory protein E3-beta	na	na	na	na	na	Q8MI70	na	PIG Epididymal secretory protein E3 (Fragment)	na	0	0	0	0	0	0	7.53	0	0	0	7.69	0
P09622	na	HUMAN Dihydrolipoyl dehydrogenase	na	F1N206	na	BOVIN Dihydrolipoyl dehydrogenase	na	A0A5G2QPK6	na	PIG Dihydrolipoyl dehydrogenase	na	0	0	0	0	0	0	8.04	0	7.76	0	7.68	0
P20618	na	HUMAN Proteasome subunit beta type-1	na	G5E589	na	BOVIN Proteasome subunit beta	na	A0A287BPP9	na	PIG Proteasome subunit beta	na	0	0	0	0	0	0	8.24	0	7.31	0	7.68	0
P00918	na	HUMAN Carbonic anhydrase 2	na	P00921	na	BOVIN Carbonic anhydrase 2	na	A0A287B6M0	na	PIG Carbonic anhydrase	na	0	0	0	0	0	0	8.37	0	7.06	0	7.68	0
C9IZG4	na	HUMAN Protein CutA	na	F1N5T0	na	BOVIN Protein CutA	na	A0A287BCM2	na	PIG CutA divalent cation tolerance homolog	na	0	0	0	0	0	0	7.53	0	7.04	0	7.68	0
Q86VP6	na	HUMAN Cullin-associated NEDD8-dissociated protein 1	na	A7MBJ5	na	BOVIN Cullin-associated NEDD8-dissociated protein 1	na	A0A5G2RAC7	na	PIG Cullin associated and neddylation dissociated 1	na	0	0	0	0	0	0	8.12	0	6.91	0	7.68	0
Q5T5M1	na	HUMAN Aquaporin-7	na	F1N3R5	na	BOVIN Aquaporin 7	na	A9Y007	na	PIG Aquaporin 7	na	0	0	0	0	0	0	7.75	0	6.58	0	7.68	0
P02792	na	HUMAN Ferritin light chain	na	O46415	na	BOVIN Ferritin light chain	na	F1RIP3	na	PIG Ferritin	na	0	0	0	0	0	0	0	0	7.43	0	7.67	0
Q6ZQR2	na	HUMAN Cilia- and flagella-associated protein 77	na	A0A3Q1LJD6	na	BOVIN Cilia and flagella associated protein 77	na	F1S0U2	na	PIG Cilia and flagella associated protein 77	na	0	0	0	0	0	0	7.36	0	7.35	0	7.67	0
K7EKE6	na	HUMAN Lon protease homolog	na	A0A140T842	na	BOVIN Lon protease homolog	na	I3L7T4	na	PIG Lon protease homolog	na	0	0	0	0	0	0	7.11	0	7.35	0	7.67	0
P49720	na	HUMAN Proteasome subunit beta type-3	na	P33672	na	BOVIN Proteasome subunit beta type-3	na	A0A286ZN52	na	PIG Proteasome subunit beta	na	0	0	0	0	0	0	8.24	0	7.3	0	7.67	0
Q16795	na	HUMAN NADH dehydrogenase [ubiquinone] 1 alpha subcomplex subunit 9	na	P34943	na	BOVIN NADH dehydrogenase [ubiquinone] 1 alpha subcomplex subunit 9	na	A0A287AE88	na	PIG NADH:ubiquinone oxidoreductase subunit A9	na	0	0	0	0	0	0	6.95	0	7.29	0	7.67	0
P49773	na	HUMAN Adenosine 5'-monophosphoramidase HINT1	na	P62958	na	BOVIN Adenosine 5'-monophosphoramidase HINT1	na	F1RKI3	na	PIG Histidine triad nucleotide binding protein 1	na	0	0	0	0	0	0	7.73	0	7.01	0	7.67	0
na	na	na	na	E1B791	na	BOVIN Cystatin domain-containing protein	na	A0A5G2QWS2	na	PIG Cystatin domain-containing protein	na	0	0	0	0	0	0	0	0	6.09	0	7.67	0
Q5T5A4	na	HUMAN Protein C1orf194	na	E1B9I5	na	BOVIN Chromosome 3 C1orf194 homolog	na	A0A287BFZ1	na	PIG Chromosome 4 C1orf194 homolog	na	0	0	0	0	0	0	7.57	0	7.44	0	7.66	0
P62330	na	HUMAN ADP-ribosylation factor 6	na	G3N3N1	na	BOVIN ADP-ribosylation factor 6	na	Q007T5	na	PIG ADP-ribosylation factor 6	na	0	0	0	0	0	0	7.78	0	7.28	0	7.66	0
P38606	na	HUMAN V-type proton ATPase catalytic subunit A	na	P31404	na	BOVIN V-type proton ATPase catalytic subunit A	na	A0A287B673	na	PIG H(+)-transporting two-sector ATPase	na	0	0	0	0	0	0	7.4	0	6.96	0	7.66	0
E7EQB2	na	HUMAN Lactotransferrin (Fragment)	na	P24627	na	BOVIN Lactotransferrin	na	Q6YT39	na	PIG Lactotransferrin	na	0	0	0	0	0	0	7.55	0	6.47	0	7.66	0
Q9BUR5	na	HUMAN MICOS complex subunit MIC26	na	A0A3Q1MBY2	na	BOVIN MICOS complex subunit	na	A0A5G2R5P0	na	PIG MICOS complex subunit	na	0	0	0	0	0	0	7.68	0	7.51	0	7.65	0
O14957	na	HUMAN Cytochrome b-c1 complex subunit 10	na	P07552	na	BOVIN Cytochrome b-c1 complex subunit 10	na	F1SDI2	na	PIG Cytochrome b-c1 complex subunit 10	na	0	0	0	0	0	0	7.59	0	7.76	0	7.64	0
Q9P0J0	na	HUMAN NADH dehydrogenase [ubiquinone] 1 alpha subcomplex subunit 13	na	Q95KV7	na	BOVIN NADH dehydrogenase [ubiquinone] 1 alpha subcomplex subunit 13	na	F1S6Q1	na	PIG NADH dehydrogenase [ubiquinone] 1 alpha subcomplex subunit 13	na	0	0	0	0	0	0	6.27	0	7.67	0	7.64	0
Q4LDG9	na	HUMAN Dynein axonemal light chain 1	na	A0A3Q1LH42	na	BOVIN Dynein axonemal light chain 1	na	A0A287B5J3	na	PIG Dynein axonemal light chain 1	na	0	0	0	0	0	0	7.75	0	7.49	0	7.64	0
O95202	na	HUMAN Mitochondrial proton/calcium exchanger protein	na	F1N3R4	na	BOVIN Leucine zipper-EF-hand-containing transmembrane protein 1	na	A0A5G2QG29	na	PIG Leucine zipper-EF-hand-containing transmembrane protein 1	na	0	0	0	0	0	0	7.28	0	6.91	0	7.64	0
na	na	na	na	A0A3Q1M2S4	na	BOVIN WAP four-disulfide core domain 3	na	F1SC88	na	PIG WAP domain-containing protein	na	0	0	0	0	1	0	0	0	5.78	0	7.64	0
Q9NTJ4	na	HUMAN Alpha-mannosidase 2C1	na	F1MWT0	na	BOVIN Alpha-mannosidase	na	A0A287AZU8	na	PIG Alpha-mannosidase	na	0	0	0	0	0	0	7.61	0	7.13	0	7.63	0
P17050	na	HUMAN Alpha-N-acetylgalactosaminidase	na	Q1RMM9	na	BOVIN Alpha-galactosidase	na	A0A287BPG3	na	PIG Alpha-galactosidase	na	0	0	0	0	0	0	6.91	0	6.27	0	7.63	0
Q8NE62	na	HUMAN Choline dehydrogenase	na	E1BES2	na	BOVIN Choline dehydrogenase	na	A0A286ZM06	na	PIG Choline dehydrogenase	na	0	0	0	0	0	0	6.75	0	6.11	0	7.63	0
Q8N427	na	HUMAN Thioredoxin domain-containing protein 3	na	na	na	na	na	F1SAE4	na	PIG NME/NM23 family member 8	na	0	0	0	0	0	0	7.8	0	0	0	7.63	0
Q08722	na	HUMAN Leukocyte surface antigen CD47	na	na	na	na	na	A0A5G2QX00	na	PIG Integrin-associated protein	na	1	0	0	0	1	0	7.54	0	0	0	7.63	0
Q16836	na	HUMAN Hydroxyacyl-coenzyme A dehydrogenase	na	F1N338	na	BOVIN Hydroxyacyl-CoA dehydrogenase	na	P00348	na	PIG Hydroxyacyl-coenzyme A dehydrogenase	na	0	0	0	0	0	0	7.78	0	7.8	0	7.62	0
Q9Y5B8	na	HUMAN Nucleoside diphosphate kinase 7	na	Q5E9Y9	na	BOVIN Nucleoside diphosphate kinase 7	na	F1RPV8	na	PIG Nucleoside diphosphate kinase 7	na	0	0	0	0	0	0	7.68	0	7.61	0	7.62	0
Q9H3G5	na	HUMAN Probable serine carboxypeptidase CPVL	na	F1MX68	na	BOVIN Carboxypeptidase	na	F1SIG3	na	PIG Carboxypeptidase vitellogenic like	na	1	0	1	0	0	0	8.16	0	7.55	0	7.62	0
K7EQA1	na	HUMAN Programmed cell death protein 5	na	na	na	na	na	A0A5G2QWP1	na	PIG Programmed cell death 5	na	0	0	0	0	0	0	7.43	0	0	0	7.62	0
P47985	na	HUMAN Cytochrome b-c1 complex subunit Rieske	na	P13272	na	BOVIN Cytochrome b-c1 complex subunit Rieske	na	F1RNZ1	na	PIG Rieske domain-containing protein	na	0	0	0	0	0	0	7.88	0	7.79	0	7.61	0
Q96LM6	na	HUMAN Testis-expressed sequence 37 protein	na	A5PJD8	na	BOVIN Testis-expressed sequence 37 protein	na	A0A5G2R9G7	na	PIG Testis expressed 37	na	0	0	0	0	0	0	7.6	0	7.69	0	7.61	0
O43181	na	HUMAN NADH dehydrogenase [ubiquinone] iron-sulfur protein 4	na	Q02375	na	BOVIN NADH dehydrogenase [ubiquinone] iron-sulfur protein 4	na	A0A287AMN2	na	PIG NADH dehydrogenase [ubiquinone] iron-sulfur protein 4	na	0	0	0	0	0	0	7.11	0	7.52	0	7.61	0
P49721	na	HUMAN Proteasome subunit beta type-2	na	Q5E9K0	na	BOVIN Proteasome subunit beta type-2	na	A0A5G2R6J1	na	PIG Proteasome subunit beta	na	0	0	0	0	0	0	8.36	0	6.99	0	7.61	0
na	na	na	na	G3N090	na	BOVIN Uncharacterized protein	na	A0A5G2QDR5	na	PIG C2H2-type domain-containing protein	na	0	0	0	0	0	0	0	0	6.99	0	7.61	0
Q9NPH2	na	HUMAN Inositol-3-phosphate synthase 1	na	A0A3Q1MTD4	na	BOVIN Inositol-3-phosphate synthase 1	na	A0A287AXJ7	na	PIG Inositol-3-phosphate synthase 1	na	0	0	0	0	0	0	6.65	0	6.81	0	7.61	0
Q96A05	na	HUMAN V-type proton ATPase subunit E 2	na	Q32LB7	na	BOVIN V-type proton ATPase subunit E 2	na	F1S5M0	na	PIG ATPase H+ transporting V1 subunit E2	na	0	0	0	0	0	0	7.03	0	7.47	0	7.6	0
O00291	na	HUMAN Huntingtin-interacting protein 1	na	F1MWF0	na	BOVIN Huntingtin interacting protein 1	na	F1RKC0	na	PIG Huntingtin interacting protein 1	na	0	0	0	0	0	0	7.15	0	7.33	0	7.6	0
Q99436	na	HUMAN Proteasome subunit beta type-7	na	F1MBI1	na	BOVIN Proteasome subunit beta	na	A1XQU1	na	PIG Proteasome subunit beta type-7	na	0	0	0	0	0	0	8.1	0	6.97	0	7.6	0
H3BUX2	na	HUMAN Cytochrome b5 type B	na	A0A3S5ZPI7	na	BOVIN Cytochrome b5 type B	na	F1S393	na	PIG Cytochrome b5 type B	na	0	0	0	0	0	0	6.78	0	6.89	0	7.6	0
Q8IZS6	na	HUMAN Dynein light chain Tctex-type protein 2	na	F1MTN5	na	BOVIN Dynein light chain Tctex-type 2	na	A0A5G2QB29	na	PIG T-complex-associated-testis-expressed 3	na	0	0	0	0	0	0	7.34	0	6.76	0	7.6	0
A0A087WYT3	na	HUMAN Prostaglandin E synthase 3	na	Q3ZBF7	na	BOVIN Prostaglandin E synthase 3	na	A0A5G2QTM2	na	PIG Prostaglandin E synthase 3	na	0	0	0	0	0	0	7.8	0	6.67	0	7.6	0
P07737	na	HUMAN Profilin-1	na	P02584	na	BOVIN Profilin-1	na	A0A5G2R9A9	na	PIG Profilin	na	0	0	0	0	0	0	7.6	0	0	0	7.6	0
P24752	na	HUMAN Acetyl-CoA acetyltransferase	na	Q29RZ0	na	BOVIN Acetyl-CoA acetyltransferase	na	I3LP02	na	PIG Acetyl-CoA acetyltransferase 1	na	0	0	0	0	0	0	8.65	0	7.93	0	7.59	0
Q92526	na	HUMAN T-complex protein 1 subunit zeta-2	na	F1MP48	na	BOVIN T-complex protein 1 subunit zeta-2	na	F1RIU3	na	PIG Chaperonin containing TCP1 subunit 6B	na	0	0	0	0	0	0	8.01	0	7.46	0	7.59	0
Q6ZNM6	na	HUMAN Testis-expressed protein 43	na	A8SMG2	na	BOVIN Testis-expressed protein 43	na	A0A287AN77	na	PIG Testis expressed 43	na	0	0	0	0	0	0	7.12	0	6.97	0	7.59	0
Q9NWH7	na	HUMAN Spermatogenesis-associated protein 6	na	F1MZG1	na	BOVIN Spermatogenesis-associated protein 6	na	D5K8A1	na	PIG Spermatogenesis associated 6	na	0	0	0	0	0	0	7.74	0	6.86	0	7.59	0
Q6UXV1	na	HUMAN Izumo sperm-egg fusion protein 2	na	E1BC82	na	BOVIN IZUMO family member 2	na	F1RH52	na	PIG IZUMO family member 2	na	1	0	0	0	0	0	8.06	0	6.8	0	7.59	0
J3KQ48	na	HUMAN Aminoacyl-tRNA hydrolase	na	Q3ZBL5	na	BOVIN Peptidyl-tRNA hydrolase 2	na	F1S227	na	PIG Aminoacyl-tRNA hydrolase	na	0	0	0	0	0	0	0	0	6.3	0	7.59	0
Q499Z3	na	HUMAN Schlafen-like protein 1	na	F1MY69	na	BOVIN Schlafen like 1	na	F1SF79	na	PIG Schlafen like 1	na	0	0	0	0	0	0	7.51	0	6.12	0	7.59	0
P50395	na	HUMAN Rab GDP dissociation inhibitor beta	na	P50397	na	BOVIN Rab GDP dissociation inhibitor beta	na	A0A5G2QSK4	na	PIG Rab GDP dissociation inhibitor	na	0	0	0	0	0	0	7.88	0	5.81	0	7.59	0
P08574	na	HUMAN Cytochrome c1	na	P00125	na	BOVIN Cytochrome c1	na	A0A287AZF9	na	PIG Cytochrome c1	na	0	0	0	0	0	0	7.43	0	7.67	0	7.58	0
P51970	na	HUMAN NADH dehydrogenase [ubiquinone] 1 alpha subcomplex subunit 8	na	P42029	na	BOVIN NADH dehydrogenase [ubiquinone] 1 alpha subcomplex subunit 8	na	F1SLR1	na	PIG Complex I-19kD	na	0	0	0	0	0	0	7.35	0	7.79	0	7.57	0
Q9UL16	na	HUMAN Cilia- and flagella-associated protein 45	na	Q32LN4	na	BOVIN Cilia and flagella associated protein 45	na	A0A480NP79	na	PIG Cilia-and flagella-associated protein 45	na	0	0	0	0	0	0	7.54	0	7.53	0	7.57	0
Q9NRX4	na	HUMAN 14 kDa phosphohistidine phosphatase	na	Q32PA4	na	BOVIN 14 kDa phosphohistidine phosphatase	na	P59083	na	PIG 14 kDa phosphohistidine phosphatase	na	0	0	0	0	0	0	6.91	0	7.27	0	7.57	0
R4GMU4	na	HUMAN Uncharacterized protein C1orf185	na	F1MRQ2	na	BOVIN Chromosome 3 C1orf185 homolog	na	A0A287AKD1	na	PIG Chromosome 1 open reading frame 185	na	0	0	0	0	0	0	0	0	7.25	0	7.57	0
P50502	na	HUMAN Hsc70-interacting protein	na	A7E3S8	na	BOVIN Heat shock 70kD protein binding protein	na	F1SRB9	na	PIG STI1 domain-containing protein	na	0	0	0	0	0	0	8.35	0	7.2	0	7.57	0
Q8WYR4	na	HUMAN Radial spoke head 1 homolog	na	F1MNH2	na	BOVIN Radial spoke head component 1	na	A0A287BHE0	na	PIG Radial spoke head component 1	na	0	0	0	0	0	0	7.75	0	7.15	0	7.57	0
A8MTL0	na	HUMAN IQ domain-containing protein F5	na	Q32KU4	na	BOVIN IQ domain-containing protein F5	na	I3LFS9	na	PIG Uncharacterized protein	na	0	0	0	0	0	0	6.87	0	7.55	0	7.56	0
na	na	na	na	A0A3Q1M7X0	na	BOVIN Peptidase S1 domain-containing protein	na	F1SNW5	na	PIG Peptidase S1 domain-containing protein	na	0	0	0	0	0	0	0	0	7.39	0	7.56	0
na	na	na	na	Q2M2U5	na	BOVIN IQ domain-containing protein F2	na	I3L9X1	na	PIG IQ motif containing F2	na	0	0	0	0	0	0	0	0	7.08	0	7.56	0
na	na	na	na	G3MY90	na	BOVIN Uncharacterized protein	na	A0A287BIH2	na	PIG Uncharacterized protein	na	0	0	0	0	0	0	0	0	7.02	0	7.56	0
Q8IZ02	na	HUMAN Leucine-rich repeat-containing protein 34	na	F1MY93	na	BOVIN Leucine rich repeat containing 34	na	A0A5G2QGF5	na	PIG Leucine rich repeat containing 34	na	0	0	0	0	0	0	6.34	0	6.8	0	7.56	0
A0A6E1WXZ9	Q8WWU5	HUMAN T-complex protein 11 homolog	HUMAN T-complex protein 11 homolog	G5E5P7	na	BOVIN Uncharacterized protein	na	F1RZ12	na	PIG T-complex 11	na	0	0	0	0	0	0	6.36	8.59	6.15	0	7.56	0
na	na	na	na	P10790	na	BOVIN Fatty acid-binding protein	na	O02772	na	PIG Fatty acid-binding protein	na	0	0	0	0	0	0	0	0	6.08	0	7.56	0
na	na	na	na	A0A3Q1M7H2	na	BOVIN Dynein axonemal heavy chain 17	na	A0A287AFU3	na	PIG Dynein axonemal heavy chain 17	na	0	0	0	0	0	0	0	0	7.42	0	7.55	0
Q9NX14	na	HUMAN NADH dehydrogenase [ubiquinone] 1 beta subcomplex subunit 11	na	Q8HXG5	na	BOVIN NADH dehydrogenase [ubiquinone] 1 beta subcomplex subunit 11	na	A0A287BMW6	na	PIG Complex I-ESSS	na	0	0	0	0	0	0	6.67	0	7.39	0	7.55	0
Q16891	na	HUMAN MICOS complex subunit MIC60	na	A0A3Q1MFE4	na	BOVIN MICOS complex subunit MIC60	na	A0A287AMM6	na	PIG MICOS complex subunit MIC60	na	0	0	0	0	0	0	7.65	0	7.35	0	7.55	0
na	na	na	na	F1MY12	na	BOVIN NTR domain-containing protein	na	A0A286ZTB6	na	PIG NTR domain-containing protein	na	0	0	0	0	0	0	0	0	6.13	0	7.55	0
Q9UFH2	na	HUMAN Dynein axonemal heavy chain 17	na	E1BLB4	na	BOVIN Dynein axonemal heavy chain 17	na	A0A5G2QUI5	na	PIG Dynein axonemal heavy chain 17	na	0	0	0	0	0	0	7.64	0	4.94	0	7.55	0
P51149	na	HUMAN Ras-related protein Rab-7a	na	na	na	na	na	A0A5G2RMS7	na	PIG RAB7A	na	0	0	0	0	0	0	7.27	0	0	0	7.55	0
A0A2R8Y6B6	na	HUMAN Glutathione peroxidase 1	na	A0A3Q1M7E3	na	BOVIN Glutathione peroxidase	na	J9JIK0	O18994	PIG Glutathione peroxidase	PIG Epididymal secretory glutathione peroxidase	0	0	0	0	0	0	7.18	0	8.15	0	7.54	7.54
Q6NUT2	na	HUMAN Probable C-mannosyltransferase DPY19L2	na	F1MBU8	na	BOVIN Dpy-19 like 2	na	F1SIK7	na	PIG Dpy-19 like 2	na	1	0	1	0	1	0	8.38	0	7.66	0	7.54	0
Q9BXA6	na	HUMAN Testis-specific serine/threonine-protein kinase 6	na	F1N2S7	na	BOVIN Testis specific serine kinase 6	na	F1S6Q0	na	PIG Testis-specific serine kinase 6	na	0	0	0	0	0	0	7.34	0	7.45	0	7.54	0
G3V5T0	na	HUMAN Maleylacetoacetate isomerase	na	A0A3Q1MEZ2	na	BOVIN Glutathione S-transferase zeta 1	na	A0A5G2R9S6	na	PIG Maleylacetoacetate isomerase	na	0	0	0	0	0	0	7.71	0	5.84	0	7.54	0
na	na	na	na	G5E5A3	na	BOVIN EF-hand domain-containing protein	na	F1SJU0	na	PIG EF-hand domain-containing protein	na	0	0	0	0	0	0	0	0	7.72	0	7.53	0
na	na	na	na	A0A3Q1M858	na	BOVIN Lipocln	na	A0A287AC59	na	PIG Lipocln	na	0	0	0	0	0	0	0	0	7.66	0	7.53	0
na	na	na	na	A0A3Q1M914	na	BOVIN Uncharacterized protein	na	Q6R953	na	PIG Beta-defensin 1	na	0	0	0	0	0	0	0	0	7.45	0	7.53	0
O75489	na	HUMAN NADH dehydrogenase [ubiquinone] iron-sulfur protein 3	na	F1MS25	na	BOVIN Complex I-30kD	na	A0A286ZNN4	na	PIG Complex I-30kD	na	0	0	0	0	0	0	7.01	0	7.36	0	7.53	0
O43805	na	HUMAN Sjoegren syndrome nuclear autoantigen 1	na	Q5E9C3	na	BOVIN Sjoegren syndrome nuclear autoantigen 1 homolog	na	A0A287AHZ7	na	PIG Uncharacterized protein	na	0	0	0	0	0	0	7.98	0	7.28	0	7.53	0
P56597	na	HUMAN Nucleoside diphosphate kinase homolog 5	na	E1BDQ6	na	BOVIN NME/NM23 family member 5	na	I3LN92	na	PIG NME/NM23 family member 5	na	0	0	0	0	0	0	7.87	0	7.6	0	7.52	0
A0A2Y9D025	na	HUMAN Complex I-B14	na	Q02366	na	BOVIN NADH dehydrogenase [ubiquinone] 1 alpha subcomplex subunit 6	na	F1SJP6	na	PIG Complex I-B14	na	0	0	0	0	0	0	7.3	0	7.6	0	7.52	0
A0A087WVQ9	na	HUMAN Elongation factor 1-alpha	na	P68103	na	BOVIN Elongation factor 1-alpha 1	na	A0A288CG57	na	PIG Elongation factor 1-alpha	na	0	0	0	0	0	0	8.56	0	7.47	0	7.52	0
Q9HAE3	na	HUMAN EF-hand calcium-binding domain-containing protein 1	na	Q32L26	na	BOVIN EF-hand calcium-binding domain-containing protein 1	na	A0A287BPF8	na	PIG EF-hand calcium binding domain 1	na	0	0	0	0	0	0	7.67	0	7.29	0	7.52	0
Q96PF2	na	HUMAN Testis-specific serine/threonine-protein kinase 2	na	G3N136	na	BOVIN Testis specific serine kinase 2	na	F1RK79	na	PIG Testis-specific serine kinase 2	na	0	0	0	0	0	0	7.69	0	7.57	0	7.51	0
Q96NG3	na	HUMAN Outer dynein arm-docking complex subunit 4	na	A5PK42	na	BOVIN TTC25 protein	na	F1S0P7	na	PIG Tetratricopeptide repeat domain 25	na	0	0	1	0	0	0	7.65	0	7.5	0	7.51	0
Q8N7B9	na	HUMAN EF-hand calcium-binding domain-containing protein 3	na	Q2T9P0	na	BOVIN EF-hand calcium-binding domain-containing protein 3	na	F1RRU4	na	PIG EF-hand calcium binding domain 3	na	0	0	0	0	0	0	6.53	0	7.09	0	7.51	0
na	na	na	na	A0A3Q1MQY0	na	BOVIN WAP four-disulfide core domain protein 15B	na	A0A287AKL9	na	PIG WAP four-disulfide core domain protein 15B	na	0	0	0	0	0	0	0	0	7.01	0	7.51	0
Q75WM6	na	HUMAN Testis-specific H1 histone	na	A0A3Q1M3C8	na	BOVIN H1.7 linker histone	na	F1SGU6	na	PIG Uncharacterized protein	na	0	0	0	0	0	0	8.5	0	6.9	0	7.51	0
Q9Y371	na	HUMAN Endophilin-B1	na	Q32LM0	na	BOVIN Endophilin-B1	na	A0A288CG11	na	PIG Endophilin-B1	na	0	0	0	0	0	0	7.46	0	6.46	0	7.51	0
O95168	na	HUMAN NADH dehydrogenase [ubiquinone] 1 beta subcomplex subunit 4	na	P48305	na	BOVIN NADH dehydrogenase [ubiquinone] 1 beta subcomplex subunit 4	na	A0A287BPW8	na	PIG Complex I-B15	na	0	0	0	0	0	0	7.48	0	7.35	0	7.5	0
A6NJV1	na	HUMAN Protein FAM166C	na	Q3SZR5	na	BOVIN Protein FAM166C	na	F1SDN7	na	PIG Family with sequence similarity 166 member C	na	0	0	0	0	0	0	7.34	0	7.29	0	7.5	0
Q04837	na	HUMAN Single-stranded DNA-binding protein	na	F1N1S0	na	BOVIN Single-stranded DNA-binding protein	na	A0A287A6V6	na	PIG Single-stranded DNA-binding protein	na	0	0	0	0	0	0	8.71	0	7.05	0	7.5	0
B4DEQ0	na	HUMAN Electron transfer flavoprotein-ubiquinone oxidoreductase	na	A0A452DIQ6	na	BOVIN Electron transfer flavoprotein-ubiquinone oxidoreductase	na	A0A287A4K6	na	PIG Electron transfer flavoprotein-ubiquinone oxidoreductase	na	0	0	0	0	0	0	6.2	0	6.97	0	7.5	0
Q9Y697	na	HUMAN Cysteine desulfurase	na	A5PKG4	na	BOVIN Cysteine desulfurase	na	B6UV57	na	PIG Cysteine desulfurase	na	0	0	0	0	0	0	7.4	0	6.78	0	7.5	0
Q32Q12	na	HUMAN Nucleoside diphosphate kinase	na	Q3T0Q4	na	BOVIN Nucleoside diphosphate kinase B	na	Q2EN76	na	PIG Nucleoside diphosphate kinase B	na	0	0	0	0	0	0	7.78	0	6.28	0	7.5	0
P00558	na	HUMAN Phosphoglycerate kinase 1	na	Q3T0P6	na	BOVIN Phosphoglycerate kinase 1	na	F1RPH0	na	PIG Phosphoglycerate kinase	na	0	0	0	0	0	0	7.78	0	7.92	0	7.49	0
P82909	na	HUMAN 28S ribosomal protein S36	na	P82908	na	BOVIN 28S ribosomal protein S36	na	A0A5G2QU45	na	PIG Mitochondrial ribosomal protein S36	na	0	0	0	0	0	0	7.33	0	7.71	0	7.49	0
F5H5N1	na	HUMAN Complex I-20kD	na	P42026	na	BOVIN NADH dehydrogenase [ubiquinone] iron-sulfur protein 7	na	A0A287B9B0	na	PIG Complex I-20kD	na	0	0	0	0	0	0	7.05	0	7.01	0	7.49	0
O75306	na	HUMAN NADH dehydrogenase [ubiquinone] iron-sulfur protein 2	na	P17694	na	BOVIN NADH dehydrogenase [ubiquinone] iron-sulfur protein 2	na	F1S1A8	na	PIG Complex I-49kD	na	0	0	0	0	0	0	6.8	0	6.98	0	7.49	0
Q8N158	na	HUMAN Glypican-2	na	na	na	na	na	F1RNM8	na	PIG Glypican 2	na	0	0	0	0	0	0	6.68	0	0	0	7.49	0
P06744	na	HUMAN Glucose-6-phosphate isomerase	na	Q3ZBD7	na	BOVIN Glucose-6-phosphate isomerase	na	P08059	na	PIG Glucose-6-phosphate isomerase	na	0	0	0	0	0	0	8.59	0	8.11	0	7.48	0
Q8TDG2	na	HUMAN Actin-related protein T1	na	G3N284	na	BOVIN Actin related protein T1	na	F1RTJ0	na	PIG Uncharacterized protein	na	0	0	0	0	0	0	0	0	7.32	0	7.48	0
E9PNF7	na	HUMAN Lysosomal Pro-X carboxypeptidase	na	F1MAU4	na	BOVIN Lysosomal Pro-X carboxypeptidase	na	A0A287AQY0	na	PIG Prolylcarboxypeptidase	na	0	0	1	0	0	0	7.47	0	7.16	0	7.48	0
C9JRZ6	na	HUMAN MICOS complex subunit MIC19	na	Q5E9D3	na	BOVIN MICOS complex subunit MIC19	na	A0A287AC97	na	PIG MICOS complex subunit MIC19 isoform 2	na	0	0	0	0	0	0	7.13	0	6.88	0	7.48	0
P53396	na	HUMAN ATP-citrate synthase	na	A0A3Q1LSB6	na	BOVIN ATP-citrate synthase	na	F1S0N2	na	PIG ATP-citrate synthase	na	0	0	0	0	0	0	7.56	0	5.51	0	7.48	0
Q9H596	na	HUMAN Dual specificity protein phosphatase 21	na	Q0II40	na	BOVIN Protein-tyrosine-phosphatase	na	F1RWZ8	na	PIG Protein-tyrosine-phosphatase	na	0	0	0	0	0	0	7.02	0	7.4	0	7.47	0
Q5T2S8	na	HUMAN Outer dynein arm-docking complex subunit 2	na	E1B8W3	na	BOVIN Outer dynein arm docking complex subunit 2	na	F1RVJ8	na	PIG Armadillo repeat containing 4	na	0	0	0	0	0	0	7.36	0	7.27	0	7.47	0
Q5FVE4	na	HUMAN Long-chain-fatty-acid--CoA ligase ACSBG2	na	Q0IIC1	na	BOVIN Acyl-CoA synthetase bubblegum family member 2	na	A0A287AJ16	na	PIG Acyl-CoA synthetase bubblegum family member 2	na	0	0	0	0	0	0	7.7	0	7.06	0	7.47	0
O14949	na	HUMAN Cytochrome b-c1 complex subunit 8	na	P13271	na	BOVIN Cytochrome b-c1 complex subunit 8	na	F1RI18	na	PIG Complex III subunit 8	na	0	0	0	0	0	0	7.4	0	6.91	0	7.47	0
P15374	na	HUMAN Ubiquitin carboxyl-terminal hydrolase isozyme L3	na	Q2TBG8	na	BOVIN Ubiquitin carboxyl-terminal hydrolase isozyme L3	na	A0A287BRT0	na	PIG Ubiquitin carboxyl-terminal hydrolase	na	0	0	0	0	0	0	7.9	0	6.71	0	7.47	0
na	na	na	na	A5PJW9	na	BOVIN HHIP protein	na	A0A286ZQ37	na	PIG Hedgehog interacting protein	na	0	0	0	0	0	0	0	0	6.64	0	7.47	0
O15400	na	HUMAN Syntaxin-7	na	na	na	na	na	A0A5G2R8A0	na	PIG Syntaxin 7	na	0	0	0	0	0	0	6.17	0	0	0	7.47	0
na	na	na	na	F1MDE9	na	BOVIN Peptidase S1 domain-containing protein	na	F1SRS1	na	PIG Peptidase S1 domain-containing protein	na	0	0	1	0	0	0	0	0	8.16	0	7.46	0
Q6UWB4	na	HUMAN Serine protease 55	na	E1BLW6	na	BOVIN Serine protease 55	na	A0A287A5R7	na	PIG Peptidase S1 domain-containing protein	na	0	0	0	0	1	0	7.44	0	7.56	0	7.46	0
U3KPX3	na	HUMAN Casein kinase I isoform alpha	na	Q32LI4	na	BOVIN CSNK1A1 protein	na	A0A5G2RJH9	na	PIG Casein kinase I isoform alpha	na	0	0	0	0	0	0	6.8	0	6.88	0	7.46	0
A0A024RA52	na	HUMAN Proteasome subunit alpha type	na	Q3T0Y5	na	BOVIN Proteasome subunit alpha type-2	na	I3LAB6	na	PIG Proteasome subunit alpha type	na	0	0	0	0	0	0	7.97	0	6.74	0	7.46	0
P20339	na	HUMAN Ras-related protein Rab-5A	na	Q0IIG7	na	BOVIN Ras-related protein Rab-5A	na	Q06AU6	na	PIG Ras-related protein Rab-5A	na	0	0	0	0	0	0	6.21	0	6.46	0	7.46	0
Q8WW14	na	HUMAN Uncharacterized protein C10orf82	na	A0A3Q1MPL2	na	BOVIN Chromosome 26 C10orf82 homolog	na	A0A287BNS1	na	PIG Heat shock protein family A (Hsp70) member 12A	na	0	0	0	0	0	0	7.72	0	7.57	0	7.45	0
Q6P656	na	HUMAN Cilia- and flagella-associated protein 161	na	F6RJC2	na	BOVIN Cilia and flagella associated protein 161	na	F1RID8	na	PIG Cilia and flagella associated protein 161	na	0	0	0	0	0	0	7.71	0	7.2	0	7.45	0
P32856	na	HUMAN Syntaxin-2	na	A0A3Q1MPD9	na	BOVIN Syntaxin 2	na	A0A287BKT9	na	PIG Syntaxin 2	na	0	0	0	0	0	0	6.55	0	6.71	0	7.45	0
Q6V1X1	na	HUMAN Dipeptidyl peptidase 8	na	na	na	na	na	A0A5G2Q7G7	na	PIG Dipeptidyl peptidase 4	na	0	0	0	0	0	0	0	0	0	0	7.45	0
P49748	na	HUMAN Very long-chain specific acyl-CoA dehydrogenase	na	P48818	na	BOVIN Very long-chain specific acyl-CoA dehydrogenase	na	A0A5G2R3E4	na	PIG Acyl-CoA dehydrogenase very long chain	na	0	0	0	0	0	0	7.67	0	8.04	0	7.44	0
P48735	na	HUMAN Isocitrate dehydrogenase [NADP]	na	Q04467	na	BOVIN Isocitrate dehydrogenase [NADP]	na	P33198	na	PIG Isocitrate dehydrogenase [NADP]	na	0	0	0	0	0	0	5.4	0	7.66	0	7.44	0
P49189	na	HUMAN 4-trimethylaminobutyraldehyde dehydrogenase	na	Q2KJH9	na	BOVIN 4-trimethylaminobutyraldehyde dehydrogenase	na	Q29228	na	PIG 4-trimethylaminobutyraldehyde dehydrogenase	na	0	0	0	0	0	0	7.99	0	7.12	0	7.44	0
P08238	na	HUMAN Heat shock protein HSP 90-beta	na	G5E507	na	BOVIN Heat shock protein HSP 90-beta	na	A0A287BDM6	na	PIG HATPase	na	0	0	0	0	0	0	8.23	0	7.06	0	7.44	0
P23528	na	HUMAN Cofilin-1	na	Q5E9F7	na	BOVIN Cofilin-1	na	P10668	na	PIG Cofilin-1	na	0	0	0	0	0	0	7.61	0	6.07	0	7.44	0
na	na	na	na	Q3ZC91	na	BOVIN Acid sphingomyelinase-like phosphodiesterase 3a	na	A0A287BQT0	na	PIG Sphingomyelin phosphodiesterase acid like 3B	na	0	0	0	0	0	0	0	0	5.77	0	7.44	0
Q16778	Q5QNW6	HUMAN Histone H2B type 2-E	HUMAN Histone H2B type 2-F	A0A452DJK3	na	BOVIN Histone H2B	na	A0A287A7G8	na	PIG Histone H2B	na	0	0	0	0	0	0	7.43	7.95	7.9	0	7.43	0
P22732	na	HUMAN Solute carrier family 2	na	P58353	na	BOVIN Solute carrier family 2	na	A0A287A2X6	na	PIG Fructose transporter	na	0	0	0	0	0	0	8.13	0	7.6	0	7.43	0
E5RIA4	na	HUMAN Aspartyl aminopeptidase	na	Q2HJH1	na	BOVIN Aspartyl aminopeptidase	na	A0A287A7C2	na	PIG Aspartyl aminopeptidase	na	0	0	0	0	0	0	7.7	0	7.29	0	7.43	0
na	na	na	na	F6RFP6	na	BOVIN Basigin	na	A0A286ZS77	na	PIG Basigin	na	0	0	1	0	0	0	0	0	7.03	0	7.43	0
P68133	na	HUMAN Actin	na	P68138	na	BOVIN Actin	na	A0A5S6G831	na	PIG Actin	na	0	0	0	0	0	0	7.27	0	6.99	0	7.43	0
Q12798	na	HUMAN Centrin-1	na	Q32LE3	na	BOVIN Centrin-1	na	I3L7N8	na	PIG Centrin 1	na	0	0	0	0	0	0	7.26	0	6.73	0	7.43	0
P01034	na	HUMAN Cystatin-C	na	P01035	na	BOVIN Cystatin-C	na	Q0Z8R0	na	PIG Cystatin C	na	0	0	0	0	0	0	6.78	0	0	0	7.43	0
Q8N6M8	na	HUMAN IQ domain-containing protein F1	na	Q3SYS7	na	BOVIN IQ domain-containing protein F1	na	I3L847	na	PIG Uncharacterized protein	na	0	0	0	0	0	0	6.77	0	7.91	0	7.42	0
Q16181	na	HUMAN Septin-7	na	Q6Q137	na	BOVIN Septin-7	na	A0A287BDJ1	na	PIG Septin	na	0	0	0	0	0	0	7.6	0	7.06	0	7.42	0
Q6P4A8	na	HUMAN Phospholipase B-like 1	na	A0A3Q1M9S5	na	BOVIN Phospholipase B-like	na	A0A287B7T3	na	PIG Phospholipase B-like	na	0	0	0	0	0	0	6.65	0	6.67	0	7.42	0
Q9ULC4	na	HUMAN Malignant T-cell-amplified sequence 1	na	Q2KIE4	na	BOVIN Malignant T-cell-amplified sequence 1	na	A0A286ZJU5	na	PIG Malignant T-cell-amplified sequence	na	0	0	0	0	0	0	6.49	0	6.01	0	7.42	0
na	na	na	na	A0A3Q1MRR6	na	BOVIN Protein kinase C delta type	na	A0A287AK84	na	PIG Protein kinase C	na	0	0	0	0	0	0	0	0	5.53	0	7.42	0
Q5VTU8	na	HUMAN ATP synthase subunit epsilon-like protein	na	na	na	na	na	K7GS22	na	PIG Uncharacterized protein	na	0	0	0	0	0	0	7.9	0	0	0	7.42	0
Q5JXC2	na	HUMAN Migration and invasion-inhibitory protein	na	na	na	na	na	A0A5G2R0Y9	na	PIG Migration and invasion inhibitory protein	na	0	0	0	0	0	0	5.33	0	0	0	7.42	0
P30153	na	HUMAN Serine/threonine-protein phosphatase 2A 65 kDa regulatory subunit A alpha isoform	na	Q32PI5	na	BOVIN Serine/threonine-protein phosphatase 2A 65 kDa regulatory subunit A alpha isoform	na	P54612	na	PIG Serine/threonine-protein phosphatase 2A 65 kDa regulatory subunit A alpha isoform	na	0	0	0	0	0	0	7.43	0	7.1	0	7.41	0
E9PAZ4	na	HUMAN Tetratricopeptide repeat protein 39A (Fragment)	na	F1MFB3	na	BOVIN Gem-associated protein 6	na	F1S4R7	na	PIG Uncharacterized protein	na	0	0	0	0	0	0	0	0	6.8	0	7.41	0
P16152	na	HUMAN Carbonyl reductase [NADPH] 1	na	A0A3Q1ML32	na	BOVIN Carbonyl reductase [NADPH] 1	na	A0A287BL83	na	PIG Uncharacterized protein	na	0	0	0	0	0	0	6.97	0	6.02	0	7.41	0
Q16651	na	HUMAN Prostasin	na	na	na	na	na	A0A5G2QSK0	na	PIG Serine protease 8	na	0	0	0	0	0	0	6.79	0	0	0	7.41	0
Q96DB5	na	HUMAN Regulator of microtubule dynamics protein 1	na	A0A3Q1LLW4	na	BOVIN Regulator of microtubule dynamics protein 1	na	A0A286ZK35	na	PIG Regulator of microtubule dynamics 1	na	0	0	0	0	0	0	6.64	0	7.85	0	7.4	0
A0A1W2PQV2	na	HUMAN Glycine cleavage system H protein	na	P20821	na	BOVIN Glycine cleavage system H protein	na	A0A287BA24	na	PIG Glycine cleavage system H protein	na	0	0	0	0	0	0	7.94	0	7.74	0	7.4	0
Q9H3K2	na	HUMAN Growth hormone-inducible transmembrane protein	na	Q3SZK3	na	BOVIN Growth hormone inducible transmembrane protein	na	F1SEQ3	na	PIG Growth hormone-inducible transmembrane protein	na	0	0	0	0	0	0	7.72	0	7.57	0	7.4	0
Q6SA08	na	HUMAN Testis-specific serine/threonine-protein kinase 4	na	F6RLA2	na	BOVIN Testis specific serine kinase 4	na	A0A287AY08	na	PIG Testis specific serine kinase 4	na	0	0	0	0	0	0	6.9	0	7.44	0	7.4	0
Q8N1D5	na	HUMAN Uncharacterized protein C1orf158	na	Q2TA11	na	BOVIN Uncharacterized protein C1orf158 homolog	na	A0A5G2QA09	na	PIG Chromosome 6 C1orf158 homolog	na	0	0	0	0	0	0	7.13	0	7.34	0	7.4	0
A4D263	na	HUMAN Spermatogenesis-associated protein 48	na	E1BP04	na	BOVIN Spermatosis associated 48	na	F1SF27	na	PIG Spermatogenesis associated 48	na	0	0	0	0	0	0	7.05	0	7.15	0	7.4	0
P21281	na	HUMAN V-type proton ATPase subunit B	na	P31408	na	BOVIN V-type proton ATPase subunit B	na	F1RMZ8	na	PIG Vacuolar proton pump subunit B	na	0	0	0	0	0	0	6.93	0	6.99	0	7.4	0
Q08257	na	HUMAN Quinone oxidoreductase	na	O97764	na	BOVIN Zeta-crystallin	na	F6Q2A5	na	PIG Quinone oxidoreductase	na	0	0	0	0	0	0	6.2	0	6.66	0	7.4	0
Q8IYX1	na	HUMAN TBC1 domain family member 21	na	F1MK40	na	BOVIN TBC1 domain family member 21	na	F1SIC8	na	PIG TBC1 domain family member 21	na	0	0	0	0	0	0	6.99	0	6.5	0	7.4	0
P00387	na	HUMAN NADH-cytochrome b5 reductase 3	na	A0A3Q1N6T1	na	BOVIN NADH-cytochrome b5 reductase	na	P83686	na	PIG NADH-cytochrome b5 reductase 3 (Fragment)	na	0	0	0	0	0	0	7.35	0	6.01	0	7.4	0
P61769	na	HUMAN Beta-2-microglobulin	na	P01888	na	BOVIN Beta-2-microglobulin	na	A0A287BEM9	na	PIG Beta-2-microglobulin	na	0	0	0	0	0	0	5.97	0	5.9	0	7.4	0
P36871	na	HUMAN Phosphoglucomutase-1	na	A0A3Q1LRD1	na	BOVIN Phosphoglucomutase-1	na	F1S814	na	PIG Phosphoglucomutase 1	na	0	0	0	0	0	0	6.74	0	5.53	0	7.4	0
Q9P0V9	na	HUMAN Septin-10	na	Q2KJB1	na	BOVIN Septin-10	na	A0A481C468	na	PIG Septin	na	0	0	0	0	0	0	7.45	0	7.09	0	7.39	0
Q15843	na	HUMAN NEDD8	na	na	na	na	na	A0A287AE63	na	PIG NEDD8	na	0	0	0	0	0	0	6.53	0	0	0	7.39	0
Q9UDW1	na	HUMAN Cytochrome b-c1 complex subunit 9	na	P00130	na	BOVIN Cytochrome b-c1 complex subunit 9	na	Q2EN79	na	PIG Complex III subunit 9	na	0	0	0	0	0	0	6.78	0	7.81	0	7.38	0
Q9NUJ1	na	HUMAN Palmitoyl-protein thioesterase ABHD10	na	Q5E9H9	na	BOVIN Palmitoyl-protein thioesterase ABHD10	na	A0A287AL53	na	PIG Abhydrolase domain containing 10	na	0	0	0	0	0	0	8.03	0	7.74	0	7.38	0
Q9BSF0	na	HUMAN Small membrane A-kinase anchor protein	na	Q3SZY8	na	BOVIN Small membrane A-kinase anchor protein	na	A0A287ABE0	na	PIG Small membrane A-kinase anchor protein	na	0	0	0	0	0	0	7.79	0	7.1	0	7.38	0
na	na	na	na	F1N304	na	BOVIN Family with sequence similarity 71 member F2	na	F1SMM8	na	PIG Family with sequence similarity 71 member F2	na	0	0	0	0	0	0	0	0	6.75	0	7.38	0
P11142	na	HUMAN Heat shock cognate 71 kDa protein	na	P19120	na	BOVIN Heat shock cognate 71 kDa protein	na	F1S9Q3	na	PIG Uncharacterized protein	na	0	0	0	0	0	0	7.88	0	6.48	0	7.38	0
Q8N443	na	HUMAN RIB43A-like with coiled-coils protein 1	na	na	na	na	na	A0A5G2R4Y0	na	PIG RIB43A domain with coiled-coils 1	na	0	0	0	0	0	0	7.27	0	0	0	7.38	0
Q16740	na	HUMAN ATP-dependent Clp protease proteolytic subunit	na	Q2KHU4	na	BOVIN ATP-dependent Clp protease proteolytic subunit	na	A0A286ZRL1	na	PIG ATP-dependent Clp protease proteolytic subunit	na	0	0	0	0	0	0	6.14	0	7.13	0	7.37	0
P62195	na	HUMAN 26S proteasome regulatory subunit 8	na	A0A3Q1LPN6	na	BOVIN 26S proteasome regulatory subunit 8	na	P62197	na	PIG 26S proteasome regulatory subunit 8	na	0	0	0	0	0	0	7.86	0	6.77	0	7.37	0
Q8WW22	na	HUMAN DnaJ homolog subfamily A member 4	na	F1N6Q0	na	BOVIN DnaJ heat shock protein family (Hsp40) member A4	na	F6PUU1	na	PIG Uncharacterized protein	na	0	0	0	0	0	0	7.73	0	6.68	0	7.37	0
P49441	na	HUMAN Inositol polyphosphate 1-phosphatase	na	na	na	na	na	F1SN51	na	PIG Inositol polyphosphate 1-phosphatase isoform X1	na	0	0	0	0	0	0	6.37	0	0	0	7.37	0
Q8N9W8	na	HUMAN Protein FAM71D	na	A0A3Q1MP23	na	BOVIN Protein FAM71D	na	A0A5G2RM82	na	PIG Family with sequence similarity 71 member D	na	0	0	0	0	0	0	6.37	0	7.81	0	7.36	0
Q9UHL4	na	HUMAN Dipeptidyl peptidase 2	na	A6QNX2	na	BOVIN DPP7 protein	na	A0A286ZJD8	na	PIG Dipeptidyl peptidase 7	na	1	0	1	0	1	0	7.36	0	6.96	0	7.36	0
Q9HD34	na	HUMAN LYR motif-containing protein 4	na	Q0VCG0	na	BOVIN LYR motif-containing protein 4	na	A0A5G2R0T7	na	PIG Uncharacterized protein	na	0	0	0	0	0	0	7.24	0	6.89	0	7.36	0
P05141	na	HUMAN ADP/ATP translocase 2	na	na	na	na	na	F2Z565	na	PIG ADP/ATP translocase	na	0	0	0	0	0	0	7.86	0	0	0	7.36	0
Q5JRM2	na	HUMAN Uncharacterized protein CXorf66	na	G3MZM9	na	BOVIN Uncharacterized protein	na	F1RQ71	na	PIG Chromosome X CXorf66 homolog	na	1	0	0	0	1	0	7.43	0	0	0	7.36	0
P62136	P36873	HUMAN Serine/threonine-protein phosphatase PP1-alpha catalytic subunit	HUMAN Serine/threonine-protein phosphatase PP1-gamma catalytic subunit	A0A3Q1MLW0	na	BOVIN Serine/threonine-protein phosphatase	na	Q2EHH8	na	PIG Serine/threonine-protein phosphatase	na	0	0	0	0	0	0	5.9	8.55	8.48	0	7.35	0
na	na	na	na	Q02374	na	BOVIN NADH dehydrogenase [ubiquinone] 1 beta subcomplex subunit 2	na	F1SRQ0	na	PIG Complex I-AGGG	na	0	0	0	0	0	0	0	0	7.27	0	7.35	0
H9KV45	na	HUMAN Ubiquitin-conjugating enzyme E2 D3	na	A0A3Q1M5N0	na	BOVIN Ubiquitin-conjugating enzyme E2 D3	na	Q06AA9	na	PIG Ubiquitin-conjugating enzyme E2 D2	na	0	0	0	0	0	0	7.79	0	7.26	0	7.35	0
Q13825	na	HUMAN Methylglutaconyl-CoA hydratase	na	A0A3Q1M9N4	na	BOVIN AU RNA binding methylglutaconyl-CoA hydratase	na	F1RN10	na	PIG AU RNA binding methylglutaconyl-CoA hydratase	na	0	0	0	0	0	0	5.49	0	6.93	0	7.35	0
Q13268	na	HUMAN Dehydrogenase/reductase SDR family member 2	na	F1MZD5	na	BOVIN Dehydrogenase/reductase SDR family member 4	na	Q8WNV7	na	PIG Dehydrogenase/reductase SDR family member 4	na	0	0	0	0	0	0	6.28	0	6.8	0	7.35	0
Q6JEL2	na	HUMAN Kelch-like protein 10	na	F1MBZ1	na	BOVIN Kelch like family member 10	na	A0A287BE53	na	PIG Kelch like family member 10	na	0	0	0	0	0	0	7.58	0	6.7	0	7.35	0
P62877	na	HUMAN E3 ubiquitin-protein ligase RBX1	na	F6QPP1	na	BOVIN Ring-box 1	na	A0A287B501	na	PIG E3 ubiquitin-protein ligase RBX1	na	0	0	0	0	0	0	7.73	0	6.66	0	7.35	0
na	na	na	na	A5D977	na	BOVIN Small monomeric GTPase	na	I3LV17	na	PIG Small monomeric GTPase	na	0	0	0	0	0	0	0	0	6.83	0	7.34	0
O43236	na	HUMAN Septin-4	na	A0A3Q1MXU1	na	BOVIN Septin 4	na	K7GM78	na	PIG Septin 4	na	0	0	0	0	0	0	7.24	0	6.82	0	7.34	0
P69905	na	HUMAN Hemoglobin subunit alpha	na	P01966	na	BOVIN Hemoglobin subunit alpha	na	P01965	na	PIG Hemoglobin subunit alpha	na	0	0	0	0	0	0	7.52	0	6.4	0	7.34	0
F8W809	na	HUMAN Thioredoxin-disulfide reductase	na	O62768	na	BOVIN Thioredoxin reductase 1	na	A0A5G2QJ21	na	PIG Thioredoxin-disulfide reductase	na	0	0	0	0	0	0	6.93	0	6.33	0	7.34	0
P00492	na	HUMAN Hypoxanthine-guanine phosphoribosyltransferase	na	A0A3Q1MDR4	na	BOVIN Hypoxanthine phosphoribosyltransferase	na	Q45FY6	na	PIG Hypoxanthine-guanine phosphoribosyltransferase	na	0	0	0	0	0	0	8.37	0	0	0	7.34	0
F2Z350	na	HUMAN Testis-expressed protein 29	na	Q3SZT4	na	BOVIN Testis-expressed protein 29	na	I3LLF8	na	PIG Testis expressed 29	na	0	0	0	0	1	0	0	0	7.54	0	7.33	0
H3BNI9	na	HUMAN Casein kinase II subunit alpha'	na	F1MJ55	na	BOVIN Casein kinase II subunit alpha'	na	K9IVE3	na	PIG Casein kinase 2 alpha 2	na	0	0	0	0	0	0	7.27	0	7.37	0	7.33	0
Q9UI46	na	HUMAN Dynein axonemal intermediate chain 1	na	Q32KS2	na	BOVIN Dynein axonemal intermediate chain 1	na	A0A286ZPL5	na	PIG Uncharacterized protein	na	0	0	0	0	0	0	7.59	0	7.32	0	7.33	0
Q15257	na	HUMAN Serine/threonine-protein phosphatase 2A activator	na	A0A3Q1LL25	na	BOVIN Serine/threonine-protein phosphatase 2A activator	na	F1RR44	na	PIG Serine/threonine-protein phosphatase 2A activator	na	0	0	0	0	0	0	7.75	0	6.86	0	7.33	0
P31150	na	HUMAN Rab GDP dissociation inhibitor alpha	na	P21856	na	BOVIN Rab GDP dissociation inhibitor alpha	na	I3L893	na	PIG Rab GDP dissociation inhibitor	na	0	0	0	0	0	0	7.48	0	6.84	0	7.33	0
P08118	na	HUMAN Beta-microseminoprotein	na	na	na	na	na	O02826	na	PIG Beta-microseminoprotein	na	0	0	0	0	0	0	7.88	0	0	0	7.33	0
P07954	na	HUMAN Fumarate hydratase	na	Q148D3	na	BOVIN Fumarate hydratase	na	P10173	na	PIG Fumarate hydratase	na	0	0	0	0	0	0	8.39	0	7.87	0	7.32	0
Q9BX68	na	HUMAN Adenosine 5'-monophosphoramidase HINT2	na	A0A3Q1M4I4	na	BOVIN Histidine triad nucleotide-binding protein 2	na	A0A287BA79	na	PIG Sperm associated antigen 8	na	0	0	0	0	0	0	7.76	0	7.38	0	7.32	0
A5D8V7	na	HUMAN Outer dynein arm-docking complex subunit 3	na	A7MBH5	na	BOVIN Outer dynein arm-docking complex subunit 3	na	F1S598	na	PIG Coiled-coil domain containing 151	na	0	0	0	0	0	0	7.06	0	7.11	0	7.32	0
Q15369	na	HUMAN Elongin-C	na	Q2KII4	na	BOVIN Elongin-C	na	A0A5G2QXY8	na	PIG Elongin-C	na	0	0	0	0	0	0	8.16	0	6.82	0	7.32	0
Q7Z745	na	HUMAN Maestro heat-like repeat-containing protein family member 2B	na	E1BM47	na	BOVIN Maestro heat like repeat family member 2B	na	I3LBP3	na	PIG Maestro heat like repeat family member 2B	na	0	0	0	0	0	0	6.41	0	6.78	0	7.32	0
na	na	na	na	G3MWN1	na	BOVIN Arginase	na	F1SA26	na	PIG Arginase	na	0	0	0	0	0	0	0	0	5.5	0	7.32	0
Q8WY22	na	HUMAN BRI3-binding protein	na	A5PJF5	na	BOVIN BRI3 binding protein	na	A0A287ATJ5	na	PIG BRI3 binding protein	na	0	0	0	0	0	0	6.17	0	0	0	7.32	0
Q9GZS0	na	HUMAN Dynein axonemal intermediate chain 2	na	E1BPM9	na	BOVIN Dynein axonemal intermediate chain 2	na	I3LLI7	na	PIG Dynein axonemal intermediate chain 2	na	0	0	0	0	0	0	7.45	0	7.48	0	7.31	0
P68363	na	HUMAN Tubulin alpha-1B chain	na	P81947	na	BOVIN Tubulin alpha-1B chain	na	P02550	na	PIG Tubulin alpha-1A chain	na	0	0	0	0	0	0	7.94	0	7.12	0	7.31	0
Q8NCW5	na	HUMAN NAD(P)H-hydrate epimerase	na	Q6QRN6	na	BOVIN NAD(P)H-hydrate epimerase	na	A0A5G2QPA8	na	PIG NAD(P)H-hydrate epimerase	na	0	0	0	0	0	0	7.01	0	7.1	0	7.31	0
X6R390	na	HUMAN AP complex subunit sigma	na	na	na	na	na	A0A5G2QYA7	na	PIG AP complex subunit sigma	na	0	0	0	0	0	0	6.83	0	0	0	7.31	0
P45954	na	HUMAN Short/branched chain specific acyl-CoA dehydrogenase	na	na	na	na	na	F1SED0	na	PIG Acyl-CoA dehydrogenase short/branched chain	na	0	0	0	0	0	0	6.82	0	0	0	7.31	0
Q86Y39	na	HUMAN NADH dehydrogenase [ubiquinone] 1 alpha subcomplex subunit 11	na	Q8HXG6	na	BOVIN NADH dehydrogenase [ubiquinone] 1 alpha subcomplex subunit 11	na	I3LGM4	na	PIG Complex I-B14.7	na	0	0	0	0	0	0	6.34	0	7.37	0	7.3	0
P17568	na	HUMAN NADH dehydrogenase [ubiquinone] 1 beta subcomplex subunit 7	na	Q02368	na	BOVIN NADH dehydrogenase [ubiquinone] 1 beta subcomplex subunit 7	na	F1SCH1	na	PIG Complex I-B18	na	0	0	0	0	0	0	6.25	0	7.13	0	7.3	0
Q9H845	na	HUMAN Complex I assembly factor ACAD9	na	A0A3Q1MP25	na	BOVIN Acyl-CoA dehydrogenase family member 9	na	I3LUR5	na	PIG Acyl-CoA dehydrogenase family member 9	na	0	0	0	0	0	0	7	0	7.05	0	7.3	0
Q9UF47	na	HUMAN DnaJ homolog subfamily C member 5B	na	Q2KIJ8	na	BOVIN DnaJ homolog subfamily C member 5B	na	F1RTY8	na	PIG DnaJ homolog subfamily C member 5B	na	0	0	0	0	0	0	6.33	0	6.78	0	7.3	0
A0A087WU07	na	HUMAN MICOS complex subunit MIC10	na	A0A3Q1LSN3	na	BOVIN MICOS complex subunit MIC10	na	I3LAH2	na	PIG MICOS complex subunit MIC10	na	0	0	0	0	0	0	8.15	0	8.16	0	7.29	0
Q9NVV0	na	HUMAN Trimeric intracellular cation channel type B	na	Q0VC58	na	BOVIN Trimeric intracellular cation channel type B	na	A0A286ZVK0	na	PIG Transmembrane protein 38B	na	0	0	0	0	0	0	7.52	0	7.41	0	7.29	0
Q96M32	na	HUMAN Adenylate kinase 7	na	E1B7Q2	na	BOVIN Nucleoside-diphosphate kinase	na	F1SAQ8	na	PIG Nucleoside-diphosphate kinase	na	0	0	0	0	0	0	7.33	0	7.12	0	7.29	0
na	na	na	na	A0A3Q1N5T8	na	BOVIN Testis expressed 26	na	A0A5G2QRY8	na	PIG Uncharacterized protein	na	0	0	0	0	0	0	0	0	6.93	0	7.29	0
Q96JQ2	na	HUMAN Calmin	na	A0A3Q1MFN6	na	BOVIN Calmin	na	F1SAR7	na	PIG Calmin	na	1	0	0	0	0	0	7.53	0	6.4	0	7.29	0
Q00169	na	HUMAN Phosphatidylinositol transfer protein alpha isoform	na	Q2HJ54	na	BOVIN Phosphatidylinositol transfer protein alpha isoform	na	A0A5G2R815	na	PIG Phosphatidylinositol transfer protein alpha	na	0	0	0	0	0	0	7.32	0	6.12	0	7.29	0
Q5JR08	na	HUMAN Rho-related GTP-binding protein RhoC (Fragment)	na	P61585	na	BOVIN Transforming protein RhoA	na	I3LVS7	na	PIG Ras homolog family member A	na	0	0	0	0	0	0	7.22	0	7.27	0	7.28	0
O95995	na	HUMAN Dynein regulatory complex subunit 4	na	A0A3Q1MGE5	na	BOVIN Dynein regulatory complex subunit 4	na	F1S6P4	na	PIG Dynein regulatory complex subunit 4	na	0	0	0	0	0	0	7.47	0	6.72	0	7.28	0
Q15833	na	HUMAN Syntaxin-binding protein 2	na	F1MHC2	na	BOVIN Syntaxin binding protein 2	na	A0A5G2QA44	na	PIG Syntaxin-binding protein 2	na	0	0	0	0	0	0	6.68	0	6.59	0	7.28	0
P04066	na	HUMAN Tissue alpha-L-fucosidase	na	Q2KIM0	na	BOVIN Tissue alpha-L-fucosidase	na	I3LNS9	na	PIG Alpha-L-fucosidase	na	1	0	0	0	0	0	7.27	0	6.45	0	7.28	0
Q96MA6	na	HUMAN Adenylate kinase 8	na	E1BLG0	na	BOVIN Nucleoside-diphosphate kinase	na	A0A287AID3	na	PIG Nucleoside-diphosphate kinase	na	0	0	0	0	0	0	7.68	0	7.41	0	7.27	0
A6NDG6	na	HUMAN Glycerol-3-phosphate phosphatase	na	Q2T9S4	na	BOVIN Glycerol-3-phosphate phosphatase	na	A0A287BDT8	na	PIG Phosphoglycolate phosphatase	na	0	0	0	0	0	0	7.61	0	7.34	0	7.27	0
E9PLW3	na	HUMAN Testis-expressed basic protein 1	na	F1N530	na	BOVIN Uncharacterized protein	na	F1RQ56	na	PIG Uncharacterized protein	na	0	0	0	0	0	0	6.17	0	7.13	0	7.27	0
P30038	na	HUMAN Delta-1-pyrroline-5-carboxylate dehydrogenase	na	A7YWE4	na	BOVIN Delta-1-pyrroline-5-carboxylate dehydrogenase	na	I3LNB4	na	PIG Multifunctional fusion protein	na	0	0	0	0	0	0	5.9	0	7.1	0	7.27	0
A0A804HIV4	na	HUMAN Protein PROCA1	na	A0A3Q1LFY3	na	BOVIN Protein PROCA1	na	F1RNC3	na	PIG Protein PROCA1 isoform X1	na	0	0	0	0	0	0	7.06	0	6.87	0	7.27	0
P0DJ93	na	HUMAN Small integral membrane protein 13	na	G3MZS1	na	BOVIN Small integral membrane protein 13	na	A0A5G2R2N0	na	PIG Uncharacterized protein	na	0	0	0	0	0	0	6.96	0	6.8	0	7.27	0
P49840	na	HUMAN Glycogen synthase kinase-3 alpha	na	A0A3Q1LJI4	na	BOVIN [Tau protein] kinase	na	A0A286ZZN4	na	PIG [Tau protein] kinase	na	0	0	0	0	0	0	8.99	0	6.79	0	7.27	0
Q8TCU4	na	HUMAN Alstrom syndrome protein 1	na	A0A3Q1MPQ5	na	BOVIN ALMS1 centrosome and basal body associated protein	na	A0A286ZKT4	na	PIG ALMS1 centrosome and basal body associated protein	na	0	0	0	0	0	0	6.96	0	6.54	0	7.27	0
P67775	na	HUMAN Serine/threonine-protein phosphatase 2A catalytic subunit alpha isoform	na	Q0P594	na	BOVIN Serine/threonine-protein phosphatase 2A catalytic subunit beta isoform	na	P67776	na	PIG Serine/threonine-protein phosphatase 2A catalytic subunit alpha isoform	na	0	0	0	0	0	0	7.42	0	6.22	0	7.27	0
Q9UBX3	na	HUMAN Mitochondrial dicarboxylate carrier	na	F1MBS4	na	BOVIN Uncharacterized protein	na	A0A287ASR0	na	PIG Solute carrier family 25 member 10	na	0	0	0	0	0	0	7.62	0	5.98	0	7.27	0
na	na	na	na	A6QQA9	na	BOVIN ACOT2 protein	na	A0A286ZVQ0	na	PIG Uncharacterized protein	na	0	0	0	0	0	0	0	0	0	0	7.27	0
Q5T5S1	na	HUMAN Coiled-coil domain-containing protein 183	na	F1N6M5	na	BOVIN Coiled-coil domain containing 183	na	F1RWM9	na	PIG Uncharacterized protein	na	0	0	0	0	0	0	7.28	0	7.34	0	7.26	0
na	na	na	na	Q70IB2	na	BOVIN Inactive ribonuclease-like protein 10	na	Q8SPJ0	na	PIG Inactive ribonuclease-like protein 10	na	0	0	0	0	0	0	0	0	6.69	0	7.26	0
Q13907	na	HUMAN Isopentenyl-diphosphate Delta-isomerase 1	na	na	na	na	na	I3LDY2	na	PIG Isopentenyl-diphosphate Delta-isomerase	na	0	0	0	0	0	0	6.63	0	0	0	7.26	0
na	na	na	na	P63258	na	BOVIN Actin	na	I3LVD5	na	PIG Actin	na	0	0	0	0	0	0	0	0	8.11	0	7.25	0
P17980	na	HUMAN 26S proteasome regulatory subunit 6A	na	F1MWE0	na	BOVIN Proteasome 26S subunit	na	A0A286ZT52	na	PIG AAA domain-containing protein	na	0	0	0	0	0	0	5.12	0	6.82	0	7.25	0
na	na	na	na	A0A3Q1NKP5	na	BOVIN Actin beta like 2	na	A0A287A4R1	na	PIG Actin beta like 2	na	0	0	0	0	0	0	0	0	6.1	0	7.25	0
P15311	na	HUMAN Ezrin	na	A0A3Q1LVC7	na	BOVIN Ezrin	na	F1SB42	na	PIG Ezrin	na	0	0	0	0	0	0	5.96	0	5.83	0	7.25	0
Q8N0X4	na	HUMAN Citramalyl-CoA lyase	na	na	na	na	na	A0A5G2R6V1	na	PIG Citramalyl-CoA lyase	na	0	0	0	0	0	0	5.56	0	0	0	7.25	0
P30626	na	HUMAN Sorcin	na	na	na	na	na	A0A287AR67	na	PIG Sorcin	na	0	0	0	0	0	0	0	0	0	0	7.25	0
Q5VTT2	na	HUMAN Protein C9orf135	na	Q32L77	na	BOVIN Protein C9orf135 homolog	na	A0A287B1D0	na	PIG Chromosome 1 C9orf135 homolog	na	0	0	0	0	0	0	7.48	0	7.35	0	7.24	0
B2RV13	na	HUMAN Sperm axonemal maintenance protein CFAP97D1	na	G3N1Q7	na	BOVIN CFAP97 domain containing 1	na	F1S1I7	na	PIG CFAP97 domain containing 1	na	0	0	0	0	0	0	6.61	0	7.13	0	7.24	0
Q8N335	na	HUMAN Glycerol-3-phosphate dehydrogenase 1-like protein	na	A0A3Q1MUU4	na	BOVIN Glycerol-3-phosphate dehydrogenase [NAD(+)]	na	I3LLU0	na	PIG Glycerol-3-phosphate dehydrogenase [NAD(+)]	na	0	0	0	0	0	0	6.31	0	7.12	0	7.24	0
Q8N456	na	HUMAN Leucine-rich repeat-containing protein 18	na	Q32KZ3	na	BOVIN Leucine rich repeat containing 18	na	F1SEJ9	na	PIG Leucine rich repeat containing 18	na	0	0	0	0	0	0	7.44	0	6.98	0	7.24	0
Q8IYM1	na	HUMAN Septin-12	na	A5D7Q3	na	BOVIN Septin-12	na	F1RK75	na	PIG Septin	na	0	0	0	0	0	0	6.99	0	6.92	0	7.24	0
L0R6Q1	na	HUMAN SLC35A4 upstream open reading frame protein	na	A0A452DK75	na	BOVIN Solute carrier family 35 member A4	na	A0A5G2R965	na	PIG Uncharacterized protein	na	0	0	0	0	0	0	7.19	0	6.79	0	7.24	0
Q99766	na	HUMAN ATP synthase subunit s	na	P22027	na	BOVIN ATP synthase subunit s	na	A0A286ZRY7	na	PIG ATP synthase subunit s	na	0	0	0	0	0	0	7.22	0	6.7	0	7.24	0
P35998	na	HUMAN 26S proteasome regulatory subunit 7	na	Q5E9F9	na	BOVIN 26S proteasome regulatory subunit 7	na	F1SB53	na	PIG 26S proteasome AAA-ATPase subunit RPT1	na	0	0	0	0	0	0	7.87	0	6.69	0	7.24	0
P35914	na	HUMAN Hydroxymethylglutaryl-CoA lyase	na	Q29448	na	BOVIN Hydroxymethylglutaryl-CoA lyase	na	I3LIL5	na	PIG Hydroxymethylglutaryl-CoA lyase	na	0	0	0	0	0	0	5.73	0	5.66	0	7.24	0
Q9H4K1	na	HUMAN RIB43A-like with coiled-coils protein 2	na	Q32LJ7	na	BOVIN RIB43A-like with coiled-coils protein 2	na	F1SM62	na	PIG RIB43A domain with coiled-coils 2	na	0	0	0	0	0	0	7.33	0	7.55	0	7.23	0
A0A087WUM3	na	HUMAN NADH dehydrogenase [ubiquinone] 1 subunit C2	na	Q02827	na	BOVIN NADH dehydrogenase [ubiquinone] 1 subunit C2	na	A0A480JRW3	na	PIG NADH dehydrogenase [ubiquinone] 1 subunit C2	na	0	0	0	0	0	0	6.91	0	7.54	0	7.23	0
A4QMS7	na	HUMAN Uncharacterized protein C5orf49	na	A0A3Q1LU45	na	BOVIN Chromosome 5 open reading frame 49	na	F1S0T3	na	PIG Chromosome 16 C5orf49 homolog	na	0	0	0	0	0	0	6.99	0	7.1	0	7.23	0
Q96SF2	na	HUMAN T-complex protein 1 subunit theta-like 2	na	F1MY24	na	BOVIN Chaperonin containing TCP1 subunit 8 like 2	na	F1SSP4	na	PIG Uncharacterized protein	na	0	0	0	0	0	0	5.55	0	6.96	0	7.23	0
A0A7I2UT39	na	HUMAN Chromosome 10 open reading frame 107	na	A0A3S5ZPD1	na	BOVIN Ciliary associated calcium binding coiled-coil 1	na	A0A287B5F7	na	PIG Ciliary associated calcium binding coiled-coil 1	na	0	0	0	0	0	0	5.95	0	5.8	0	7.23	0
Q8N865	na	HUMAN Uncharacterized protein C7orf31	na	E1B9R1	na	BOVIN Chromosome 4 C7orf31 homolog	na	A0A287BI14	na	PIG Chromosome 18 C7orf31 homolog	na	0	0	0	0	0	0	7.32	0	7.64	0	7.22	0
J3KR48	na	HUMAN EF-hand calcium-binding domain-containing protein 10	na	A0A3Q1LQN3	na	BOVIN EF-hand calcium binding domain 10	na	A0A287AL98	na	PIG EF-hand domain-containing protein	na	0	0	0	0	0	0	7.66	0	7.47	0	7.22	0
Q5TEZ5	na	HUMAN Uncharacterized protein C6orf163	na	Q2TBK0	na	BOVIN Uncharacterized protein C6orf163 homolog	na	F1S0G4	na	PIG Chromosome 1 C6orf163 homolog	na	0	0	0	0	0	0	7.41	0	7.22	0	7.22	0
P07108	na	HUMAN Acyl-CoA-binding protein	na	P07107	na	BOVIN Acyl-CoA-binding protein	na	P12026	na	PIG Acyl-CoA-binding protein	na	0	0	0	0	0	0	8	0	7.09	0	7.22	0
Q8NHP8	na	HUMAN Putative phospholipase B-like 2	na	F1MIH9	na	BOVIN Phospholipase B-like	na	F1RKC7	na	PIG Phospholipase B-like	na	0	0	1	0	0	0	7.06	0	6.99	0	7.22	0
Q9NVJ2	na	HUMAN ADP-ribosylation factor-like protein 8B	na	F2Z4I5	na	BOVIN ADP-ribosylation factor-like protein 8B	na	A0A287B0I4	na	PIG Uncharacterized protein	na	0	0	0	0	0	0	6.87	0	6.96	0	7.22	0
Q99536	na	HUMAN Synaptic vesicle membrane protein VAT-1 homolog	na	F1MUP9	na	BOVIN Vesicle amine transport 1	na	I3L9V2	na	PIG Synaptic vesicle membrane protein VAT-1 homolog	na	0	0	0	0	0	0	7.47	0	6.83	0	7.22	0
O00231	na	HUMAN 26S proteasome non-ATPase regulatory subunit 11	na	Q2KI42	na	BOVIN 26S proteasome non-ATPase regulatory subunit 11	na	A0A287AV98	na	PIG Proteasome 26S subunit	na	0	0	0	0	0	0	7.71	0	6.8	0	7.22	0
na	na	na	na	Q32LC5	na	BOVIN CKLF-like MARVEL transmembrane domain containing 2	na	A0A286ZRE9	na	PIG CKLF like MARVEL transmembrane domain containing 2	na	0	0	0	0	0	0	0	0	6.63	0	7.22	0
J3QRJ3	na	HUMAN Thy-1 antigen	na	na	na	na	na	A0A287ANZ8	na	PIG Thy-1 antigen	na	0	0	0	0	0	0	6.62	0	0	0	7.22	0
A0A1B0GTY4	na	HUMAN Testis-expressed protein 50	na	G3N0F7	na	BOVIN Testis expressed 50	na	A0A287BGH5	na	PIG Testis expressed 50	na	0	0	0	0	0	0	7.8	0	7.76	0	7.21	0
Q92506	na	HUMAN (3R)-3-hydroxyacyl-CoA dehydrogenase	na	A0A3Q1MCV0	na	BOVIN Hydroxysteroid 17-beta dehydrogenase 8	na	A5D9P1	na	PIG Estradiol 17-beta-dehydrogenase 8	na	0	0	0	0	0	0	6.75	0	6.98	0	7.21	0
Q99643	na	HUMAN Succinate dehydrogenase cytochrome b560 subunit	na	P35720	na	BOVIN Succinate dehydrogenase cytochrome b560 subunit	na	D0VWV4	na	PIG Succinate dehydrogenase cytochrome b560 subunit	na	0	0	0	0	0	0	6.94	0	6.95	0	7.21	0
Q13618	na	HUMAN Cullin-3	na	E1BIN5	na	BOVIN Cullin 3	na	A0A287A2J9	na	PIG Cullin 3	na	0	0	0	0	0	0	7.77	0	6.87	0	7.21	0
Q6ZVS7	na	HUMAN Protein FAM183BP	na	A8QW39	na	BOVIN Protein FAM183A	na	F1SFB7	na	PIG Family with sequence similarity 183 member A	na	0	0	0	0	0	0	7.27	0	6.62	0	7.21	0
Q9NPJ3	na	HUMAN Acyl-coenzyme A thioesterase 13	na	F6QGE6	na	BOVIN Acyl-CoA thioesterase 13	na	F1RUE0	na	PIG Acyl-CoA thioesterase 13	na	0	0	0	0	0	0	8.36	0	7.67	0	7.2	0
Q6YN16	na	HUMAN Hydroxysteroid dehydrogenase-like protein 2	na	A4FUZ6	na	BOVIN Hydroxysteroid dehydrogenase-like protein 2	na	A0A5G2R0Z8	na	PIG Hydroxysteroid dehydrogenase like 2	na	0	0	0	0	0	0	6.4	0	7.56	0	7.2	0
Q9UHP6	na	HUMAN Radial spoke head 14 homolog	na	F1N594	na	BOVIN Radial spoke head 14 homolog	na	F1RLS7	na	PIG Radial spoke head 14 homolog	na	0	0	0	0	0	0	7.51	0	7.06	0	7.2	0
O00217	na	HUMAN NADH dehydrogenase [ubiquinone] iron-sulfur protein 8	na	A0A452DIK3	na	BOVIN Complex I-23kD	na	A0A287BDC0	na	PIG Complex I-23kD	na	0	0	0	0	0	0	6.9	0	6.94	0	7.2	0
na	na	na	na	Q3ZCF5	na	BOVIN Ornithine aminotransferase	na	F1SDP3	na	PIG Ornithine--oxo-acid aminotransferase	na	0	0	0	0	0	0	0	0	6.85	0	7.2	0
Q6IPT2	na	HUMAN Protein FAM71E1	na	F1N3S9	na	BOVIN Protein FAM71E1	na	F1RH17	na	PIG Family with sequence similarity 71 member E1	na	0	0	0	0	0	0	6.46	0	6.4	0	7.2	0
Q5TZJ5	Q5VYP0	HUMAN Spermatogenesis-associated protein 31A1	HUMAN Spermatogenesis-associated protein 31A3	F1MRG4	na	BOVIN Uncharacterized protein	na	A0A5G2QT36	na	PIG Uncharacterized protein	na	0	0	0	0	0	0	6.08	0	6.15	0	7.2	0
P54819	na	HUMAN Adenylate kinase 2	na	P08166	na	BOVIN Adenylate kinase 2	na	A0A5G2QNB5	na	PIG Adenylate kinase 2	na	0	0	0	0	0	0	7.38	0	7.18	0	7.19	0
Q9H1P6	na	HUMAN Uncharacterized protein C20orf85	na	A0A3S5ZPE5	na	BOVIN Chromosome 13 C20orf85 homolog	na	F6PTK4	na	PIG Chromosome 17 C20orf85 homolog	na	0	0	0	0	0	0	6.84	0	7.13	0	7.19	0
P31946	na	HUMAN 14-3-3 protein beta/alpha	na	A0A140T894	na	BOVIN 14-3-3 protein beta/alpha	na	A0A287BPX7	na	PIG Tyrosine 3-monooxygenase/tryptophan 5-monooxygenase activation protein beta	na	0	0	0	0	0	0	6.75	0	6.6	0	7.19	0
Q9NZC3	na	HUMAN Glycerophosphodiester phosphodiesterase 1	na	Q3T0T0	na	BOVIN Glycerophosphodiester phosphodiesterase 1	na	A0A287B1W7	na	PIG Glycerophosphodiester phosphodiesterase 1	na	1	0	0	0	0	0	6.65	0	6.48	0	7.19	0
Q9NTM9	na	HUMAN Copper homeostasis protein cutC homolog	na	H7BWV5	na	BOVIN Copper homeostasis protein cutC homolog	na	A0A286ZTX1	na	PIG Copper homeostasis protein cutC homolog	na	0	0	0	0	0	0	8.07	0	6.23	0	7.19	0
Q06830	na	HUMAN Peroxiredoxin-1	na	Q5E947	na	BOVIN Peroxiredoxin-1	na	A0A286ZND5	na	PIG Peroxiredoxin-1	na	0	0	0	0	0	0	7.83	0	7.19	0	7.18	0
P61970	na	HUMAN Nuclear transport factor 2	na	Q32KP9	na	BOVIN Nuclear transport factor 2	na	A0A287A021	na	PIG Nuclear transport factor 2	na	0	0	0	0	0	0	8.19	0	7.1	0	7.18	0
Q0VFZ6	na	HUMAN Coiled-coil domain-containing protein 173	na	E1BJL9	na	BOVIN Coiled-coil domain containing 173	na	F1S1V4	na	PIG Coiled-coil domain containing 173	na	0	0	0	0	0	0	7.37	0	6.96	0	7.18	0
Q15370	na	HUMAN Elongin-B	na	Q3SZ32	na	BOVIN Transcription elongation factor B (SIII)	na	F1SUG4	na	PIG Ubiquitin-like domain-containing protein	na	0	0	0	0	0	0	7.89	0	6.88	0	7.18	0
Q96LM5	na	HUMAN Uncharacterized protein C4orf45	na	Q2KIR0	na	BOVIN Uncharacterized protein C4orf45 homolog	na	A0A287BR64	na	PIG Chromosome 4 open reading frame 45	na	0	0	0	0	0	0	7.24	0	6.77	0	7.18	0
A4D1T9	na	HUMAN Probable inactive serine protease 37	na	Q32KU2	na	BOVIN Probable inactive serine protease 37	na	I3LE93	na	PIG Putative inactive serine protease 37	na	1	0	0	0	0	0	8.13	0	6.23	0	7.18	0
A6NFX8	na	HUMAN ADP-sugar pyrophosphatase	na	na	na	na	na	F1RUP7	na	PIG Nudix hydrolase 5	na	0	0	0	0	0	0	7.39	0	0	0	7.18	0
A0A0B4J2B5	na	HUMAN Immunoglobulin heavy variable 3/OR16-9 (non-functional) (Fragment)	na	na	na	na	na	A0A287AP28	na	PIG Ig-like domain-containing protein	na	0	0	0	0	0	0	0	0	0	0	7.18	0
P32189	na	HUMAN Glycerol kinase	na	Q2NKZ8	na	BOVIN Glycerol kinase	na	K7GLW0	na	PIG Glycerol kinase	na	0	0	0	0	0	0	7.88	0	8.37	0	7.17	0
Q16563	na	HUMAN Synaptophysin-like protein 1	na	A0A3S5ZPC1	na	BOVIN Synaptophysin like 1	na	F1SB33	na	PIG MARVEL domain-containing protein	na	1	0	1	0	0	0	8.32	0	8.11	0	7.17	0
P02533	na	HUMAN Keratin	na	F1MC11	na	BOVIN Keratin	na	A0A287AEL2	na	PIG IF rod domain-containing protein	na	0	0	0	0	0	0	7.64	0	7.64	0	7.17	0
A0A0B4J2D5	na	HUMAN Putative glutamine amidotransferase-like class 1 domain-containing protein 3B	na	Q3T0U3	na	BOVIN Es1 protein	na	A0A5G2R6F6	na	PIG Uncharacterized protein	na	0	0	0	0	0	0	7.96	0	7.26	0	7.17	0
Q9NSE4	na	HUMAN Isoleucine--tRNA ligase	na	G3MWG4	na	BOVIN Isoleucyl-tRNA synthetase	na	A0A480QG80	na	PIG Isoleucyl-tRNA synthetase	na	0	0	0	0	0	0	7.52	0	7.16	0	7.17	0
Q8IYX3	na	HUMAN Coiled-coil domain-containing protein 116	na	A0A3S5ZPN7	na	BOVIN Coiled-coil domain containing 116	na	F1RKZ5	na	PIG Uncharacterized protein	na	0	0	0	0	0	0	6.68	0	7.14	0	7.17	0
A0A1B0GUX0	na	HUMAN Protein ATP6V1FNB	na	G3X8G1	na	BOVIN ATP6V1F neighbor	na	I3LE65	na	PIG Uncharacterized protein	na	0	0	0	0	0	0	7.57	0	7.1	0	7.17	0
Q9NV96	na	HUMAN Cell cycle control protein 50A	na	A0A3Q1NJE9	na	BOVIN Cell cycle control protein	na	A0A287A5T0	na	PIG Cell cycle control protein	na	0	0	0	0	0	0	6.92	0	6.68	0	7.17	0
P49427	na	HUMAN Ubiquitin-conjugating enzyme E2 R1	na	F1N4D3	na	BOVIN Cell division cycle 34	na	A0A287BPQ6	na	PIG Cell division cycle 34	na	0	0	0	0	0	0	7.25	0	6.38	0	7.17	0
Q9UK85	na	HUMAN Dickkopf-like protein 1	na	A0A3Q1MC89	na	BOVIN Dickkopf like acrosomal protein 1	na	A0A286ZU05	na	PIG Dickkopf like acrosomal protein 1	na	1	0	0	0	1	0	7.94	0	5.73	0	7.17	0
I3L0K2	na	HUMAN Thioredoxin domain-containing protein 17	na	na	na	na	na	A0A286ZZM7	na	PIG Thioredoxin domain-containing protein 17	na	0	0	0	0	0	0	7.62	0	0	0	7.17	0
Q8N1V2	na	HUMAN Cilia- and flagella-associated protein 52	na	E1BKF9	na	BOVIN Cilia and flagella associated protein 52	na	F1SS88	na	PIG Cilia and flagella associated protein 52	na	0	0	0	0	0	0	7.48	0	7.16	0	7.16	0
Q3LXA3	na	HUMAN Triokinase/FMN cyclase	na	A0JN77	na	BOVIN ATP-dependent dihydroxyacetone kinase	na	F1RKQ4	na	PIG Triokinase/FMN cyclase	na	0	0	0	0	0	0	7.87	0	6.93	0	7.16	0
Q9C005	na	HUMAN Protein dpy-30 homolog	na	Q2NKU6	na	BOVIN Protein dpy-30 homolog	na	F2Z5F7	na	PIG Dpy-30 histone methyltransferase complex regulatory subunit	na	0	0	0	0	0	0	7.29	0	6.83	0	7.16	0
Q9BQP9	na	HUMAN BPI fold-containing family A member 3	na	Q32KP5	na	BOVIN BPI fold containing family A member 3	na	I3LVM4	na	PIG BPI fold containing family A member 3	na	1	0	0	0	0	0	7.68	0	6.65	0	7.16	0
Q9NQ48	na	HUMAN Leucine zipper transcription factor-like protein 1	na	Q3ZBL4	na	BOVIN Leucine zipper transcription factor-like protein 1	na	F1SNZ1	na	PIG Leucine zipper transcription factor-like protein 1	na	0	0	0	0	0	0	7.74	0	6.48	0	7.16	0
Q15435	na	HUMAN Protein phosphatase 1 regulatory subunit 7	na	Q3T0W4	na	BOVIN Protein phosphatase 1 regulatory subunit 7	na	F1SI09	na	PIG Uncharacterized protein	na	0	0	0	0	0	0	8.24	0	6.2	0	7.16	0
F8VSL7	na	HUMAN Stomatin	na	A8E4P3	na	BOVIN STOM protein	na	A0A287B310	na	PIG Stomatin	na	0	0	0	0	0	0	6.68	0	6.12	0	7.16	0
O75951	na	HUMAN Lysozyme-like protein 6	na	F1MBE4	na	BOVIN Lysozyme B	na	F1RRQ9	na	PIG Lysozyme like 6	na	1	0	0	0	0	0	8.16	0	7.47	0	7.15	0
A8MZ97	na	HUMAN Uncharacterized protein C2orf74	na	G3N2P8	na	BOVIN Chromosome 11 C2orf74 homolog	na	A0A5K1U2I4	na	PIG Chromosome 2 open reading frame 74	na	0	0	0	0	0	0	6.18	0	6.82	0	7.15	0
na	na	na	na	A0A3Q1NBQ9	na	BOVIN Tetraspanin	na	A0A5G2QKD8	na	PIG Tetraspanin	na	0	0	0	0	0	0	0	0	5.66	0	7.15	0
Q9NQW7	na	HUMAN Xaa-Pro aminopeptidase 1	na	A0A3Q1LVC8	na	BOVIN Xaa-Pro aminopeptidase 1	na	K9IVF7	na	PIG X-prolyl aminopeptidase (Aminopeptidase P) 1	na	0	0	0	0	0	0	6.9	0	0	0	7.15	0
P06132	na	HUMAN Uroporphyrinogen decarboxylase	na	E1BEX4	na	BOVIN Uroporphyrinogen decarboxylase	na	A0A5G2QP61	na	PIG Uroporphyrinogen decarboxylase	na	0	0	0	0	0	0	6.02	0	0	0	7.15	0
Q96I99	na	HUMAN Succinate--CoA ligase [GDP-forming] subunit beta	na	Q3MHX5	na	BOVIN Succinate--CoA ligase [GDP-forming] subunit beta	na	P53590	na	PIG Succinate--CoA ligase [GDP-forming] subunit beta	na	0	0	0	0	0	0	6.86	0	8.24	0	7.14	0
na	na	na	na	A0A3S5ZP98	na	BOVIN Aldehyde dehydrogenase (NAD(+))	na	A0A287A399	na	PIG Aldehyde dehydrogenase 7 family member A1	na	0	0	0	0	0	0	0	0	6.57	0	7.14	0
Q93009	na	HUMAN Ubiquitin carboxyl-terminal hydrolase 7	na	F1N556	na	BOVIN Ubiquitin carboxyl-terminal hydrolase 7	na	F1RKZ6	na	PIG Ubiquitin carboxyl-terminal hydrolase 7	na	0	0	0	0	0	0	7.24	0	6.11	0	7.14	0
H3BQN4	na	HUMAN Fructose-bisphosphate aldolase	na	na	na	na	na	A0A287A1V5	na	PIG Fructose-bisphosphate aldolase	na	0	0	0	0	0	0	9.07	0	0	0	7.14	0
na	na	na	na	E1BJX2	na	BOVIN Glutathione transferase	na	F1RL35	na	PIG Glutathione transferase	na	0	0	0	0	0	0	0	0	8.18	0	7.13	0
O43772	na	HUMAN Mitochondrial carnitine/acylcarnitine carrier protein	na	Q3SZA4	na	BOVIN Solute carrier family 25 (Carnitine/acylcarnitine translocase)	na	F1SKK1	na	PIG Mitochondrial carnitine/acylcarnitine carrier protein	na	0	0	0	0	0	0	6.99	0	7.25	0	7.13	0
Q5BN46	na	HUMAN UPF0691 protein C9orf116	na	Q32P67	na	BOVIN UPF0691 protein C9orf116 homolog	na	A0A287BSD3	na	PIG Chromosome 1 C9orf116 homolog	na	0	0	0	0	0	0	7.14	0	7.2	0	7.13	0
C9JAA8	na	HUMAN Sperm-associated antigen 8	na	E1BNS6	na	BOVIN Sperm associated antigen 8	na	F1STB2	na	PIG Sperm associated antigen 8	na	0	0	0	0	0	0	7.4	0	7.07	0	7.13	0
Q5VU69	na	HUMAN Uncharacterized protein C1orf189	na	Q32L75	na	BOVIN Uncharacterized protein C1orf189 homolog	na	F1RGK7	na	PIG Chromosome 4 C1orf189 homolog	na	0	0	0	0	0	0	6.91	0	7.06	0	7.13	0
P11021	na	HUMAN Endoplasmic reticulum chaperone BiP	na	Q0VCX2	na	BOVIN Endoplasmic reticulum chaperone BiP	na	A0A287BIL8	na	PIG 78 kDa glucose-regulated protein	na	0	0	0	0	0	0	8.69	0	7.04	0	7.13	0
A0A087WZF1	na	HUMAN Lipoma-preferred partner	na	E1BMD6	na	BOVIN Uncharacterized protein	na	F1SFH7	na	PIG Uncharacterized protein	na	0	0	0	0	0	0	6.5	0	6.7	0	7.13	0
O95292	na	HUMAN Vesicle-associated membrane protein-associated protein B/C	na	A2VDZ9	na	BOVIN Vesicle-associated membrane protein-associated protein B	na	A5GFS8	na	PIG Vesicle-associated membrane protein-associated protein B	na	0	0	0	0	0	0	6.92	0	6.57	0	7.13	0
Q96KP4	na	HUMAN Cytosolic non-specific dipeptidase	na	A0A3Q1LW01	na	BOVIN Cytosolic non-specific dipeptidase	na	F1SNL7	na	PIG Carnosine dipeptidase 2	na	0	0	0	0	0	0	7.29	0	6.52	0	7.13	0
Q96DY2	na	HUMAN Dynein regulatory complex protein 10	na	Q17QH9	na	BOVIN Dynein regulatory complex protein 10	na	F1RKB1	na	PIG Dynein regulatory complex protein 10	na	0	0	0	0	0	0	7.14	0	6.49	0	7.13	0
Q13561	na	HUMAN Dynactin subunit 2	na	A0A3Q1LSJ7	na	BOVIN Dynactin subunit 2	na	F1SL58	na	PIG Dynactin subunit 2	na	0	0	0	0	0	0	7.68	0	5.72	0	7.13	0
X6RCK5	na	HUMAN Dynactin subunit 3 (Fragment)	na	na	na	na	na	A0A5G2QIG5	na	PIG Dynactin subunit 3	na	0	0	0	0	0	0	7.39	0	0	0	7.13	0
P28330	na	HUMAN Long-chain specific acyl-CoA dehydrogenase	na	na	na	na	na	P79274	na	PIG Long-chain specific acyl-CoA dehydrogenase	na	0	0	0	0	0	0	0	0	0	0	7.13	0
Q9UII2	na	HUMAN ATPase inhibitor	na	P01096	na	BOVIN ATPase inhibitor	na	Q29307	na	PIG ATPase inhibitor	na	0	0	0	0	0	0	0	0	7.64	0	7.12	0
P60981	na	HUMAN Destrin	na	Q5E9D5	na	BOVIN Destrin	na	P60982	na	PIG Destrin	na	0	0	0	0	0	0	7.23	0	7.14	0	7.12	0
P10412	P22492	HUMAN Histone H1.4	HUMAN Histone H1t	F1MMF6	na	BOVIN H1.9 linker histone	na	A0A286ZZB7	na	PIG H1.4 linker histone	na	0	0	0	0	0	0	6.51	7.73	6.46	0	7.12	0
na	na	na	na	A0A3Q1LWQ1	na	BOVIN Phosphoinositide phospholipase C	na	A0A5G2R9Z9	na	PIG Phosphoinositide phospholipase C	na	0	0	0	0	0	0	0	0	5.83	0	7.12	0
Q5W041	na	HUMAN Armadillo repeat-containing protein 3	na	E1BPV0	na	BOVIN Armadillo repeat containing 3	na	F1RVI7	na	PIG Armadillo repeat containing 3	na	0	0	0	0	0	0	7.37	0	7.04	0	7.11	0
O14818	na	HUMAN Proteasome subunit alpha type-7	na	Q3ZBG0	na	BOVIN Proteasome subunit alpha type-7	na	A0A287AT18	na	PIG Proteasome subunit alpha type	na	0	0	0	0	0	0	8.29	0	6.56	0	7.11	0
O75695	na	HUMAN Protein XRP2	na	A7Z024	na	BOVIN Protein XRP2	na	A0A5G2RIP2	na	PIG Protein XRP2	na	0	0	0	0	0	0	6	0	5.79	0	7.11	0
O00299	na	HUMAN Chloride intracellular channel protein 1	na	Q5E9B7	na	BOVIN Chloride intracellular channel protein 1	na	A0A287B2P1	na	PIG Chloride intracellular channel protein	na	0	0	0	0	0	0	7.16	0	0	0	7.11	0
O15212	na	HUMAN Prefoldin subunit 6	na	na	na	na	na	F1RZT2	na	PIG Uncharacterized protein	na	0	0	0	0	0	0	6.02	0	0	0	7.11	0
Q16566	na	HUMAN Calcium/calmodulin-dependent protein kinase type IV	na	A0A3Q1M5T5	na	BOVIN Calcium/calmodulin dependent protein kinase IV	na	A0A480RUZ5	na	PIG Calcium/calmodulin dependent protein kinase IV	na	0	0	0	0	0	0	7.35	0	6.91	0	7.1	0
Q5T0J7	na	HUMAN Testis-expressed protein 35	na	F1MB56	na	BOVIN Testis expressed 35	na	A0A286ZPY4	na	PIG Testis expressed 35	na	0	0	0	0	0	0	7.44	0	6.86	0	7.1	0
P55036	na	HUMAN 26S proteasome non-ATPase regulatory subunit 4	na	A0A452DI44	na	BOVIN 26S proteasome non-ATPase regulatory subunit 4	na	A0A288CG47	na	PIG 26S proteasome non-ATPase regulatory subunit 4	na	0	0	0	0	0	0	7.64	0	6.39	0	7.1	0
Q9Y448	na	HUMAN Small kinetochore-associated protein	na	E1BJ69	na	BOVIN Kinetochore localized astrin (SPAG5) binding protein	na	A0A286ZJV1	na	PIG Isovaleryl-CoA dehydrogenase	na	0	0	0	0	0	0	6.87	0	5.84	0	7.1	0
P34949	na	HUMAN Mannose-6-phosphate isomerase	na	Q3SZI0	na	BOVIN Mannose-6-phosphate isomerase	na	A0A287BNZ5	na	PIG Mannose-6-phosphate isomerase	na	0	0	0	0	0	0	7.54	0	7.38	0	7.09	0
Q9P0U1	na	HUMAN Mitochondrial import receptor subunit TOM7 homolog	na	Q2KI08	na	BOVIN Mitochondrial import receptor subunit TOM7 homolog	na	A1XQS2	na	PIG Mitochondrial import receptor subunit TOM7 homolog	na	0	0	0	0	0	0	7.45	0	7.27	0	7.09	0
Q9UI12	na	HUMAN V-type proton ATPase subunit H	na	O46563	na	BOVIN V-type proton ATPase subunit H	na	Q9TVC1	na	PIG V-type proton ATPase subunit H	na	0	0	0	0	0	0	6.34	0	6.75	0	7.09	0
Q13508	na	HUMAN Ecto-ADP-ribosyltransferase 3	na	A0A3Q1M3B5	na	BOVIN NAD(P)(+)--arginine ADP-ribosyltransferase	na	A0A5G2QIG1	na	PIG NAD(P)(+)--arginine ADP-ribosyltransferase	na	0	0	0	0	0	0	7.39	0	6.46	0	7.09	0
A0A087X2I1	na	HUMAN 26S proteasome regulatory subunit 10B	na	Q2KIW6	na	BOVIN 26S proteasome regulatory subunit 10B	na	A0A286ZXG4	na	PIG Proteasome 26S subunit	na	0	0	0	0	0	0	7.78	0	6.39	0	7.09	0
Q13867	na	HUMAN Bleomycin hydrolase	na	E1BL29	na	BOVIN Bleomycin hydrolase	na	F1RN71	na	PIG Bleomycin hydrolase	na	0	0	0	0	0	0	7.02	0	6.37	0	7.09	0
P16219	na	HUMAN Short-chain specific acyl-CoA dehydrogenase	na	F1MVL2	Q3ZBF6	BOVIN Short-chain-specific acyl-CoA dehydrogenase	BOVIN Short-chain specific acyl-CoA dehydrogenase	A0A287A8Y8	na	PIG Short-chain-specific acyl-CoA dehydrogenase	na	0	0	0	0	0	0	8.08	0	7.69	7.13	7.08	0
Q05469	na	HUMAN Hormone-sensitive lipase	na	A0A3Q1M8B3	na	BOVIN Hormone-sensitive lipase	na	A0A287BDE3	na	PIG Hormone-sensitive lipase	na	0	0	0	0	0	0	6.49	0	6.82	0	7.08	0
Q9UNM6	na	HUMAN 26S proteasome non-ATPase regulatory subunit 13	na	Q5E964	na	BOVIN 26S proteasome non-ATPase regulatory subunit 13	na	F1RGC9	na	PIG 26S proteasome non-ATPase regulatory subunit 13	na	0	0	0	0	0	0	7.81	0	6.76	0	7.08	0
O00161	na	HUMAN Synaptosomal-associated protein 23	na	Q2T9M8	na	BOVIN Synaptosomal-associated protein	na	A0A287B2U6	na	PIG Synaptosomal-associated protein	na	0	0	0	0	0	0	6.7	0	6.69	0	7.08	0
Q9UBQ7	na	HUMAN Glyoxylate reductase/hydroxypyruvate reductase	na	A0A3Q1NGN7	na	BOVIN Glyoxylate and hydroxypyruvate reductase	na	A0A287BKR9	na	PIG Uncharacterized protein	na	0	0	0	0	0	0	7.18	0	6.11	0	7.08	0
Q8NEA5	na	HUMAN Uncharacterized protein C19orf18	na	na	na	na	na	A0A5G2R1S9	na	PIG Uncharacterized protein	na	1	0	0	0	0	0	7.28	0	0	0	7.08	0
P01834	na	HUMAN Immunoglobulin kappa constant	na	na	na	na	na	A0A286ZK41	na	PIG Ig-like domain-containing protein	na	0	0	0	0	0	0	6.37	0	0	0	7.08	0
Q5VTH2	na	HUMAN Protein Flattop	na	Q0V8B1	na	BOVIN Cilia- and flagella-associated protein 126	na	I3LIQ4	na	PIG Cilia- and flagella-associated protein 126	na	0	0	0	0	0	0	7.59	0	6.83	0	7.07	0
Q8NFH5	na	HUMAN Nucleoporin NUP35	na	A5PJI3	na	BOVIN Nucleoporin NUP53	na	A0A480QBL1	na	PIG Nucleoporin NUP53	na	0	0	0	0	0	0	7.56	0	6.64	0	7.07	0
Q8N687	na	HUMAN Beta-defensin 125	na	A0A3Q1MNI8	na	BOVIN Beta-defensin	na	A0A287BN95	na	PIG Beta-defensin	na	0	0	0	0	0	0	0	0	6.52	0	7.07	0
Q9BZV1	na	HUMAN UBX domain-containing protein 6	na	Q2KIJ6	na	BOVIN UBX domain-containing protein 6	na	A0A287AXN7	na	PIG UBX domain protein 6	na	0	0	0	0	0	0	7.5	0	6.25	0	7.07	0
O00154	na	HUMAN Cytosolic acyl coenzyme A thioester hydrolase	na	A0A3Q1N7U4	na	BOVIN Acyl-CoA thioesterase 7	na	A0A5G2QIZ9	na	PIG Acyl-CoA thioesterase 7	na	0	0	0	0	0	0	6.25	0	6.08	0	7.07	0
Q16543	na	HUMAN Hsp90 co-chaperone Cdc37	na	Q5EAC6	na	BOVIN Hsp90 co-chaperone Cdc37	na	Q684M6	na	PIG Hsp90 chaperone protein kinase-targeting subunit	na	0	0	0	0	0	0	7.21	0	6.05	0	7.07	0
A0A5F9ZHM4	na	HUMAN L-lactate dehydrogenase	na	A0A3Q1M5R4	na	BOVIN L-lactate dehydrogenase	na	P00336	na	PIG L-lactate dehydrogenase B chain	na	0	0	0	0	0	0	7.82	0	6.01	0	7.07	0
Q5T124	na	HUMAN UBX domain-containing protein 11	na	A0A3Q1M6F8	na	BOVIN UBX domain protein 11	na	A0A287BCT3	na	PIG UBX domain protein 11	na	0	0	0	0	0	0	7.53	0	7.12	0	7.06	0
Q86UC2	na	HUMAN Radial spoke head protein 3 homolog	na	A8E4N3	na	BOVIN Radial spoke head protein 3 homolog	na	F1SB46	na	PIG Uncharacterized protein	na	0	0	0	0	0	0	7.51	0	7.06	0	7.06	0
A7E2U8	na	HUMAN UPF0602 protein C4orf47	na	F1N3A8	na	BOVIN Chromosome 27 C4orf47 homolog	na	F1RZQ2	na	PIG Chromosome 15 C4orf47 homolog	na	0	0	0	0	0	0	7.13	0	6.87	0	7.06	0
P02768	na	HUMAN Albumin	na	P02769	na	BOVIN Albumin	na	A0A287BAY9	na	PIG Albumin	na	0	0	0	0	0	0	7.77	0	6.47	0	7.06	0
P62191	na	HUMAN 26S proteasome regulatory subunit 4	na	A0A3Q1LUA4	na	BOVIN Proteasome 26S subunit	na	F2Z5J1	na	PIG 26S protease regulatory subunit 4	na	0	0	0	0	0	0	7.66	0	5.97	0	7.06	0
O00233	na	HUMAN 26S proteasome non-ATPase regulatory subunit 9	na	na	na	na	na	A0A286ZLP7	na	PIG 26S proteasome non-ATPase regulatory subunit 9	na	0	0	0	0	0	0	7.05	0	0	0	7.06	0
Q53EV4	na	HUMAN Leucine-rich repeat-containing protein 23	na	F1N124	na	BOVIN Leucine-rich repeat-containing protein 23	na	F1SLV1	na	PIG Leucine-rich repeat-containing protein 23 isoform a	na	0	0	0	0	0	0	7.38	0	7.08	0	7.05	0
A0A0U1RRL8	na	HUMAN Spermatogenesis-associated protein 20	na	A4FV36	na	BOVIN Spermatogenesis-associated protein 20	na	F1RT97	na	PIG Spermatogenesis-associated protein 20	na	0	0	0	0	0	0	7.12	0	6.61	0	7.05	0
E9PG32	na	HUMAN Dynein axonemal heavy chain 12	na	A0A3Q1M7D1	na	BOVIN Dynein axonemal heavy chain 12	na	I3LP90	na	PIG Uncharacterized protein	na	0	0	0	0	0	0	6.75	0	6.55	0	7.05	0
Q99460	na	HUMAN 26S proteasome non-ATPase regulatory subunit 1	na	A7MBA2	na	BOVIN 26S proteasome non-ATPase regulatory subunit 1	na	F1SMW9	na	PIG 26S proteasome non-ATPase regulatory subunit 1	na	0	0	0	0	0	0	7.56	0	6.29	0	7.05	0
Q8WVJ2	Q96RS6	HUMAN NudC domain-containing protein 2	HUMAN NudC domain-containing protein 1	E1BLF7	na	BOVIN NudC domain-containing protein 1	na	A0A287APJ0	na	PIG NudC domain containing 2	na	0	0	0	0	0	0	6.66	6.59	0	0	7.05	0
Q7Z7K6	na	HUMAN Centromere protein V	na	na	na	na	na	F1SDE3	na	PIG Centromere protein V	na	0	0	0	0	0	0	6.07	0	0	0	7.05	0
P61916	na	HUMAN NPC intracellular cholesterol transporter 2	na	P79345	na	BOVIN NPC intracellular cholesterol transporter 2	na	A0A5G2Q956	na	PIG Epididymal secretory protein E1	na	0	0	0	0	0	0	7.89	0	7.31	0	7.04	0
Q8N7U6	na	HUMAN EF-hand domain-containing family member B	na	F1MMV1	na	BOVIN EF-hand domain family member B	na	F1RS61	na	PIG EF-hand domain family member B	na	0	0	0	0	0	0	7.23	0	7.03	0	7.04	0
na	na	na	na	P18203	na	BOVIN Peptidyl-prolyl cis-trans isomerase FKBP1A	na	Q2VTP6	na	PIG Peptidylprolyl isomerase	na	0	0	0	0	0	0	0	0	7.02	0	7.04	0
Q9NRG7	na	HUMAN Epimerase family protein SDR39U1	na	F1MK41	na	BOVIN Epimerase family protein SDR39U1	na	A0A287A9T9	na	PIG Short chain dehydrogenase/reductase family 39U member 1	na	0	0	0	0	0	0	7.39	0	6.6	0	7.04	0
A0A7I2YQK0	na	HUMAN Glycogen synthase kinase-3 beta	na	A0A3Q1NDU7	na	BOVIN Glycogen synthase kinase-3 beta	na	A0A5K1UHY0	na	PIG Glycogen synthase kinase-3 beta	na	0	0	0	0	0	0	6.63	0	6.39	0	7.04	0
O96015	na	HUMAN Dynein axonemal light chain 4	na	Q32KN5	na	BOVIN Dynein axonemal light chain 4	na	A0A5S6HLW2	na	PIG Dynein light chain	na	0	0	0	0	0	0	6.54	0	6.39	0	7.04	0
Q5VVQ6	na	HUMAN Ubiquitin thioesterase OTU1	na	Q05B57	na	BOVIN Ubiquitin thioesterase OTU1	na	F1RTR7	na	PIG Ubiquitin thioesterase OTU1	na	0	0	0	0	0	0	0	0	5.81	0	7.04	0
P00414	na	HUMAN Cytochrome c oxidase subunit 3	na	Q6QTG5	na	BOVIN Cytochrome c oxidase subunit 3	na	Q35916	na	PIG Cytochrome c oxidase subunit 3	na	0	0	0	0	0	0	6.88	0	7.59	0	7.03	0
P42765	na	HUMAN 3-ketoacyl-CoA thiolase	na	Q3T0R7	na	BOVIN 3-ketoacyl-CoA thiolase	na	D0G0B3	na	PIG 3-ketoacyl-CoA thiolase	na	0	0	0	0	0	0	7.43	0	7.49	0	7.03	0
Q16775	na	HUMAN Hydroxyacylglutathione hydrolase	na	Q3B7M2	na	BOVIN Hydroxyacylglutathione hydrolase	na	F1RG31	na	PIG Hydroxyacylglutathione hydrolase	na	0	0	0	0	0	0	7.61	0	7.15	0	7.03	0
Q2M243	na	HUMAN Coiled-coil domain-containing protein 27	na	F1MR53	na	BOVIN Uncharacterized protein	na	A0A287BHC0	na	PIG Uncharacterized protein	na	0	0	0	0	0	0	6.84	0	7.12	0	7.03	0
H7C350	na	HUMAN Coiled-coil domain-containing protein 188	na	G3N3B6	na	BOVIN Coiled-coil domain containing 188	na	F1RHM6	na	PIG Coiled-coil domain containing 188	na	0	0	0	0	0	0	7.54	0	7.04	0	7.03	0
P0C7I6	na	HUMAN Coiled-coil domain-containing protein 159	na	E1BD58	na	BOVIN Coiled-coil domain containing 159	na	F1SA14	na	PIG Uncharacterized protein	na	0	0	0	0	0	0	6.26	0	7.03	0	7.03	0
Q8WXX0	na	HUMAN Dynein axonemal heavy chain 7	na	F1N5R7	na	BOVIN Dynein axonemal heavy chain 7	na	A0A287AHL5	na	PIG EF-hand domain-containing protein	na	0	0	0	0	0	0	7.25	0	6.99	0	7.03	0
Q6ZN84	na	HUMAN Coiled-coil domain-containing protein 81	na	E1BPJ2	na	BOVIN Coiled-coil domain containing 81	na	A0A287BBT9	na	PIG Coiled-coil domain containing 81	na	0	0	0	0	0	0	6.88	0	6.87	0	7.03	0
A0A6I8PTZ2	na	HUMAN Outer dynein arm-docking complex subunit 1	na	F1N2N9	na	BOVIN Outer dynein arm docking complex subunit 1	na	I3LGU2	na	PIG Coiled-coil domain containing 114	na	0	0	0	0	0	0	7.01	0	6.84	0	7.03	0
O95757	na	HUMAN Heat shock 70 kDa protein 4L	na	A0A3Q1M7L5	na	BOVIN Heat shock protein family A (Hsp70) member 4 like	na	A0A5G2QSN4	na	PIG Uncharacterized protein	na	0	0	0	0	0	0	7.97	0	6.75	0	7.03	0
P56537	na	HUMAN Eukaryotic translation initiation factor 6	na	Q9TU47	na	BOVIN Eukaryotic translation initiation factor 6	na	A0A5G2R117	na	PIG Eukaryotic translation initiation factor 6	na	0	0	0	0	0	0	7.33	0	6.49	0	7.03	0
A0A0D9SG83	na	HUMAN Testis-expressed protein 46 (Fragment)	na	A0A3Q1M2L7	na	BOVIN Testis expressed 46	na	F1STX9	na	PIG Testis expressed 46	na	0	0	0	0	0	0	7.6	0	6.43	0	7.03	0
Q8N0X2	na	HUMAN Sperm-associated antigen 16 protein	na	F1MQS5	na	BOVIN Uncharacterized protein	na	A0A287AUN6	na	PIG Uncharacterized protein	na	0	0	0	0	0	0	7.06	0	6.35	0	7.03	0
Q66GS9	na	HUMAN Centrosomal protein of 135 kDa	na	F1ME99	na	BOVIN Centrosomal protein 135	na	A0A287AA61	na	PIG Centrosomal protein 135	na	0	0	0	0	0	0	6.55	0	6.29	0	7.03	0
Q02252	na	HUMAN Methylmalonate-semialdehyde dehydrogenase [acylating]	na	A0A3Q1LN22	na	BOVIN Methylmalonate-semialdehyde dehydrogenase [acylating]	na	A0A5G2RA17	na	PIG Aldehyde dehydrogenase 6 family member A1	na	0	0	0	0	0	0	5.33	0	5.77	0	7.03	0
P13647	na	HUMAN Keratin	na	M0QVZ6	na	BOVIN Keratin	na	F1SGG6	na	PIG IF rod domain-containing protein	na	0	0	0	0	0	0	7.48	0	0	0	7.03	0
A6NEK1	na	HUMAN Arrestin domain-containing protein 5	na	Q32KX1	na	BOVIN Arrestin domain-containing protein 5	na	A0A287AS90	na	PIG Arrestin domain containing 5	na	0	0	0	0	0	0	7.22	0	0	0	7.03	0
na	na	na	na	E1BDR1	na	BOVIN Inactive ribonuclease-like protein 9	na	A0A287AUN3	na	PIG Inactive ribonuclease-like protein 9	na	0	0	0	0	0	0	0	0	0	0	7.03	0
Q7Z5V6	na	HUMAN Protein phosphatase 1 regulatory subunit 32	na	Q2T9T0	na	BOVIN Protein phosphatase 1 regulatory subunit 32	na	F1RKR0	na	PIG Protein phosphatase 1 regulatory subunit 32	na	0	0	0	0	0	0	7.39	0	7.12	0	7.02	0
Q9H095	na	HUMAN Dynein regulatory complex protein 9	na	Q2T9V2	na	BOVIN Dynein regulatory complex protein 9	na	A0A480E524	na	PIG Dynein regulatory complex protein 9	na	0	0	0	0	0	0	7.17	0	7.02	0	7.02	0
K7ENR6	na	HUMAN Proteasome assembly chaperone 2	na	Q2NL24	na	BOVIN Proteasome assembly chaperone 2	na	A0A286ZXX4	na	PIG Proteasome assembly chaperone 2	na	0	0	0	0	0	0	7.24	0	6.86	0	7.02	0
P52209	na	HUMAN 6-phosphogluconate dehydrogenase	na	A0A3S5ZPM3	na	BOVIN 6-phosphogluconate dehydrogenase	na	A0A5G2QR34	na	PIG 6-phosphogluconate dehydrogenase	na	0	0	0	0	0	0	8.02	0	6.25	0	7.02	0
Q9UIC8	na	HUMAN Leucine carboxyl methyltransferase 1	na	na	na	na	na	F1RFE3	na	PIG Leucine carboxyl methyltransferase 1	na	0	0	0	0	0	0	6.87	0	0	0	7.02	0
P55809	na	HUMAN Succinyl-CoA:3-ketoacid coenzyme A transferase 1	na	Q24JZ7	na	BOVIN Succinyl-CoA:3-ketoacid-coenzyme A transferase	na	Q29551	na	PIG Succinyl-CoA:3-ketoacid coenzyme A transferase 1	na	0	0	0	0	0	0	7.98	0	7.82	0	7.01	0
O96008	na	HUMAN Mitochondrial import receptor subunit TOM40 homolog	na	Q1LZB5	na	BOVIN Mitochondrial import receptor subunit TOM40 homolog	na	A0A5G2QU51	na	PIG Translocase of outer mitochondrial membrane 40	na	0	0	0	0	0	0	7.57	0	7.37	0	7.01	0
P09936	na	HUMAN Ubiquitin carboxyl-terminal hydrolase isozyme L1	na	A0A3Q1LK04	na	BOVIN Ubiquitin carboxyl-terminal hydrolase	na	Q6SEG5	na	PIG Ubiquitin carboxyl-terminal hydrolase isozyme L1	na	0	0	0	0	0	0	7.82	0	7.24	0	7.01	0
Q8NEH6	na	HUMAN Meiosis-specific nuclear structural protein 1	na	F1MH18	na	BOVIN Meiosis-specific nuclear structural protein 1	na	F1RZG8	na	PIG Meiosis-specific nuclear structural protein 1	na	0	0	0	0	0	0	7.33	0	7.05	0	7.01	0
P60842	na	HUMAN Eukaryotic initiation factor 4A-I	na	Q3SZ54	na	BOVIN Eukaryotic initiation factor 4A-I	na	A0A287A8V1	na	PIG RNA helicase	na	0	0	0	0	0	0	7.68	0	6.77	0	7.01	0
O75746	na	HUMAN Calcium-binding mitochondrial carrier protein Aralar1	na	A6QNM9	na	BOVIN SLC25A12 protein	na	F1S086	na	PIG Calcium-binding mitochondrial carrier protein Aralar1	na	0	0	0	0	0	0	6.41	0	6.58	0	7.01	0
Q6PIY5	na	HUMAN Armadillo-like helical domain containing protein 1	na	A7MBF6	na	BOVIN Armadillo-like helical domain containing protein 1	na	A0A287BS81	na	PIG Armadillo like helical domain containing 1	na	0	0	0	0	0	0	6.15	0	6.2	0	7.01	0
P61026	na	HUMAN Ras-related protein Rab-10	na	A6QLS9	na	BOVIN RAB10 protein	na	F2Z5F2	na	PIG RAB10	na	0	0	0	0	0	0	6.36	0	5.37	0	7.01	0
E7EQG2	na	HUMAN RNA helicase	na	Q3SZ65	na	BOVIN Eukaryotic initiation factor 4A-II	na	F6Q8Z7	na	PIG RNA helicase	na	0	0	0	0	0	0	6.76	0	0	0	7.01	0
A0A286YFJ8	na	HUMAN Immunoglobulin heavy constant gamma 4 (Fragment)	na	na	na	na	na	A0A287B626	na	PIG Uncharacterized protein	na	0	0	0	0	0	0	6	0	0	0	7.01	0
P53985	na	HUMAN Monocarboxylate transporter 1	na	Q3MHW6	na	BOVIN Monocarboxylate transporter 1	na	M3UZ54	na	PIG Monocarboxylate transporter 1	na	0	0	0	0	0	0	6.92	0	7.13	0	7	0
Q9Y6M4	na	HUMAN Casein kinase I isoform gamma-3	na	A7MB90	na	BOVIN Non-specific serine/threonine protein kinase	na	A0A5G2Q6V7	na	PIG Non-specific serine/threonine protein kinase	na	0	0	0	0	0	0	5.59	0	6.98	0	7	0
Q9UJZ1	na	HUMAN Stomatin-like protein 2	na	A5PJA6	na	BOVIN Stomatin (EPB72)-like 2	na	A0A286ZSD7	na	PIG Stomatin like 2	na	0	0	0	0	0	0	7.46	0	6.82	0	7	0
P48556	na	HUMAN 26S proteasome non-ATPase regulatory subunit 8	na	F1MYH8	na	BOVIN 26S proteasome non-ATPase regulatory subunit 8	na	A0A287B5Q7	na	PIG 26S proteasome non-ATPase regulatory subunit 8	na	0	0	0	0	0	0	7.41	0	6.79	0	7	0
Q9P1V8	na	HUMAN Sterile alpha motif domain-containing protein 15	na	G3N2M8	na	BOVIN Sterile alpha motif domain containing 15	na	F1SE13	na	PIG Sterile alpha motif domain containing 15	na	0	0	0	0	0	0	6.69	0	6.47	0	7	0
P06865	na	HUMAN Beta-hexosaminidase subunit alpha	na	Q0V8R6	na	BOVIN Beta-hexosaminidase subunit alpha	na	A0A287A7V3	na	PIG Beta-hexosaminidase	na	0	0	0	0	0	0	6.99	0	5.89	0	7	0
na	na	na	na	G5E5A8	na	BOVIN Fibronectin	na	A0A286ZY95	na	PIG Fibronectin	na	0	0	0	0	1	0	0	0	5.3	0	7	0
Q5CZC0	na	HUMAN Fibrous sheath-interacting protein 2	na	F1MB15	na	BOVIN Fibrous sheath interacting protein 2	na	A0A287B6S4	na	PIG Uncharacterized protein	na	0	0	0	0	0	0	7.43	0	7.52	0	6.99	0
P14625	na	HUMAN Endoplasmin	na	Q95M18	na	BOVIN Endoplasmin	na	Q29092	na	PIG Endoplasmin	na	1	0	0	0	0	0	8.6	0	7.37	0	6.99	0
Q5T655	na	HUMAN Cilia- and flagella-associated protein 58	na	A0A3Q1LXF6	na	BOVIN Cilia and flagella associated protein 58	na	F1S5N5	na	PIG Cilia-and flagella-associated protein 58	na	0	0	0	0	0	0	7.33	0	7.09	0	6.99	0
P51553	na	HUMAN Isocitrate dehydrogenase [NAD] subunit gamma	na	Q58D96	na	BOVIN Isocitrate dehydrogenase [NAD] subunit	na	F1S297	na	PIG Isocitrate dehydrogenase [NAD] subunit	na	0	0	0	0	0	0	6.78	0	6.99	0	6.99	0
Q5VU65	na	HUMAN Nuclear pore membrane glycoprotein 210-like	na	F1MNL6	na	BOVIN Nucleoporin 210 like	na	A0A286ZQW4	na	PIG Nucleoporin 210 like	na	1	0	0	0	1	0	7.69	0	6.61	0	6.99	0
na	na	na	na	Q3T061	na	BOVIN Cytochrome c oxidase subunit 7A-related protein	na	F1S4V0	na	PIG Cytochrome c oxidase subunit 7A2 like	na	0	0	0	0	0	0	0	0	6.53	0	6.99	0
Q9UI38	na	HUMAN Probable threonine protease PRSS50	na	E1BFM2	na	BOVIN Peptidase S1 domain-containing protein	na	F1SNW2	na	PIG Peptidase S1 domain-containing protein	na	0	0	0	0	0	0	6.5	0	7.26	0	6.98	0
Q13200	na	HUMAN 26S proteasome non-ATPase regulatory subunit 2	na	P56701	na	BOVIN 26S proteasome non-ATPase regulatory subunit 2	na	A0A286ZLH1	na	PIG 26S proteasome non-ATPase regulatory subunit 2	na	0	0	0	0	0	0	7.53	0	6.4	0	6.98	0
A4D1F6	na	HUMAN Leucine-rich repeat and death domain-containing protein 1	na	E1BPT0	na	BOVIN Leucine rich repeats and death domain containing 1	na	A0A287A597	na	PIG Leucine rich repeats and death domain containing 1	na	0	0	0	0	0	0	5.99	0	6.4	0	6.98	0
I3L3C7	na	HUMAN Testisin (Fragment)	na	G3N0F4	na	BOVIN Peptidase S1 domain-containing protein	na	A0A286ZW60	na	PIG Peptidase S1 domain-containing protein	na	0	0	0	0	0	0	7.01	0	6.14	0	6.98	0
P22314	na	HUMAN Ubiquitin-like modifier-activating enzyme 1	na	A0A3Q1LKR8	na	BOVIN Ubiquitin-activating enzyme E1	na	A0A5K1U589	na	PIG Ubiquitin-activating enzyme E1	na	0	0	0	0	0	0	7.6	0	5.46	0	6.98	0
P00156	na	HUMAN Cytochrome b	na	na	na	na	na	Q1HBG9	na	PIG Cytochrome b	na	0	0	0	0	0	0	6.7	0	0	0	6.98	0
P80188	na	HUMAN Neutrophil gelatinase-associated lipocalin	na	na	na	na	na	F1RRX1	na	PIG Lipocalin 2	na	0	0	0	0	0	0	6.16	0	0	0	6.98	0
Q8WWF3	na	HUMAN Serine-rich single-pass membrane protein 1	na	Q3T034	na	BOVIN Serine rich single-pass membrane protein 1	na	F1SMR9	na	PIG Serine rich single-pass membrane protein 1	na	0	0	0	0	0	0	7.34	0	7.48	0	6.97	0
P12074	na	HUMAN Cytochrome c oxidase subunit 6A1	na	P13182	na	BOVIN Cytochrome c oxidase subunit 6A1	na	A0A287BGN0	na	PIG Cytochrome c oxidase subunit	na	0	0	0	0	0	0	6.89	0	6.84	0	6.97	0
na	na	na	na	Q95142	na	BOVIN Retinal rod rhodopsin-sensitive cGMP 3'	na	A0A480V9G7	na	PIG Retinal rod rhodopsin-sensitive cGMP 3'	na	0	0	0	0	0	0	0	0	6.8	0	6.97	0
P10768	na	HUMAN S-formylglutathione hydrolase	na	A0A3Q1MAU7	na	BOVIN S-formylglutathione hydrolase	na	Q9GJT2	na	PIG S-formylglutathione hydrolase	na	0	0	0	0	0	0	7.7	0	6.48	0	6.97	0
O14910	na	HUMAN Protein lin-7 homolog A	na	Q32LM6	na	BOVIN Protein lin-7 homolog A	na	A0A480PM95	na	PIG Protein lin-7 homolog	na	0	0	0	0	0	0	6.65	0	6.35	0	6.97	0
P61006	na	HUMAN Ras-related protein Rab-8A	na	A4FV54	na	BOVIN Ras-related protein Rab-8A	na	A0A287B2E5	na	PIG RAB8A	na	0	0	0	0	0	0	6.84	0	6.04	0	6.97	0
Q537H7	na	HUMAN Spermatogenesis-associated protein 45	na	na	na	na	na	F1S2W5	na	PIG Spermatogenesis associated 45	na	0	0	0	0	0	0	6.71	0	0	0	6.97	0
P14780	na	HUMAN Matrix metalloproteinase-9	na	na	na	na	na	A0A5G2R860	na	PIG 72 kDa gelatinase	na	0	0	0	0	0	0	0	0	0	0	6.97	0
Q9BYW3	na	HUMAN Beta-defensin 126	na	G8CY12	Q32P86	BOVIN Beta-defensin (Fragment)	BOVIN Beta-defensin 119	F1S7I0	na	PIG Beta-defensin	na	0	0	0	0	0	0	7.93	0	9.11	7.69	6.96	0
P62258	na	HUMAN 14-3-3 protein epsilon	na	A0A3Q1M119	na	BOVIN 14-3-3 protein epsilon	na	A0A5G2QSR7	na	PIG 14	na	0	0	0	0	0	0	7.36	0	7.33	0	6.96	0
na	na	na	na	A0JNI4	na	BOVIN Serine racemase	na	A0A287B5K7	na	PIG L-serine ammonia-lyase	na	0	0	0	0	0	0	0	0	7.22	0	6.96	0
Q9UFN0	na	HUMAN Protein NipSnap homolog 3A	na	G3X6L8	na	BOVIN Nipsnap homolog 3A	na	A0A286ZWQ9	na	PIG Uncharacterized protein	na	0	0	0	0	0	0	7.49	0	7.02	0	6.96	0
O15228	na	HUMAN Dihydroxyacetone phosphate acyltransferase	na	A0A3Q1LQH8	na	BOVIN Dihydroxyacetone phosphate acyltransferase	na	A0A287B7T2	na	PIG Dihydroxyacetone phosphate acyltransferase	na	0	0	0	0	0	0	5.94	0	6.92	0	6.96	0
P56181	na	HUMAN NADH dehydrogenase [ubiquinone] flavoprotein 3	na	P25712	A0A3Q1N7L1	BOVIN NADH dehydrogenase [ubiquinone] flavoprotein 3	BOVIN Complex I-9kD	I3LRR4	na	PIG Complex I-9kD	na	0	0	0	0	0	0	6.45	0	6.81	6.77	6.96	0
P07311	na	HUMAN Acylphosphatase-1	na	P41500	na	BOVIN Acylphosphatase-1	na	J9JIK5	na	PIG Acylphosphatase	na	0	0	0	0	0	0	7.47	0	6.73	0	6.96	0
O00232	na	HUMAN 26S proteasome non-ATPase regulatory subunit 12	na	Q2KJ25	na	BOVIN 26S proteasome non-ATPase regulatory subunit 12	na	A0A480SMR6	na	PIG 26S proteasome non-ATPase regulatory subunit 12	na	0	0	0	0	0	0	7.32	0	6.68	0	6.96	0
A6NGY3	na	HUMAN Uncharacterized protein C5orf52	na	E1BKK8	na	BOVIN Chromosome 17 C5orf52 homolog	na	A0A287B3Q6	na	PIG Chromosome 14 C5orf52 homolog	na	0	0	0	0	0	0	6.02	0	6.6	0	6.96	0
Q9Y6J8	na	HUMAN Serine/threonine/tyrosine-interacting-like protein 1	na	A7MBF3	na	BOVIN STYXL1 protein	na	I3LEI2	na	PIG Serine/threonine/tyrosine-interacting-like protein 1 isoform X1	na	0	0	0	0	0	0	7.06	0	6.45	0	6.96	0
P04080	na	HUMAN Cystatin-B	na	P25417	na	BOVIN Cystatin-B	na	Q29290	na	PIG Cystatin-B	na	0	0	0	0	0	0	6.85	0	6.43	0	6.96	0
P43686	na	HUMAN 26S proteasome regulatory subunit 6B	na	A0A3Q1M1W9	na	BOVIN 26S proteasome AAA-ATPase subunit RPT3	na	A0A287B4P8	na	PIG 26S proteasome AAA-ATPase subunit RPT3	na	0	0	0	0	0	0	7.67	0	6.42	0	6.96	0
A8MX94	na	HUMAN GST class-pi	na	na	na	na	na	A0A287AZ91	na	PIG GST class-pi	na	0	0	0	0	0	0	7.47	0	0	0	6.96	0
A0A6Q8PF23	na	HUMAN Peptide-N(4)-(N-acetyl-beta-glucosaminyl)asparagine amidase	na	na	na	na	na	F1RS44	na	PIG N-glycanase 1	na	0	0	0	0	0	0	6.82	0	0	0	6.96	0
O95456	na	HUMAN Proteasome assembly chaperone 1	na	Q0P5F2	na	BOVIN Proteasome assembly chaperone 1	na	I3LT95	na	PIG Proteasome assembly chaperone 1	na	0	0	0	0	0	0	6.69	0	6.75	0	6.95	0
na	na	na	na	F1N0T7	na	BOVIN Cystatin domain-containing protein	na	I3LTB4	na	PIG Cystatin-9-like	na	0	0	0	0	0	0	0	0	6.61	0	6.95	0
P23526	na	HUMAN Adenosylhomocysteinase	na	Q3MHL4	na	BOVIN Adenosylhomocysteinase	na	A0A287B4J2	na	PIG Adenosylhomocysteinase	na	0	0	0	0	0	0	7.46	0	6.43	0	6.95	0
A0A0B4J231	na	HUMAN Immunoglobulin lambda-like polypeptide 5	na	na	na	na	na	A0A287A1M4	na	PIG Uncharacterized protein	na	0	0	0	0	0	0	0	0	0	0	6.95	0
K7ERE1	na	HUMAN TMEM256-PLSCR3 readthrough (NMD candidate)	na	Q2KI29	na	BOVIN Transmembrane protein 256	na	A0A287AMW8	na	PIG Uncharacterized protein	na	0	0	0	0	0	0	0	0	7.22	0	6.94	0
A0A2R8Y891	na	HUMAN ATP-dependent 6-phosphofructokinase	na	A0A3Q1M6K7	na	BOVIN ATP-dependent 6-phosphofructokinase	na	A0A287B8N1	na	PIG ATP-dependent 6-phosphofructokinase	na	0	0	0	0	0	0	7.21	0	6.86	0	6.94	0
Q6NVY1	na	HUMAN 3-hydroxyisobutyryl-CoA hydrolase	na	A0A3Q1MDG7	na	BOVIN 3-hydroxyisobutyryl-CoA hydrolase	na	A0A5G2QLF4	na	PIG 3-hydroxyisobutyryl-CoA hydrolase	na	0	0	0	0	0	0	7.11	0	6.64	0	6.94	0
Q8IXM7	na	HUMAN Outer dense fiber protein 3-like protein 1	na	A0A452DIY7	na	BOVIN Outer dense fiber protein 3-like protein 1	na	F1SJ70	na	PIG Outer dense fiber of sperm tails 3 like 1	na	0	0	0	0	0	0	6.48	0	6.6	0	6.94	0
Q8IYQ7	na	HUMAN Threonine synthase-like 1	na	F1MBE1	na	BOVIN Threonine synthase like 1	na	A0A287BG09	na	PIG Threonine synthase like 1	na	0	0	0	0	0	0	6.91	0	6.55	0	6.94	0
na	na	na	na	Q148F1	na	BOVIN Cofilin-2	na	Q5G6V9	na	PIG Cofilin-2	na	0	0	0	0	0	0	0	0	6.55	0	6.94	0
na	na	na	na	P26377	na	BOVIN Nuclear transition protein 2	na	P29258	na	PIG Nuclear transition protein 2	na	0	0	0	0	0	0	0	0	6.43	0	6.94	0
na	na	na	na	G3N3N5	na	BOVIN Casein kinase 2 subunit alpha' interacting protein	na	F1SK69	na	PIG Uncharacterized protein	na	0	0	0	0	0	0	0	0	6.36	0	6.94	0
P41219	na	HUMAN Peripherin	na	P48616	na	BOVIN Vimentin	na	P02543	na	PIG Vimentin	na	0	0	0	0	0	0	5.82	0	6.22	0	6.94	0
Q86Y82	na	HUMAN Syntaxin-12	na	A7MAZ2	na	BOVIN STX12 protein	na	A0A5G2QFC9	na	PIG Syntaxin 12	na	0	0	0	0	0	0	7.31	0	6.15	0	6.94	0
Q5VZ72	na	HUMAN Izumo sperm-egg fusion protein 3	na	A6QL94	na	BOVIN Izumo sperm-egg fusion protein 3	na	F1SP77	na	PIG IZUMO family member 3	na	0	0	0	0	0	0	8.04	0	0	0	6.94	0
H3BRN8	na	HUMAN Uncharacterized protein C15orf65	na	A0A3Q1LFK7	na	BOVIN Chromosome 15 open reading frame 65	na	A0A287AA69	na	PIG Chromosome 1 C15orf65 homolog	na	0	0	0	0	0	0	7.61	0	7.18	0	6.93	0
Q9NS69	na	HUMAN Mitochondrial import receptor subunit TOM22 homolog	na	A6QPI6	na	BOVIN Mitochondrial import receptor subunit TOM22 homolog	na	F1SLC2	na	PIG Mitochondrial import receptor subunit TOM22 homolog	na	0	0	0	0	0	0	7.3	0	6.9	0	6.93	0
na	na	na	na	F1MWQ1	na	BOVIN Transmembrane protein 239	na	F1S8A1	na	PIG Transmembrane protein 239	na	0	0	0	0	0	0	0	0	6.29	0	6.93	0
P54920	na	HUMAN Alpha-soluble NSF attachment protein	na	P81125	na	BOVIN Alpha-soluble NSF attachment protein	na	A0A5G2QQW2	na	PIG Alpha-soluble NSF attachment protein	na	0	0	0	0	0	0	7.01	0	6.06	0	6.93	0
P01033	na	HUMAN Metalloproteinase inhibitor 1	na	F1N430	na	BOVIN Metalloproteinase inhibitor 2	na	A0A5G2QC50	na	PIG Metalloproteinase inhibitor 2	na	0	0	0	0	0	0	6.32	0	7.87	0	6.92	0
Q9UL15	na	HUMAN BAG family molecular chaperone regulator 5	na	Q2TA08	na	BOVIN BAG family molecular chaperone regulator 5	na	K9IVC2	na	PIG BAG cochaperone 5	na	0	0	0	0	0	0	7.86	0	7.13	0	6.92	0
P04632	na	HUMAN Calpain small subunit 1	na	P13135	na	BOVIN Calpain small subunit 1	na	P04574	na	PIG Calpain small subunit 1	na	0	0	0	0	0	0	6.63	0	6.87	0	6.92	0
A0A3B3ISV5	na	HUMAN Uncharacterized protein	na	Q17QC1	na	BOVIN LRRC57 protein	na	F1SI25	na	PIG Leucine-rich repeat-containing protein 57	na	0	0	0	0	0	0	6.88	0	6.74	0	6.92	0
na	na	na	na	A0A3Q1MK64	na	BOVIN Armadillo repeat containing 10	na	I3LLX9	na	PIG Armadillo repeat containing 10	na	0	0	0	0	0	0	0	0	6.55	0	6.92	0
O60423	na	HUMAN Phospholipid-transporting ATPase IK	na	F1MFC4	na	BOVIN Phospholipid-transporting ATPase	na	A0A287AVV8	na	PIG Phospholipid-transporting ATPase	na	0	0	0	0	1	0	5.89	0	5.92	0	6.92	0
P43897	na	HUMAN Elongation factor Ts	na	A0A452DIR5	na	BOVIN Elongation factor Ts	na	A0A5G2QFS9	na	PIG Elongation factor Ts	na	0	0	0	0	0	0	7.12	0	0	0	6.92	0
A0A286YFE0	na	HUMAN Putative coiled-coil domain-containing protein 196	na	na	na	na	na	F1SA53	na	PIG Coiled-coil domain containing 196	na	0	0	0	0	0	0	6.74	0	0	0	6.92	0
na	na	na	na	Q2NKS5	na	BOVIN Chromosome 22 C3orf84 homolog	na	F1SPT2	na	PIG Chromosome 13 C3orf84 homolog	na	0	0	0	0	0	0	0	0	7.58	0	6.91	0
Q8WUM4	na	HUMAN Programmed cell death 6-interacting protein	na	E1BIU7	na	BOVIN Protein tyrosine phosphatase non-receptor type 23	na	A0A287A5B4	na	PIG BRO1 domain-containing protein	na	0	0	0	0	0	0	6.37	0	7.19	0	6.91	0
na	na	na	na	A0A3Q1MB27	na	BOVIN Beta-defensin	na	A0A287BBL9	na	PIG Beta-defensin	na	0	0	0	0	0	0	0	0	6.7	0	6.91	0
Q8IXS2	na	HUMAN Dynein regulatory complex subunit 2	na	Q2TA16	na	BOVIN Dynein regulatory complex subunit 2	na	F1SPN2	na	PIG Coiled-coil domain containing 65	na	0	0	0	0	0	0	7.09	0	6.67	0	6.91	0
O00487	na	HUMAN 26S proteasome non-ATPase regulatory subunit 14	na	Q17QP9	na	BOVIN 26S proteasome regulatory subunit RPN11	na	A0A480DPN6	na	PIG 26S proteasome regulatory subunit RPN11	na	0	0	0	0	0	0	7.67	0	6.55	0	6.91	0
O60733	na	HUMAN 85/88 kDa calcium-independent phospholipase A2	na	A0A3Q1LN87	na	BOVIN Phospholipase A(2)	na	A0A286ZWY3	na	PIG Phospholipase A(2)	na	0	0	0	0	0	0	6.46	0	5.56	0	6.91	0
na	na	na	na	Q28056	na	BOVIN Aspartyl/asparaginyl beta-hydroxylase	na	A0A287B6M7	na	PIG Aspartate beta-hydroxylase	na	0	0	0	0	0	0	0	0	5.21	0	6.91	0
A0A087WW30	na	HUMAN 8-oxo-dGDP phosphatase NUDT18	na	na	na	na	na	F1RMB9	na	PIG Nudix hydrolase 18	na	0	0	0	0	0	0	0	0	0	0	6.91	0
E5RGS4	na	HUMAN Prefoldin subunit 1	na	na	na	na	na	A0A287BED1	na	PIG Prefoldin subunit 1	na	0	0	0	0	0	0	0	0	0	0	6.91	0
Q9H2T7	na	HUMAN Ran-binding protein 17	na	na	na	na	na	A0A287BEZ2	na	PIG RAN binding protein 17	na	0	0	0	0	0	0	0	0	0	0	6.91	0
Q8N8N7	na	HUMAN Prostaglandin reductase 2	na	Q32L99	na	BOVIN Prostaglandin reductase 2	na	A0A480YV73	na	PIG 15-oxoprostaglandin 13-reductase	na	0	0	0	0	0	0	7.5	0	7.03	0	6.9	0
Q4G1C9	na	HUMAN GLIPR1-like protein 2	na	E1B7A4	na	BOVIN GLIPR1 like 2	na	I3LC58	na	PIG GLIPR1 like 2	na	0	0	0	0	0	0	6.88	0	6.26	0	6.9	0
Q53FE4	na	HUMAN Uncharacterized protein C4orf17	na	na	na	na	na	A0A287BKN7	na	PIG Chromosome 8 C4orf17 homolog	na	0	0	0	0	0	0	5.85	0	0	0	6.9	0
na	na	na	na	F1MVX2	na	BOVIN Glutathione S-transferase LANCL1	na	A0A287B283	na	PIG LanC like 1	na	0	0	0	0	0	0	0	0	7.53	0	6.89	0
na	na	na	na	F1MUF5	na	BOVIN Nucleoside-diphosphate kinase	na	A0A287AZQ6	na	PIG Nucleoside-diphosphate kinase	na	0	0	0	0	0	0	0	0	6.88	0	6.89	0
O43617	na	HUMAN Trafficking protein particle complex subunit 3	na	A0A3Q1MU14	na	BOVIN Trafficking protein particle complex subunit	na	A0A287AWQ9	na	PIG Trafficking protein particle complex subunit	na	0	0	0	0	0	0	7.27	0	6.83	0	6.89	0
H0YJ55	na	HUMAN V-type proton ATPase subunit D (Fragment)	na	A0A3Q1M4W9	na	BOVIN V-type proton ATPase subunit D	na	A0A286ZJL5	na	PIG V-type proton ATPase subunit D	na	0	0	0	0	0	0	6.96	0	6.81	0	6.89	0
na	na	na	na	E1B9Y3	na	BOVIN Lipocalin 12	na	A0A287AN57	na	PIG Lipocalin 12	na	0	0	0	0	0	0	0	0	6.71	0	6.89	0
A0A0C4DGQ8	na	HUMAN Dehydrogenase/reductase SDR family member 7B	na	A0A3Q1MB48	na	BOVIN Dehydrogenase/reductase SDR family member 7B	na	A0A286ZZM8	na	PIG Dehydrogenase/reductase 7B	na	0	0	0	0	0	0	6.64	0	6.45	0	6.89	0
Q8NHQ1	na	HUMAN Centrosomal protein of 70 kDa	na	F1ME79	na	BOVIN Centrosomal protein of 70 kDa	na	I3LTX2	na	PIG Centrosomal protein of 70 kDa	na	0	0	0	0	0	0	6.58	0	6.38	0	6.89	0
Q7Z3B4	na	HUMAN Nucleoporin p54	na	Q24K19	na	BOVIN Nucleoporin 54kDa	na	A0A5G2RG41	na	PIG Nucleoporin 54	na	0	0	0	0	0	0	7.7	0	6.24	0	6.89	0
C9JAZ1	na	HUMAN Metaxin-2 (Fragment)	na	A6QLL2	na	BOVIN MTX2 protein	na	Q2L969	na	PIG Metaxin-2	na	0	0	0	0	0	0	7	0	6.21	0	6.89	0
P05388	na	HUMAN 60S acidic ribosomal protein P0	na	Q95140	na	BOVIN 60S acidic ribosomal protein P0	na	A0A287BGL3	na	PIG 60S acidic ribosomal protein P0	na	0	0	0	0	0	0	7.84	0	6.19	0	6.89	0
Q9Y2Z0	na	HUMAN Protein SGT1 homolog	na	Q2KIK0	na	BOVIN Protein SGT1 homolog	na	A0A286ZQC1	na	PIG SGT1 homolog	na	0	0	0	0	0	0	7.61	0	4.96	0	6.89	0
Q71UI9	na	HUMAN Histone H2A.V	na	na	na	na	na	A0A5G2R318	na	PIG Histone H2A	na	0	0	0	0	0	0	7.96	0	0	0	6.89	0
K7ERE3	na	HUMAN Keratin	na	na	na	na	na	A0A5G2QXD3	na	PIG IF rod domain-containing protein	na	0	0	0	0	0	0	5.83	0	0	0	6.89	0
P39060	Q8N474	HUMAN Collagen alpha-1(XVIII) chain	HUMAN Secreted frizzled-related protein 1	Q3SX29	na	BOVIN Secreted frizzled-related protein 2	na	A0A286ZIL9	na	PIG Collagen type XVIII alpha 1 chain	na	0	0	0	0	0	0	5.25	6.38	0	0	6.89	0
P58340	na	HUMAN Myeloid leukemia factor 1	na	Q32KY3	na	BOVIN Myeloid leukemia factor 1	na	A0A5G2QME2	na	PIG G elongation factor mitochondrial 1	na	0	0	0	0	0	0	7.68	0	7.52	0	6.88	0
na	na	na	na	Q32P93	na	BOVIN Glycosylphosphatidylinositol anchored molecule like	na	A0A287BBM3	na	PIG Glycosyl-phosphatidylinositol-anchored molecule-like protein	na	0	0	0	0	0	0	0	0	7.48	0	6.88	0
P29144	na	HUMAN Tripeptidyl-peptidase 2	na	F1N0M0	na	BOVIN Tripeptidyl-peptidase 2	na	A0A287AL38	na	PIG Tripeptidyl-peptidase 2	na	0	0	0	0	0	0	7.55	0	7	0	6.88	0
Q9Y512	na	HUMAN Sorting and assembly machinery component 50 homolog	na	Q2HJ55	na	BOVIN Sorting and assembly machinery component 50 homolog	na	A0A5G2R4T0	na	PIG SAMM50 sorting and assembly machinery component	na	0	0	0	0	0	0	6.98	0	6.66	0	6.88	0
Q4VC31	na	HUMAN Protein MIX23	na	A4FUI1	na	BOVIN Protein MIX23	na	A0A5G2QWQ4	na	PIG Coiled-coil domain-containing protein 58	na	0	0	0	0	0	0	7.06	0	6.61	0	6.88	0
P37198	na	HUMAN Nuclear pore glycoprotein p62	na	A0A3Q1M9H9	na	BOVIN Nucleoporin 62	na	A0A287AZ57	na	PIG Nucleoporin 62	na	0	0	0	0	0	0	7.87	0	6.25	0	6.88	0
Q8TBY8	na	HUMAN Polyamine-modulated factor 1-binding protein 1	na	F1MT15	na	BOVIN Polyamine modulated factor 1 binding protein 1	na	A0A5G2QM33	na	PIG Polyamine modulated factor 1 binding protein 1	na	0	0	0	0	0	0	7.76	0	6.04	0	6.88	0
P11766	na	HUMAN Alcohol dehydrogenase class-3	na	na	na	na	na	A0A5G2QES7	na	PIG S-(hydroxymethyl)glutathione dehydrogenase	na	0	0	0	0	0	0	7.62	0	0	0	6.88	0
P61081	na	HUMAN NEDD8-conjugating enzyme Ubc12	na	A3KN22	na	BOVIN NEDD8-conjugating enzyme Ubc12	na	A0A287BNE4	na	PIG Ubiquitin conjugating enzyme E2 M	na	0	0	0	0	0	0	7.37	0	0	0	6.88	0
C9J2C0	na	HUMAN Tubulin alpha chain (Fragment)	na	Q2HJB8	na	BOVIN Tubulin alpha-8 chain	na	A0A287B5H5	na	PIG Tubulin alpha chain	na	0	0	0	0	0	0	6.94	0	6.67	0	6.87	0
H0Y6F0	na	HUMAN Dynein regulatory complex protein 8 (Fragment)	na	A6QQQ1	na	BOVIN EF-hand calcium binding domain 2	na	F1S8L8	na	PIG EF-hand calcium binding domain 2	na	0	0	0	0	0	0	6.56	0	6.65	0	6.87	0
Q9UNZ2	na	HUMAN NSFL1 cofactor p47	na	Q3SZC4	na	BOVIN NSFL1 cofactor p47	na	F1S880	na	PIG NSFL1 cofactor p47	na	0	0	0	0	0	0	7.66	0	5.44	0	6.87	0
Q86VQ3	na	HUMAN Thioredoxin domain-containing protein 2	na	na	na	na	na	A0A5G2QGI4	na	PIG Thioredoxin domain-containing protein	na	0	0	0	0	0	0	7.44	0	0	0	6.87	0
A0A087WV61	na	HUMAN Regulator of G-protein-signaling 22	na	F1N450	na	BOVIN Regulator of G protein signaling 22	na	A0A287BJ74	na	PIG Regulator of G protein signaling 22	na	0	0	0	0	0	0	6.52	0	6.97	0	6.86	0
Q96M95	na	HUMAN Coiled-coil domain-containing protein 42	na	A6QQM8	na	BOVIN Coiled-coil domain-containing protein 42	na	F1SSA4	na	PIG Coiled-coil domain containing 42	na	0	0	0	0	0	0	7.17	0	6.95	0	6.86	0
Q8N1F7	na	HUMAN Nuclear pore complex protein Nup93	na	A5PJZ5	na	BOVIN Nuclear pore complex protein Nup93	na	A0A287ACN4	na	PIG Nuclear pore complex protein Nup93	na	0	0	0	0	0	0	7.67	0	6.52	0	6.86	0
Q8IYR0	na	HUMAN Cilia- and flagella-associated protein 206	na	Q29RL1	na	BOVIN Cilia- and flagella-associated protein 206	na	F1S0G3	na	PIG Cilia- and flagella-associated protein 206	na	0	0	0	0	0	0	6.82	0	6.26	0	6.86	0
Q8N6V4	na	HUMAN UPF0728 protein C10orf53	na	P0C920	na	BOVIN UPF0728 protein C10orf53 homolog	na	A0A5G2R963	na	PIG Chromosome 14 C10orf53 homolog	na	0	0	0	0	0	0	6.59	0	6.09	0	6.86	0
O43488	na	HUMAN Aflatoxin B1 aldehyde reductase member 2	na	A0A3Q1MNN2	na	BOVIN Aldo-keto reductase family 7 member A2	na	A0A5G2R0M9	na	PIG Aldo	na	0	0	0	0	0	0	6.89	0	5.98	0	6.86	0
Q9H2U2	na	HUMAN Inorganic pyrophosphatase 2	na	A0A3Q1LXA8	na	BOVIN Inorganic diphosphatase	na	I3LFE8	na	PIG Inorganic diphosphatase	na	0	0	0	0	0	0	7.42	0	5.42	0	6.86	0
Q9P2D7	na	HUMAN Dynein axonemal heavy chain 1	na	G3N1C8	na	BOVIN Dynein axonemal heavy chain 1	na	I3LNF2	na	PIG Dynein axonemal heavy chain 1	na	0	0	0	0	0	0	6.97	0	0	0	6.86	0
G3V1R5	na	HUMAN Nardilysin	na	A0A3Q1LY70	na	BOVIN Nardilysin convertase	na	A0A287AAA2	na	PIG Nardilysin convertase	na	0	0	0	0	0	0	6.22	0	6.93	0	6.85	0
Q68G75	na	HUMAN LEM domain-containing protein 1	na	Q32LF4	na	BOVIN LEM domain containing 1	na	F1S356	na	PIG LEM domain containing 1	na	0	0	0	0	0	0	6.81	0	6.62	0	6.85	0
O75694	na	HUMAN Nuclear pore complex protein Nup155	na	A0A3Q1M9F3	na	BOVIN Nucleoporin 155	na	A0A5G2QL53	na	PIG Nucleoporin 155	na	0	0	0	0	0	0	7.68	0	6.53	0	6.85	0
A0A7P0T7G7	na	HUMAN Glutamine-rich protein 2	na	F1MJ07	na	BOVIN Glutamine rich 2	na	I3LJP1	na	PIG Glutamine rich 2	na	0	0	0	0	0	0	6.93	0	6.49	0	6.85	0
P13489	na	HUMAN Ribonuclease inhibitor	na	Q3SZN8	na	BOVIN Ribonuclease inhibitor	na	P10775	na	PIG Ribonuclease inhibitor	na	0	0	0	0	0	0	7.64	0	6.19	0	6.85	0
Q5TD07	na	HUMAN Ribosyldihydronicotinamide dehydrogenase [quinone]	na	na	na	na	na	I3LLY4	na	PIG N-ribosyldihydronicotinamide:quinone reductase 2	na	0	0	0	0	0	0	6.95	0	0	0	6.85	0
P14927	na	HUMAN Cytochrome b-c1 complex subunit 7	na	P00129	na	BOVIN Cytochrome b-c1 complex subunit 7	na	A0A287BND8	na	PIG Complex III subunit VII	na	0	0	0	0	0	0	8.13	0	8.47	0	6.84	0
E9PH05	na	HUMAN Protein FAM162A	na	Q2NKR7	na	BOVIN Protein FAM162A	na	A0A5G2QDB6	na	PIG Family with sequence similarity 162 member A	na	0	0	0	0	0	0	7.43	0	7.13	0	6.84	0
P61981	na	HUMAN 14-3-3 protein gamma	na	P68252	na	BOVIN 14-3-3 protein gamma	na	F2Z4Z1	na	PIG 14	na	0	0	0	0	0	0	7.39	0	6.67	0	6.84	0
P02787	na	HUMAN Serotransferrin	na	G3X6N3	na	BOVIN Beta-1 metal-binding globulin	na	I3LBF1	na	PIG Serotransferrin	na	0	0	0	0	0	0	6.22	0	6.63	0	6.84	0
E5RJR5	na	HUMAN S-phase kinase-associated protein 1	na	A0A3Q1MEL2	na	BOVIN S-phase kinase-associated protein 1	na	A0A5G2R017	na	PIG S-phase kinase-associated protein 1	na	0	0	0	0	0	0	7.21	0	5.87	0	6.84	0
P80723	na	HUMAN Brain acid soluble protein 1	na	P80724	na	BOVIN Brain acid soluble protein 1	na	A0A287ALA0	na	PIG Uncharacterized protein	na	0	0	0	0	0	0	6.27	0	5.83	0	6.84	0
E9PLK3	na	HUMAN Aminopeptidase	na	E1BP91	na	BOVIN Aminopeptidase	na	A0A5G2R745	na	PIG Aminopeptidase	na	0	0	0	0	0	0	7.84	0	5.69	0	6.84	0
P34059	na	HUMAN N-acetylgalactosamine-6-sulfatase	na	na	na	na	na	Q8WNQ7	na	PIG N-acetylgalactosamine-6-sulfatase	na	0	0	0	0	0	0	8.07	0	0	0	6.84	0
Q8NHS0	na	HUMAN DnaJ homolog subfamily B member 8	na	E1BNC7	na	BOVIN DnaJ heat shock protein family (Hsp40) member B8	na	A0A5G2R6R7	na	PIG J domain-containing protein	na	0	0	0	0	0	0	8.11	0	7.05	0	6.83	0
O75506	na	HUMAN Heat shock factor-binding protein 1	na	Q3ZC22	na	BOVIN Heat shock factor-binding protein 1	na	A0A287BMT8	na	PIG Heat shock factor binding protein 1	na	0	0	0	0	0	0	6	0	6.91	0	6.83	0
Q86SX6	na	HUMAN Glutaredoxin-related protein 5	na	A6QLZ6	na	BOVIN GLRX5 protein	na	F1SAR5	na	PIG Glutaredoxin 5	na	0	0	0	0	0	0	7.14	0	6.71	0	6.83	0
na	na	na	na	F1MB31	na	BOVIN Peptidase S1 domain-containing protein	na	I3L7Z2	na	PIG Peptidase S1 domain-containing protein	na	0	0	1	0	1	0	0	0	6.4	0	6.83	0
P52565	na	HUMAN Rho GDP-dissociation inhibitor 1	na	A0A452DJ82	na	BOVIN Rho GDP-dissociation inhibitor 1	na	A0A287AQC2	na	PIG Rho GDP dissociation inhibitor alpha	na	0	0	0	0	0	0	7.88	0	6.06	0	6.83	0
P61956	na	HUMAN Small ubiquitin-related modifier 2	na	A0A3Q1M927	na	BOVIN Small ubiquitin-related modifier	na	A0A5G2QJK4	na	PIG Small ubiquitin-related modifier	na	0	0	0	0	0	0	7.7	0	0	0	6.83	0
P61018	na	HUMAN Ras-related protein Rab-4B	na	F1MCK4	na	BOVIN Ras-related protein Rab-4	na	A0A5G2QAU2	na	PIG Ras-related protein Rab-4	na	0	0	0	0	0	0	7.16	0	0	0	6.83	0
Q14508	na	HUMAN WAP four-disulfide core domain protein 2	na	Q3T0Z0	na	BOVIN WAP four-disulfide core domain 2	na	Q8MI69	na	PIG WAP four-disulfide core domain protein 2	na	0	0	1	0	0	0	6.92	0	8.81	0	6.82	0
P38432	na	HUMAN Coilin	na	F1MEL4	na	BOVIN Coilin	na	F1RSD6	na	PIG Coilin	na	0	0	0	0	0	0	6.08	0	7.18	0	6.82	0
A8MV24	na	HUMAN Uncharacterized protein C17orf98	na	E1BC62	na	BOVIN Chromosome 19 C17orf98 homolog	na	A0A287A260	na	PIG Chromosome 12 C17orf98 homolog	na	0	0	0	0	0	0	7.07	0	6.77	0	6.82	0
Q96M83	na	HUMAN Coiled-coil domain-containing protein 7	na	E1BDB4	na	BOVIN Uncharacterized protein	na	A0A5G2QEM5	na	PIG Uncharacterized protein	na	0	0	0	0	0	0	6.5	0	6.74	0	6.82	0
P61163	na	HUMAN Alpha-centractin	na	F2Z4F0	na	BOVIN Actin related protein 1A	na	F2Z5G5	na	PIG Actin related protein 1A	na	0	0	0	0	0	0	7.3	0	6.42	0	6.82	0
Q8NA69	na	HUMAN Testis-expressed protein 45	na	E1BDE1	na	BOVIN Testis expressed 45	na	F1SCJ3	na	PIG Uncharacterized protein	na	0	0	0	0	0	0	6.43	0	6.49	0	6.81	0
O43242	na	HUMAN 26S proteasome non-ATPase regulatory subunit 3	na	Q2KJ46	na	BOVIN 26S proteasome non-ATPase regulatory subunit 3	na	F1RXA7	na	PIG 26S proteasome non-ATPase regulatory subunit 3	na	0	0	0	0	0	0	7.4	0	6.46	0	6.81	0
P48454	na	HUMAN Serine/threonine-protein phosphatase 2B catalytic subunit gamma isoform	na	A5D7T5	na	BOVIN Serine/threonine-protein phosphatase	na	A0A287BDA6	na	PIG Serine/threonine-protein phosphatase	na	0	0	0	0	0	0	7.1	0	0	0	6.81	0
Q96MT7	na	HUMAN Cilia- and flagella-associated protein 44	na	F1MJU0	na	BOVIN Uncharacterized protein	na	I3LHM8	na	PIG Uncharacterized protein	na	0	0	0	0	0	0	6.81	0	0	0	6.81	0
Q9Y6D5	na	HUMAN Brefeldin A-inhibited guanine nucleotide-exchange protein 2	na	na	na	na	na	A0A5G2R1X7	na	PIG ADP ribosylation factor guanine nucleotide exchange factor 2	na	0	0	0	0	0	0	6.4	0	0	0	6.81	0
P48723	na	HUMAN Heat shock 70 kDa protein 13	na	Q2TBX4	na	BOVIN Heat shock 70 kDa protein 13	na	F1SK58	na	PIG Heat shock 70 kDa protein 13	na	0	0	0	0	0	0	5.95	0	0	0	6.81	0
F5GZG1	na	HUMAN Ras-related protein Rap-1b (Fragment)	na	na	na	na	na	F2Z5K3	na	PIG RAP1A	na	0	0	0	0	0	0	0	0	0	0	6.81	0
F5H6F7	na	HUMAN Leucine-rich repeat-containing protein 51	na	Q5EAD8	na	BOVIN Leucine-rich repeat-containing protein 51	na	F1SUX3	na	PIG Leucine-rich repeat-containing protein 51	na	0	0	0	0	0	0	7.22	0	7.17	0	6.8	0
Q9Y581	na	HUMAN Insulin-like peptide INSL6	na	Q32L79	na	BOVIN Insulin-like peptide INSL6	na	F1SK47	na	PIG Insulin like 6	na	1	0	1	0	1	0	6.98	0	7.1	0	6.8	0
O43247	na	HUMAN Testis-expressed protein 33	na	Q32LI7	na	BOVIN Testis expressed 33	na	F1SKL3	na	PIG Testis expressed 33	na	0	0	0	0	0	0	7.29	0	6.91	0	6.8	0
A4FU69	na	HUMAN EF-hand calcium-binding domain-containing protein 5	na	E1B7P6	na	BOVIN EF-hand calcium binding domain 5	na	A0A287B7D9	na	PIG EF-hand calcium binding domain 5	na	0	0	0	0	0	0	6.8	0	5.97	0	6.8	0
P09488	na	HUMAN Glutathione S-transferase Mu 1	na	A1A4L7	E1BH17	BOVIN Glutathione transferase	BOVIN Glutathione transferase	F1SL35	na	PIG Glutathione transferase	na	0	0	0	0	0	0	6.93	0	5.83	5.92	6.8	0
A0A7I2V439	na	HUMAN Pro-cathepsin H	na	na	na	na	na	A0A5G2QT38	na	PIG Pro-cathepsin H	na	0	0	0	0	0	0	0	0	0	0	6.8	0
Q6P9G0	na	HUMAN Cytochrome b5 domain-containing protein 1	na	A0A3Q1LQK0	na	BOVIN Cytochrome b5 domain containing 1	na	F1ST05	na	PIG Chromodomain helicase DNA binding protein 3	na	0	0	0	0	0	0	7.19	0	7.41	0	6.79	0
O14521	na	HUMAN Succinate dehydrogenase [ubiquinone] cytochrome b small subunit	na	Q95123	na	BOVIN Succinate dehydrogenase [ubiquinone] cytochrome b small subunit	na	A5GZW8	na	PIG Succinate dehydrogenase [ubiquinone] cytochrome b small subunit	na	0	0	0	0	0	0	7.72	0	7.07	0	6.79	0
Q9NS86	na	HUMAN LanC-like protein 2	na	A6QPG6	na	BOVIN LANCL2 protein	na	A0A287AQ33	na	PIG LanC like 2	na	0	0	0	0	0	0	6.48	0	6.93	0	6.79	0
J3QTA6	na	HUMAN MICOS complex subunit MIC25	na	A0A3Q1LN56	na	BOVIN MICOS complex subunit MIC25	na	A0A286ZX90	na	PIG Coiled-coil-helix-coiled-coil-helix domain containing 6	na	0	0	0	0	0	0	6.73	0	6.73	0	6.79	0
Q8NA56	na	HUMAN Tetratricopeptide repeat protein 29	na	A5PJE4	na	BOVIN TTC29 protein	na	A0A5G2R6A6	na	PIG Tetratricopeptide repeat domain 29	na	0	0	0	0	0	0	6.8	0	6.51	0	6.79	0
P23919	na	HUMAN Thymidylate kinase	na	F1MJB1	na	BOVIN dTMP kinase	na	A0A286ZYH6	na	PIG dTMP kinase	na	0	0	0	0	0	0	7	0	6.16	0	6.79	0
Q8WXQ8	na	HUMAN Carboxypeptidase A5	na	A0A3Q1LVU5	na	BOVIN Carboxypeptidase A5	na	F1SMS2	na	PIG Carboxypeptidase A1	na	0	0	0	0	0	0	6.9	0	0	0	6.79	0
P00395	na	HUMAN Cytochrome c oxidase subunit 1	na	P00396	na	BOVIN Cytochrome c oxidase subunit 1	na	O79876	na	PIG Cytochrome c oxidase subunit 1	na	0	0	0	0	0	0	6.73	0	7.45	0	6.78	0
P26641	na	HUMAN Elongation factor 1-gamma	na	F1MG05	na	BOVIN Elongation factor 1-gamma	na	Q29387	na	PIG Elongation factor 1-gamma (Fragment)	na	0	0	0	0	0	0	8.4	0	6.97	0	6.78	0
Q00765	Q96HR9	HUMAN Receptor expression-enhancing protein 5	HUMAN Receptor expression-enhancing protein 6	Q32LG5	na	BOVIN Receptor expression-enhancing protein 6	na	A0A5G2RB75	na	PIG Receptor expression-enhancing protein	na	0	0	0	0	0	0	7.81	8.21	6.96	0	6.78	0
A0A087WSW1	na	HUMAN Cilia- and flagella-associated protein 70	na	A0A3Q1ME83	na	BOVIN Cilia and flagella associated protein 70	na	F1SU68	na	PIG Cilia and flagella associated protein 70	na	0	0	0	0	0	0	7.09	0	6.66	0	6.78	0
Q16864	na	HUMAN V-type proton ATPase subunit F	na	Q28029	na	BOVIN V-type proton ATPase subunit F	na	F1SMN6	na	PIG V-type proton ATPase subunit F	na	0	0	0	0	0	0	0	0	6.45	0	6.78	0
P09960	na	HUMAN Leukotriene A-4 hydrolase	na	na	na	na	na	F1SQR8	na	PIG Leukotriene A(4) hydrolase	na	0	0	0	0	0	0	6.93	0	0	0	6.78	0
Q13576	na	HUMAN Ras GTPase-activating-like protein IQGAP2	na	F1MTR1	na	BOVIN IQ motif containing GTPase activating protein 2	na	F1S2H7	na	PIG IQ motif containing GTPase activating protein 2	na	0	0	0	0	0	0	7.34	0	6.97	0	6.77	0
A0A7I2YQ74	na	HUMAN UTP--glucose-1-phosphate uridylyltransferase	na	A0A3Q1M010	na	BOVIN UTP--glucose-1-phosphate uridylyltransferase	na	P79303	na	PIG UTP--glucose-1-phosphate uridylyltransferase	na	0	0	0	0	0	0	7.81	0	6.67	0	6.77	0
Q5TCQ3	na	HUMAN Protein PHTF1	na	A0A3Q1N534	na	BOVIN Protein PHTF1	na	A0A287AUQ6	na	PIG Putative homeodomain transcription factor 1	na	0	0	0	0	0	0	5.62	0	6.53	0	6.77	0
na	na	na	na	Q3ZBQ0	na	BOVIN NAD-dependent protein deacylase sirtuin-5	na	A0A287AF07	na	PIG NAD-dependent protein deacylase sirtuin-5	na	0	0	0	0	0	0	0	0	6.15	0	6.77	0
Q9P0P8	na	HUMAN Mitochondrial transcription rescue factor 1	na	F6PVN0	na	BOVIN Mitochondrial transcription rescue factor 1	na	A0A287BK29	na	PIG Mitochondrial transcription rescue factor 1	na	0	0	0	0	0	0	6.05	0	5.77	0	6.77	0
na	na	na	na	F1MJQ5	na	BOVIN Protein arginine methyltransferase NDUFAF7	na	A0A5G2QDK9	na	PIG Protein arginine methyltransferase NDUFAF7	na	0	0	0	0	0	0	0	0	5.01	0	6.77	0
A0A6Q8PGI6	na	HUMAN Diadenosine tetraphosphate synthetase	na	na	na	na	na	F1SII4	na	PIG Diadenosine tetraphosphate synthetase	na	0	0	0	0	0	0	7.47	0	0	0	6.77	0
P05164	na	HUMAN Myeloperoxidase	na	na	na	na	na	K7GRV6	na	PIG Myeloperoxidase	na	0	0	0	0	0	0	6	0	0	0	6.77	0
Q9H3Z7	na	HUMAN Protein ABHD16B	na	Q32KP4	na	BOVIN Abhydrolase domain containing 16B	na	A0A286ZT91	na	PIG Abhydrolase domain containing 16B	na	0	0	0	0	0	0	5.96	0	6.6	0	6.76	0
C9JIZ6	na	HUMAN Prosaposin	na	P26779	na	BOVIN Prosaposin	na	A0A287A0D2	na	PIG Prosaposin	na	0	0	0	0	0	0	6.8	0	6.53	0	6.76	0
F8W1R7	na	HUMAN Myosin light polypeptide 6	na	A0A3Q1MDB1	na	BOVIN Myosin light polypeptide 6	na	A0A5S6FSE5	na	PIG Uncharacterized protein	na	0	0	0	0	0	0	6.47	0	6.33	0	6.76	0
Q9H1K1	na	HUMAN Iron-sulfur cluster assembly enzyme ISCU	na	Q17QE6	na	BOVIN Iron-sulfur cluster assembly enzyme	na	A0A5G2RC21	na	PIG Iron-sulfur cluster assembly enzyme	na	0	0	0	0	0	0	7.27	0	6.21	0	6.76	0
Q9UHV9	na	HUMAN Prefoldin subunit 2	na	na	na	na	na	F1S192	na	PIG Prefoldin subunit 2	na	0	0	0	0	0	0	6.33	0	0	0	6.76	0
A6PVS8	na	HUMAN Leucine-rich repeat and IQ domain-containing protein 3	na	A0A3Q1MM31	na	BOVIN Leucine rich repeats and IQ motif containing 3	na	A0A287AUB5	na	PIG Leucine rich repeats and IQ motif containing 3	na	0	0	0	0	0	0	0	0	0	0	6.76	0
P30101	na	HUMAN Protein disulfide-isomerase A3	na	A5D7E8	na	BOVIN Protein disulfide-isomerase	na	F6QA08	na	PIG Protein disulfide-isomerase	na	0	0	0	0	0	0	8.48	0	7.14	0	6.75	0
P84077	na	HUMAN ADP-ribosylation factor 1	na	P84080	na	BOVIN ADP-ribosylation factor 1	na	A0A287B5T6	na	PIG Peptidylprolyl isomerase	na	0	0	0	0	0	0	8.38	0	7.02	0	6.75	0
A0A0A0MT01	na	HUMAN Actin-depolymerizing factor	na	F1MJH1	na	BOVIN Actin-depolymerizing factor	na	A0A286ZIC1	na	PIG Actin-depolymerizing factor	na	0	0	0	0	0	0	6.75	0	6.8	0	6.75	0
A0A5F9UJX7	na	HUMAN 45 kDa calcium-binding protein	na	Q3ZBZ1	na	BOVIN 45 kDa calcium-binding protein	na	A0A287A0Q2	na	PIG 45 kDa calcium-binding protein	na	0	0	0	0	0	0	6.49	0	6.54	0	6.75	0
Q6V702	na	HUMAN Cilia- and flagella-associated protein 299	na	Q2YDG2	na	BOVIN Cilia- and flagella-associated protein 299	na	A0A287AXL3	na	PIG Cilia- and flagella-associated protein 299	na	0	0	0	0	0	0	7.19	0	6.47	0	6.75	0
P23634	na	HUMAN Plasma membrane calcium-transporting ATPase 4	na	D3K0R6	na	BOVIN Plasma membrane calcium-transporting ATPase 4	na	A0A287APC7	na	PIG Calcium-transporting ATPase	na	0	0	0	0	0	0	7.53	0	6.41	0	6.75	0
P15586	na	HUMAN N-acetylglucosamine-6-sulfatase	na	F1MXZ0	na	BOVIN N-acetylglucosamine-6-sulfatase	na	A0A286ZUW1	na	PIG N-acetylglucosamine-6-sulfatase	na	0	0	0	0	1	0	7.1	0	0	0	6.75	0
Q9BPW8	na	HUMAN Protein NipSnap homolog 1	na	Q0P5K8	na	BOVIN Nipsnap homolog 1	na	A0A287AGE2	na	PIG NIPSNAP domain-containing protein	na	0	0	0	0	0	0	5.98	0	0	0	6.75	0
C9JIG9	na	HUMAN Non-specific serine/threonine protein kinase	na	F1MYV9	na	BOVIN Non-specific serine/threonine protein kinase	na	Q863I2	na	PIG Serine/threonine-protein kinase OSR1	na	0	0	0	0	0	0	5.89	0	0	0	6.75	0
O43324	na	HUMAN Eukaryotic translation elongation factor 1 epsilon-1	na	Q3SZ15	na	BOVIN Eukaryotic translation elongation factor 1 epsilon 1	na	A0A286ZWJ2	na	PIG Eukaryotic translation elongation factor 1 epsilon-1 isoform 1	na	0	0	0	0	0	0	7.33	0	6.8	0	6.74	0
Q8NDM7	na	HUMAN Cilia- and flagella-associated protein 43	na	E1BMD1	na	BOVIN Cilia- and flagella-associated protein 43	na	A0A5G2QY67	na	PIG Cilia- and flagella-associated protein 43	na	0	0	0	0	0	0	6.79	0	6.72	0	6.74	0
P0DJG4	na	HUMAN Testicular haploid expressed gene protein-like	na	A0A3Q1MNS9	na	BOVIN Theg spermatid protein like	na	A0A286ZMR3	na	PIG Theg spermatid protein like	na	0	0	0	0	0	0	6.84	0	6.44	0	6.74	0
O14980	na	HUMAN Exportin-1	na	E1BE98	na	BOVIN Exportin 1	na	A0A286ZTK1	na	PIG Exportin 1	na	0	0	0	0	0	0	7.14	0	6.35	0	6.74	0
E9PG35	na	HUMAN Methylcrotonoyl-CoA carboxylase subunit alpha	na	A0A3Q1LY56	na	BOVIN Methylcrotonoyl-CoA carboxylase 1	na	A0A287BB12	na	PIG Methylcrotonoyl-CoA carboxylase 1	na	0	0	0	0	0	0	6.14	0	6.24	0	6.74	0
F8W8N9	na	HUMAN Protein FAM221B (Fragment)	na	F1MI14	na	BOVIN Family with sequence similarity 221 member B	na	F1STB1	na	PIG Family with sequence similarity 221 member B	na	0	0	0	0	0	0	6.5	0	6.18	0	6.74	0
O95816	na	HUMAN BAG family molecular chaperone regulator 2	na	na	na	na	na	A0A287AV76	na	PIG BAG cochaperone 2	na	0	0	0	0	0	0	7.13	0	0	0	6.74	0
P00390	na	HUMAN Glutathione reductase	na	E1BKZ1	na	BOVIN Glutathione reductase	na	F1RX66	na	PIG Glutathione reductase	na	0	0	0	0	0	0	6.32	0	0	0	6.74	0
na	na	na	na	A0A3Q1N1V2	na	BOVIN Omega-amidase NIT2	na	F1SKY2	na	PIG Omega-amidase NIT2	na	0	0	0	0	0	0	0	0	0	0	6.74	0
Q5VV87	na	HUMAN Microsomal glutathione S-transferase 3	na	A0A452DIG5	na	BOVIN Microsomal glutathione S-transferase 3	na	Q2EN77	na	PIG Microsomal glutathione S-transferase 3	na	0	0	0	0	0	0	6.83	0	7	0	6.73	0
na	na	na	na	A0A3Q1MLW4	na	BOVIN Uncharacterized protein	na	A0A5G2QEF1	na	PIG Uncharacterized protein	na	0	0	0	0	0	0	0	0	6.74	0	6.73	0
A0A1B0GTJ6	na	HUMAN HCG1796489	na	A0A3Q1M4T9	na	BOVIN Uncharacterized protein	na	A0A5S6H6L9	na	PIG Lutropin subunit beta	na	0	0	0	0	0	0	7.2	0	6.63	0	6.73	0
A0A087X1N8	na	HUMAN Serpin B6	na	F1N0T3	na	BOVIN SERPIN domain-containing protein	na	A0A287BHC5	na	PIG Serpin family B member 6	na	0	0	0	0	0	0	7.75	0	6.56	0	6.73	0
Q16595	na	HUMAN Frataxin	na	na	na	na	na	A0A5G2Q9D8	na	PIG Frataxin	na	0	0	0	0	0	0	6.73	0	0	0	6.73	0
Q8NEA4	na	HUMAN F-box only protein 36	na	na	na	na	na	F1SMZ3	na	PIG F-box only protein 36	na	0	0	0	0	0	0	6.1	0	0	0	6.73	0
Q9UFE4	na	HUMAN Coiled-coil domain-containing protein 39	na	E1BM70	na	BOVIN Coiled-coil domain-containing protein 39	na	F1SGC2	na	PIG Coiled-coil domain-containing protein 39	na	0	0	0	0	0	0	7.04	0	6.72	0	6.72	0
A0A0J9YX62	na	HUMAN DnaJ homolog subfamily B member 6	na	A0A3Q1LM43	na	BOVIN DnaJ homolog subfamily B member 6	na	A0A5G2QJP3	na	PIG J domain-containing protein	na	0	0	0	0	0	0	7.78	0	6.53	0	6.72	0
A0A024RCR6	na	HUMAN BCL2-associated athanogene 6	na	F1MY28	na	BOVIN BCL2-associated athanogene 6	na	A5D9M6	na	PIG Large proline-rich protein BAG6	na	0	0	0	0	0	0	7.15	0	6.38	0	6.72	0
Q9C099	na	HUMAN Leucine-rich repeat and coiled-coil domain-containing protein 1	na	F1MZ78	na	BOVIN Leucine rich repeat and coiled-coil centrosomal protein 1	na	F1RXB7	na	PIG Leucine rich repeat and coiled-coil centrosomal protein 1	na	0	0	0	0	0	0	7.56	0	5.77	0	6.72	0
E7EMN6	na	HUMAN Protein phosphatase inhibitor 2 (Fragment)	na	F1MTZ0	na	BOVIN Protein phosphatase inhibitor 2	na	A0A287AX77	na	PIG Uncharacterized protein	na	0	0	0	0	0	0	7.12	0	0	0	6.72	0
P50570	na	HUMAN Dynamin-2	na	na	na	na	na	A0A287B1V4	na	PIG Dynamin GTPase	na	0	0	0	0	0	0	5.33	0	0	0	6.72	0
A0A0G2JN59	na	HUMAN Sperm-associated antigen 11B	na	A4UAF2	na	BOVIN Sperm associated antigen 11 isoform E	na	A0A5G2QTE7	na	PIG Uncharacterized protein	na	0	0	0	0	0	0	7.02	0	7.17	0	6.71	0
Q9HAQ2	na	HUMAN Kinesin-like protein KIF9	na	E1B715	na	BOVIN Kinesin-like protein	na	A0A5G2QXZ7	na	PIG Kinesin-like protein	na	0	0	0	0	0	0	6.89	0	6.72	0	6.71	0
A0A087WVN4	na	HUMAN Farnesyl pyrophosphate synthase (Fragment)	na	Q8WMY2	na	BOVIN Farnesyl pyrophosphate synthase	na	A0A5G2QST4	na	PIG Farnesyl diphosphate synthase	na	0	0	0	0	0	0	6	0	6.65	0	6.71	0
Q6PF18	na	HUMAN MORN repeat-containing protein 3	na	Q32KM6	na	BOVIN MORN repeat-containing protein 3	na	F1RNQ2	na	PIG MORN repeat containing 3	na	0	0	0	0	0	0	6.86	0	6.55	0	6.71	0
Q8N9Z9	na	HUMAN Lamin tail domain-containing protein 1	na	F1MRA0	na	BOVIN Lamin tail domain containing 1	na	I3L7H4	na	PIG Lamin tail domain containing 1	na	0	0	0	0	0	0	6.03	0	6.17	0	6.71	0
A0A7P0TA35	na	HUMAN Protein disulfide-isomerase	na	P05307	na	BOVIN Protein disulfide-isomerase	na	G9F6X8	na	PIG Protein disulfide-isomerase	na	0	0	0	0	0	0	7.44	0	5.78	0	6.71	0
na	na	na	na	A0A3Q1N3U0	na	BOVIN Ankyrin	na	A0A287AJH2	na	PIG IQ motif and ankyrin repeat containing 1	na	0	0	0	0	0	0	0	0	5.21	0	6.71	0
Q2KHT3	na	HUMAN Protein CLEC16A	na	na	na	na	na	A0A5G2QTZ4	na	PIG C-type lectin domain containing 16A	na	0	0	0	0	0	0	7.3	0	0	0	6.71	0
Q9BVA1	na	HUMAN Tubulin beta-2B chain	na	na	na	na	na	A0A287AGU7	na	PIG Tubulin beta chain	na	0	0	0	0	0	0	7.18	0	0	0	6.71	0
P50583	na	HUMAN Bis(5'-nucleosyl)-tetraphosphatase [asymmetrical]	na	Q29RJ1	na	BOVIN Bis(5'-nucleosyl)-tetraphosphatase [asymmetrical]	na	P50584	na	PIG Bis(5'-nucleosyl)-tetraphosphatase [asymmetrical]	na	0	0	0	0	0	0	6.84	0	0	0	6.71	0
O14745	na	HUMAN Na(+)/H(+) exchange regulatory cofactor NHE-RF1	na	na	na	na	na	B8XH67	na	PIG Na(+)/H(+) exchange regulatory cofactor NHE-RF	na	0	0	0	0	0	0	5.65	0	0	0	6.71	0
O14744	na	HUMAN Protein arginine N-methyltransferase 5	na	A7YW45	na	BOVIN Protein arginine N-methyltransferase 5	na	A0A287A026	na	PIG Protein arginine N-methyltransferase 5	na	0	0	0	0	0	0	7.48	0	7.09	0	6.7	0
Q8IWG1	na	HUMAN Dynein axonemal intermediate chain 3	na	F1MJ69	na	BOVIN Dynein axonemal intermediate chain 3	na	A0A286ZT81	na	PIG Dynein axonemal intermediate chain 3	na	0	0	0	0	0	0	7	0	6.47	0	6.7	0
Q96EP5	na	HUMAN DAZ-associated protein 1	na	A0A3Q1M8V6	na	BOVIN DAZ associated protein 1	na	I3LB68	na	PIG Uncharacterized protein	na	0	0	0	0	0	0	7.48	0	6.44	0	6.7	0
Q4G0X9	na	HUMAN Coiled-coil domain-containing protein 40	na	E1BAJ3	na	BOVIN Coiled-coil domain containing 40	na	I3LAH7	na	PIG Coiled-coil domain containing 40	na	0	0	0	0	0	0	7.14	0	6.35	0	6.7	0
O43852	na	HUMAN Calumenin	na	G3N2L2	na	BOVIN Reticulocalbin 1	na	A0A286ZM82	F1SGP8	PIG Calumenin	PIG Reticulocalbin-1	0	0	0	0	0	0	6.37	0	6.24	0	6.7	5.81
Q7Z4T9	na	HUMAN Cilia- and flagella-associated protein 91	na	E1BB04	na	BOVIN Cilia and flagella associated protein 91	na	F1SPB5	na	PIG CFAP91 domain-containing protein	na	0	0	0	0	0	0	6.97	0	6.9	0	6.69	0
Q86UN6	na	HUMAN A-kinase anchor protein 14	na	G5E5D8	na	BOVIN A-kinase anchoring protein 14	na	A0A5G2R0D3	na	PIG Uncharacterized protein	na	0	0	0	0	0	0	6.76	0	6.66	0	6.69	0
P05386	na	HUMAN 60S acidic ribosomal protein P1	na	Q56K14	na	BOVIN 60S acidic ribosomal protein P1	na	F1SIT7	na	PIG 60S acidic ribosomal protein P1	na	0	0	0	0	0	0	7.55	0	6.61	0	6.69	0
Q8NCS7	na	HUMAN Choline transporter-like protein 5	na	A0A3Q1MMK8	na	BOVIN Solute carrier family 44 member 5	na	A0A287ABL1	na	PIG Solute carrier family 44 member 5	na	0	0	0	0	0	0	7.2	0	6.61	0	6.69	0
Q5JU67	na	HUMAN Cilia- and flagella-associated protein 157	na	F1MX00	na	BOVIN Cilia- and flagella-associated protein 157	na	F1RS10	na	PIG Cilia- and flagella-associated protein 157	na	0	0	0	0	0	0	6.71	0	6.54	0	6.69	0
P78406	na	HUMAN mRNA export factor	na	Q5E9A4	na	BOVIN mRNA export factor	na	A5GFN6	na	PIG mRNA export factor	na	1	0	0	0	0	0	7.8	0	6.52	0	6.69	0
A0A669KB38	na	HUMAN Dynein axonemal heavy chain 10	na	A0A3Q1LNB4	na	BOVIN Dynein axonemal heavy chain 10	na	F1RFM8	na	PIG Dynein axonemal heavy chain 10	na	0	0	0	0	0	0	6.92	0	6.35	0	6.69	0
P11908	na	HUMAN Ribose-phosphate pyrophosphokinase 2	na	A0A3Q1MHS1	Q2HJ58	BOVIN Ribose-phosphate diphosphokinase	BOVIN Ribose-phosphate pyrophosphokinase 1	A0A287BHA2	na	PIG Ribose-phosphate diphosphokinase	na	0	0	0	0	0	0	6.02	0	5.54	6.82	6.69	0
P61626	na	HUMAN Lysozyme C	na	Q6B411	na	BOVIN Lysozyme C	na	P12069	na	PIG Lysozyme C-3	na	0	0	0	0	0	0	6.67	0	0	0	6.69	0
Q8N0W5	na	HUMAN IQ domain-containing protein K	na	na	na	na	na	A0A287A723	na	PIG IQ domain-containing protein K isoform 1	na	0	0	0	0	0	0	6.61	0	0	0	6.69	0
A2A2V1	na	HUMAN Major prion protein (Fragment)	na	na	na	na	na	A0A2C9F391	na	PIG Major prion protein	na	0	0	0	0	0	0	5.81	0	0	0	6.69	0
Q9Y3B8	na	HUMAN Oligoribonuclease	na	A2VE52	na	BOVIN Oligoribonuclease	na	A0A480TPG6	na	PIG Oligoribonuclease	na	0	0	0	0	0	0	7.04	0	6.88	0	6.68	0
Q96EY1	na	HUMAN DnaJ homolog subfamily A member 3	na	A1A4J9	na	BOVIN DnaJ (Hsp40) homolog	na	I3LLG4	na	PIG Uncharacterized protein	na	0	0	0	0	0	0	5.87	0	6.88	0	6.68	0
Q9H069	na	HUMAN Dynein regulatory complex subunit 3	na	A0A3Q1MEH8	na	BOVIN Dynein regulatory complex subunit 3	na	A0A287ABI6	na	PIG Dynein regulatory complex subunit 3	na	0	0	0	0	0	0	7.07	0	6.71	0	6.68	0
Q96MC2	na	HUMAN Dynein regulatory complex protein 1	na	Q32KY1	na	BOVIN Dynein regulatory complex protein 1	na	F1SDN3	na	PIG Coiled-coil domain-containing protein 164	na	0	0	0	0	0	0	6.87	0	6.6	0	6.68	0
Q4ZJI4	na	HUMAN Sodium/hydrogen exchanger 9B1	na	F1MFR7	na	BOVIN Solute carrier family 9 member B1	na	F1S110	na	PIG Na	na	0	0	0	0	0	0	6.21	0	6.53	0	6.68	0
A0A5H1ZRS3	na	HUMAN 2-phospho-D-glycerate hydro-lyase	na	A0A3Q1M3E4	na	BOVIN 2-phospho-D-glycerate hydro-lyase	na	F1S4S3	na	PIG 2-phospho-D-glycerate hydro-lyase	na	0	0	0	0	0	0	6.22	0	6.47	0	6.68	0
Q8IWZ5	na	HUMAN Tripartite motif-containing protein 42	na	E1BCX4	na	BOVIN Tripartite motif containing 42	na	F1SL49	na	PIG Tripartite motif containing 42	na	0	0	0	0	0	0	7.28	0	6.43	0	6.68	0
na	na	na	na	A0A3Q1LNL9	na	BOVIN Septin-5	na	F1RHN7	na	PIG Septin	na	0	0	0	0	0	0	0	0	6.41	0	6.68	0
na	na	na	na	F1MSR1	na	BOVIN Serine protease 45	na	A0A287AXU1	na	PIG Peptidase S1 domain-containing protein	na	0	0	0	0	0	0	0	0	6.38	0	6.68	0
Q6P1Q0	na	HUMAN LETM1 domain-containing protein 1	na	F1N3F1	na	BOVIN LETM1 domain-containing protein 1	na	A0A286ZLJ0	na	PIG LETM1 domain containing 1	na	0	0	0	0	0	0	6.43	0	6.33	0	6.68	0
na	na	na	na	Q3SZ84	na	BOVIN BolA-like protein 3	na	A0A5G2RAT5	na	PIG BolA family member 3	na	0	0	0	0	0	0	0	0	5.9	0	6.68	0
na	na	na	na	Q3T186	na	BOVIN Ribose-5-phosphate isomerase (Fragment)	na	A2TLM1	na	PIG Ribose-5-phosphate isomerase	na	0	0	0	0	0	0	0	0	5.89	0	6.68	0
P02647	na	HUMAN Apolipoprotein A-I	na	na	na	na	na	K7GM40	na	PIG Apolipoprotein A-I	na	0	0	0	0	0	0	5.97	0	0	0	6.68	0
Q16822	na	HUMAN Phosphoenolpyruvate carboxykinase [GTP]	na	F1MDS3	na	BOVIN Phosphoenolpyruvate carboxykinase (GTP)	na	A0A287AES5	na	PIG Phosphoenolpyruvate carboxykinase (GTP)	na	0	0	0	0	0	0	5.81	0	0	0	6.68	0
E7EQ64	na	HUMAN Trypsin-1	na	P00760	na	BOVIN Cationic trypsin	na	C6L245	na	PIG Putative trypsinogen	na	0	0	0	0	0	0	7.96	0	9.67	0	6.67	0
Q96LP2	na	HUMAN Protein FAM81B	na	Q0II90	na	BOVIN Protein FAM81B	na	I3LL69	na	PIG Family with sequence similarity 81 member B	na	0	0	0	0	0	0	6.98	0	7.51	0	6.67	0
A0A087WT44	na	HUMAN Heme oxygenase (biliverdin-producing)	na	F1MTY9	na	BOVIN Heme oxygenase (biliverdin-producing)	na	A0A5G2RB64	na	PIG Heme oxygenase	na	0	0	0	0	0	0	7.13	0	6.6	0	6.67	0
P05387	na	HUMAN 60S acidic ribosomal protein P2	na	P42899	na	BOVIN 60S acidic ribosomal protein P2	na	F1RYZ0	na	PIG 60S acidic ribosomal protein P2	na	0	0	0	0	0	0	8.1	0	0	0	6.67	0
A0A087WY55	na	HUMAN Chromosome 6 open reading frame 55	na	na	na	na	na	F1S6Z8	na	PIG Vesicle trafficking 1	na	0	0	0	0	0	0	6.46	0	0	0	6.67	0
O00264	na	HUMAN Membrane-associated progesterone receptor component 1	na	G5E5M5	na	BOVIN Membrane-associated progesterone receptor component 1	na	A0A5S6GB93	na	PIG Membrane-associated progesterone receptor component 1	na	0	0	0	0	0	0	6.44	0	0	0	6.67	0
P62873	na	HUMAN Guanine nucleotide-binding protein G(I)/G(S)/G(T) subunit beta-1	na	na	na	na	na	A0A287A7Q3	na	PIG G protein subunit beta 1	na	0	0	0	0	0	0	5.72	0	0	0	6.67	0
P43155	na	HUMAN Carnitine O-acetyltransferase	na	A0A3Q1LYY4	na	BOVIN Carnitine O-acetyltransferase	na	A0A287AVT7	na	PIG Carnitine O-acetyltransferase	na	0	0	0	0	0	0	7.38	0	7.51	0	6.66	0
Q9H061	na	HUMAN Transmembrane protein 126A	na	Q32L86	na	BOVIN Transmembrane protein 126A	na	I3LJK4	na	PIG Transmembrane protein 126A isoform 1	na	0	0	0	0	0	0	7.62	0	6.7	0	6.66	0
Q9Y2V2	na	HUMAN Calcium-regulated heat-stable protein 1	na	Q2NKU4	na	BOVIN Calcium regulated heat stable protein 1	na	I3LCU9	na	PIG Calcium regulated heat stable protein 1	na	0	0	0	0	0	0	7.04	0	6.62	0	6.66	0
na	na	na	na	P00366	na	BOVIN Glutamate dehydrogenase 1	na	P42174	na	PIG Glutamate dehydrogenase 1	na	0	0	0	0	0	0	0	0	6.26	0	6.66	0
Q9BV79	na	HUMAN Enoyl-[acyl-carrier-protein] reductase	na	F1MEY2	na	BOVIN Enoyl-[acyl-carrier-protein] reductase	na	F1STL4	na	PIG PKS	na	0	0	0	0	0	0	6.85	0	5.93	0	6.66	0
P27348	na	HUMAN 14-3-3 protein theta	na	A0A3Q1MQS3	na	BOVIN 14-3-3 protein theta	na	A0A5G2QM17	na	PIG 14-3-3 protein theta	na	0	0	0	0	0	0	7.32	0	7.04	0	6.65	0
na	na	na	na	Q3SZV8	na	BOVIN Reactive oxygen species modulator 1	na	A1XQR6	na	PIG Reactive oxygen species modulator 1	na	0	0	0	0	0	0	0	0	6.93	0	6.65	0
Q9H0I3	na	HUMAN Coiled-coil domain-containing protein 113	na	Q3SZX9	na	BOVIN Coiled-coil domain-containing protein 113	na	F1RFS9	na	PIG Coiled-coil domain containing 113	na	0	0	0	0	0	0	7.28	0	6.82	0	6.65	0
P61009	na	HUMAN Signal peptidase complex subunit 3	na	Q3SZU5	na	BOVIN Signal peptidase complex subunit 3	na	A0A287BQE3	na	PIG Signal peptidase complex subunit 3	na	0	0	0	0	0	0	7.84	0	6.69	0	6.65	0
Q9UGV2	na	HUMAN Protein NDRG3	na	A0A3Q1M6S9	na	BOVIN N-myc downstream-regulated gene 3 protein	na	F1S479	na	PIG N-myc downstream-regulated gene 3 protein	na	0	0	0	0	0	0	7.33	0	6.61	0	6.65	0
P22570	na	HUMAN NADPH:adrenodoxin oxidoreductase	na	P08165	na	BOVIN NADPH:adrenodoxin oxidoreductase	na	A0A287ASY8	na	PIG NADPH:adrenodoxin oxidoreductase	na	0	0	0	0	0	0	6.57	0	6.59	0	6.65	0
H3BQZ9	na	HUMAN Adenine phosphoribosyltransferase	na	Q56JW4	na	BOVIN Adenine phosphoribosyltransferase	na	F1S6K5	na	PIG Adenine phosphoribosyltransferase	na	0	0	0	0	0	0	6.75	0	6	0	6.65	0
A0A0J9YXZ5	na	HUMAN Ras GTPase-activating-like protein IQGAP1	na	A0A3Q1MIB0	na	BOVIN IQ motif containing GTPase activating protein 1	na	F1RMJ4	na	PIG Uncharacterized protein	na	0	0	0	0	0	0	5.38	0	6	0	6.65	0
na	na	na	na	F1N026	na	BOVIN Integral membrane protein 2	na	F1RK12	na	PIG Integral membrane protein 2	na	0	0	0	0	0	0	0	0	5.91	0	6.65	0
O00468	na	HUMAN Agrin	na	F1MSI2	na	BOVIN Agrin	na	A0A287AN50	na	PIG Agrin	na	0	0	0	0	0	0	5.73	0	5.68	0	6.65	0
P30405	na	HUMAN Peptidyl-prolyl cis-trans isomerase F	na	na	na	na	na	A0A5G2R604	na	PIG Peptidyl-prolyl cis-trans isomerase	na	0	0	0	0	0	0	7.02	0	0	0	6.65	0
Q53H96	na	HUMAN Pyrroline-5-carboxylate reductase 3	na	na	na	na	na	A0A287A3W3	na	PIG Pyrroline-5-carboxylate reductase	na	0	0	0	0	0	0	6.94	0	0	0	6.65	0
A0A7I2YQK9	na	HUMAN Cathepsin B	na	na	na	na	na	A0A5S6GR81	na	PIG Cathepsin B	na	0	0	0	0	0	0	6.59	0	0	0	6.65	0
P62072	na	HUMAN Mitochondrial import inner membrane translocase subunit Tim10	na	na	na	na	na	A0A286ZVD0	na	PIG Translocase of inner mitochondrial membrane 10	na	0	0	0	0	0	0	6.23	0	0	0	6.65	0
Q9UKJ8	na	HUMAN Disintegrin and metalloproteinase domain-containing protein 21	na	F1MJM3	na	BOVIN ADAM metallopeptidase domain 20	na	A0A286ZYY7	na	PIG Uncharacterized protein	na	0	0	0	0	0	0	5.33	0	0	0	6.65	0
O75056	na	HUMAN Syndecan-3	na	na	na	na	na	F1S0L5	na	PIG Syndecan	na	0	0	0	0	0	0	0	0	0	0	6.65	0
na	na	na	na	F1MWB6	na	BOVIN SH3 domain containing 21	na	A0A287ADG7	na	PIG SH3 domain containing 21	na	0	0	0	0	0	0	0	0	0	0	6.65	0
na	na	na	na	Q56JY4	na	BOVIN Mitochondrial import receptor subunit TOM6 homolog	na	A0A287BEP4	na	PIG Translocase of outer mitochondrial membrane 6	na	0	0	0	0	0	0	0	0	7.08	0	6.64	0
Q9C0G6	na	HUMAN Dynein axonemal heavy chain 6	na	A0A3Q1M2W7	na	BOVIN Dynein axonemal heavy chain 6	na	A0A5G2R780	na	PIG Uncharacterized protein	na	0	0	0	0	0	0	6.85	0	6.48	0	6.64	0
P55064	na	HUMAN Aquaporin-5	na	na	na	na	na	A8W649	na	PIG Aquaporin-5	na	0	0	0	0	0	0	8.1	0	0	0	6.64	0
P12830	na	HUMAN Cadherin-1	na	Q6R8F2	na	BOVIN Cadherin-1	na	I3L5Z1	na	PIG Cadherin-1	na	0	0	0	0	0	0	0	0	6.3	0	6.63	0
Q8WW32	na	HUMAN High mobility group protein B4	na	Q32L34	na	BOVIN High mobility group protein B4	na	A0A287BJW3	na	PIG Uncharacterized protein	na	0	0	0	0	0	0	7.96	0	5.69	0	6.63	0
Q8TC44	na	HUMAN POC1 centriolar protein homolog B	na	A5PKH9	na	BOVIN POC1 centriolar protein B	na	F1SPZ6	na	PIG POC1 centriolar protein B	na	0	0	0	0	0	0	7.13	0	7.1	0	6.62	0
Q9NP72	na	HUMAN Ras-related protein Rab-18	na	Q0IIG8	na	BOVIN Ras-related protein Rab-18	na	I3LC07	na	PIG Ras-related protein Rab-18	na	0	0	0	0	0	0	7.28	0	6.18	0	6.62	0
Q13505	na	HUMAN Metaxin-1	na	A0A3Q1LXL8	na	BOVIN Metaxin-1	na	Q27HK4	na	PIG Metaxin-1	na	0	0	0	0	0	0	7.02	0	5.98	0	6.62	0
P18085	na	HUMAN ADP-ribosylation factor 4	na	Q3SZF2	na	BOVIN ADP-ribosylation factor 4	na	A0A5G2QQW3	na	PIG ADP ribosylation factor 4	na	0	0	0	0	0	0	7.35	0	5.9	0	6.62	0
Q86X76	na	HUMAN Deaminated glutathione amidase	na	Q32LH4	na	BOVIN Deaminated glutathione amidase	na	A0A5G2QCP3	na	PIG Nitrilase 1	na	0	0	0	0	0	0	7.38	0	5.86	0	6.62	0
Q5JQC4	na	HUMAN Cancer/testis antigen 47A	na	A0A3Q1LJC7	na	BOVIN Cancer/testis antigen family 147	na	A0A5G2R0W0	na	PIG Uncharacterized protein	na	0	0	0	0	0	0	7.41	0	0	0	6.62	0
A0A7I2V5H9	na	HUMAN Prefoldin subunit 5	na	na	na	na	na	A0A5G2QK10	na	PIG Uncharacterized protein	na	0	0	0	0	0	0	6.76	0	0	0	6.62	0
Q86V21	na	HUMAN Acetoacetyl-CoA synthetase	na	F1MQX0	na	BOVIN Acetyl-coenzyme A synthetase	na	A0A287AT39	na	PIG Acetyl-coenzyme A synthetase	na	0	0	0	0	0	0	0	0	7.87	0	6.61	0
S4R404	na	HUMAN Testis-specific-expressed protein 55	na	F1MMA3	na	BOVIN Uncharacterized protein	na	F1SPA2	na	PIG Uncharacterized protein	na	0	0	0	0	0	0	7.27	0	6.83	0	6.61	0
F8W8F9	na	HUMAN Dynein axonemal intermediate chain 7	na	Q29RU8	na	BOVIN Dynein axonemal intermediate chain 7	na	A0A287ACC1	na	PIG Dynein axonemal intermediate chain 7	na	0	0	0	0	0	0	7.16	0	6.65	0	6.61	0
Q9NU02	na	HUMAN Ankyrin repeat and EF-hand domain-containing protein 1	na	E1B993	na	BOVIN Ankyrin repeat and EF-hand domain containing 1	na	A0A5G2R9S3	na	PIG Ankyrin repeat and EF-hand domain containing 1	na	0	0	0	0	0	0	6.69	0	6.46	0	6.61	0
Q502W7	na	HUMAN Coiled-coil domain-containing protein 38	na	F1MCS6	na	BOVIN Coiled-coil domain containing 38	na	A0A287AUR7	na	PIG Coiled-coil domain containing 38	na	0	0	0	0	0	0	6.13	0	6.14	0	6.61	0
Q8WVD3	na	HUMAN E3 ubiquitin-protein ligase RNF138	na	Q32LN5	na	BOVIN E3 ubiquitin-protein ligase RNF138	na	F1SAL6	na	PIG RING-type E3 ubiquitin transferase	na	0	0	0	0	0	0	6.75	0	5.96	0	6.61	0
Q16531	na	HUMAN DNA damage-binding protein 1	na	A1A4K3	na	BOVIN DNA damage-binding protein 1	na	F1RIE2	na	PIG DNA damage-binding protein 1	na	0	0	0	0	0	0	7.1	0	5.4	0	6.61	0
Q9Y584	na	HUMAN Mitochondrial import inner membrane translocase subunit Tim22	na	na	na	na	na	A0A287AMP9	na	PIG Mitochondrial import inner membrane translocase subunit TIM22	na	0	0	0	0	0	0	6.66	0	0	0	6.61	0
Q13885	na	HUMAN Tubulin beta-2A chain	na	E1BJB1	na	BOVIN Tubulin beta chain	na	A0A287B5H7	na	PIG Tubulin beta chain	na	0	0	0	0	0	0	7.03	0	6.67	0	6.6	0
Q8NEY3	na	HUMAN Spermatogenesis-associated protein 4	na	Q5MB00	na	BOVIN Spermatogenesis associated 4	na	A0A5K1V8J1	na	PIG Spermatogenesis associated 4	na	0	0	0	0	0	0	7.09	0	6.63	0	6.6	0
A0A087WVQ6	na	HUMAN Clathrin heavy chain	na	P49951	na	BOVIN Clathrin heavy chain 1	na	A0A5K1U8P1	na	PIG Clathrin heavy chain	na	0	0	0	0	0	0	7.35	0	6.55	0	6.6	0
Q8N4T8	na	HUMAN 3-oxoacyl-[acyl-carrier-protein] reductase	na	A4IFA7	na	BOVIN 3-oxoacyl-[acyl-carrier-protein] reductase	na	A0A5G2R4K8	na	PIG Carbonyl reductase 4	na	0	0	0	0	0	0	6.39	0	6.32	0	6.6	0
A0A087WUC6	na	HUMAN Signal peptidase complex subunit 2	na	E1BEI2	na	BOVIN Signal peptidase complex subunit 2	na	A0A287AT41	na	PIG Signal peptidase complex subunit 2	na	0	0	0	0	0	0	7.15	0	6.13	0	6.6	0
Q96AJ9	na	HUMAN Vesicle transport through interaction with t-SNAREs homolog 1A	na	na	na	na	na	F1S5L0	na	PIG Vesicle transport through interaction with t-SNAREs 1A	na	0	0	0	0	0	0	8.06	0	0	0	6.6	0
Q14697	na	HUMAN Neutral alpha-glucosidase AB	na	A0A3Q1LZU8	na	BOVIN Glucosidase II alpha subunit	na	I3LNH3	na	PIG Neutral alpha-glucosidase AB	na	0	0	0	0	0	0	7.31	0	0	0	6.6	0
O60885	na	HUMAN Bromodomain-containing protein 4	na	na	na	na	na	A0A5G2R5N5	na	PIG Bromodomain containing 4	na	0	0	0	0	0	0	5.44	0	0	0	6.6	0
H3BNT7	na	HUMAN 26S proteasome non-ATPase regulatory subunit 7	na	Q3ZBD0	na	BOVIN 26S proteasome non-ATPase regulatory subunit 7	na	A0A287AEH0	na	PIG Proteasome 26S subunit	na	0	0	0	0	0	0	7.17	0	6.48	0	6.59	0
A0A804HJ84	na	HUMAN Methylcrotonoyl-CoA carboxylase beta chain	na	E1BPP6	na	BOVIN Methylcrotonoyl-CoA carboxylase 2	na	A0A287B773	na	PIG Methylcrotonoyl-CoA carboxylase 2	na	0	0	0	0	0	0	5.3	0	6.33	0	6.59	0
na	na	na	na	E1B7S2	na	BOVIN Chromosome 11 C9orf50 homolog	na	A0A287BR23	na	PIG DUF4685 domain-containing protein	na	0	0	0	0	0	0	0	0	6.04	0	6.59	0
P78362	na	HUMAN SRSF protein kinase 2	na	A0A3Q1LKL2	na	BOVIN SRSF protein kinase 2	na	A0A287B6X0	na	PIG SRSF protein kinase 2	na	0	0	0	0	0	0	5.68	0	5.71	0	6.59	0
na	na	na	na	P03910	na	BOVIN NADH-ubiquinone oxidoreductase chain 4	na	O79881	na	PIG NADH-ubiquinone oxidoreductase chain 4	na	0	0	0	0	0	0	0	0	6.58	0	6.58	0
Q15172	na	HUMAN Serine/threonine-protein phosphatase 2A 56 kDa regulatory subunit alpha isoform	na	A2VDZ0	na	BOVIN Serine/threonine-protein phosphatase 2A 56 kDa regulatory subunit	na	A0A287B0S5	na	PIG Serine/threonine-protein phosphatase 2A 56 kDa regulatory subunit	na	0	0	0	0	0	0	6.13	0	6.4	0	6.58	0
Q9BYT3	na	HUMAN Serine/threonine-protein kinase 33	na	A0A452DJB6	na	BOVIN Serine/threonine-protein kinase 33	na	A0A287AUP0	na	PIG Serine/threonine kinase 33	na	0	0	0	0	0	0	6.39	0	5.39	0	6.58	0
P07711	na	HUMAN Procathepsin L	na	P25975	na	BOVIN Procathepsin L	na	Q28944	na	PIG Procathepsin L	na	0	0	0	0	0	0	6.09	0	0	0	6.58	0
A0A2R8Y566	na	HUMAN RAB11-binding protein RELCH	na	na	na	na	na	A0A287AJI7	na	PIG LisH domain and HEAT repeat-containing protein KIAA1468 isoform b	na	0	0	0	0	0	0	5.85	0	0	0	6.58	0
B1ANS9	na	HUMAN WD repeat-containing protein 64	na	E1BMY9	na	BOVIN WD repeat domain 64	na	A0A287BD73	na	PIG Uncharacterized protein	na	0	0	0	0	0	0	6.79	0	6.33	0	6.57	0
Q8IY82	na	HUMAN Dynein regulatory complex subunit 7	na	Q2T9M4	na	BOVIN Dynein regulatory complex subunit 7	na	F1RF34	na	PIG Coiled-coil domain-containing protein 135	na	0	0	0	0	0	0	6.2	0	6.24	0	6.57	0
E7EQ12	na	HUMAN Calpain inhibitor	na	na	na	na	na	A0A288CFT7	na	PIG Calpain inhibitor	na	0	0	0	0	0	0	7.24	0	0	0	6.57	0
A6NEN9	na	HUMAN Uncharacterized protein CXorf65	na	Q32LJ3	na	BOVIN Uncharacterized protein CXorf65 homolog	na	K7GSX7	na	PIG Chromosome X CXorf65 homolog	na	0	0	0	0	0	0	7.04	0	6.67	0	6.56	0
Q8TBZ9	na	HUMAN Testis-expressed protein 47	na	F1MDK7	na	BOVIN Testis expressed 47	na	I3LQQ3	na	PIG Testis expressed 47	na	0	0	0	0	0	0	6.42	0	6.59	0	6.56	0
A0A0G2JJD3	na	HUMAN Alpha/beta hydrolase domain-containing protein 16A	na	F1MRZ4	na	BOVIN Alpha/beta hydrolase domain-containing protein 16A	na	A0A287AWB5	na	PIG Alpha/beta hydrolase domain-containing protein 16A	na	0	0	0	0	0	0	6.64	0	6.12	0	6.56	0
Q9BQA1	na	HUMAN Methylosome protein 50	na	Q5E9I7	na	BOVIN Methylosome protein 50	na	A0A5G2RGM3	na	PIG WD repeat domain 77	na	0	0	0	0	1	0	7.33	0	6	0	6.56	0
P52907	na	HUMAN F-actin-capping protein subunit alpha-1	na	A0A3Q1LFG8	na	BOVIN F-actin-capping protein subunit alpha	na	A0A5K1UD05	na	PIG F-actin-capping protein subunit alpha	na	0	0	0	0	0	0	7.24	0	0	0	6.56	0
E9PRJ8	na	HUMAN Tetraspanin (Fragment)	na	na	na	na	na	A7WLI1	na	PIG Tetraspanin	na	0	0	0	0	0	0	6.29	0	0	0	6.56	0
P54725	P54727	HUMAN UV excision repair protein RAD23 homolog A	HUMAN UV excision repair protein RAD23 homolog B	A0A3Q1LND7	na	BOVIN UV excision repair protein RAD23	na	A0A287ARC6	na	PIG UV excision repair protein RAD23	na	0	0	0	0	0	0	5.96	8.01	0	0	6.56	0
Q9H0R4	na	HUMAN Haloacid dehalogenase-like hydrolase domain-containing protein 2	na	Q3ZCH9	na	BOVIN Haloacid dehalogenase-like hydrolase domain-containing protein 2	na	F1RZX9	na	PIG Haloacid dehalogenase like hydrolase domain containing 2	na	0	0	0	0	0	0	7.02	0	6.62	0	6.55	0
P49450	na	HUMAN Histone H3-like centromeric protein A	na	P49449	na	BOVIN Histone H3-like centromeric protein A	na	A0A287A1W6	na	PIG Centromere protein A	na	0	0	0	0	0	0	7.06	0	6.38	0	6.55	0
E5RJ53	na	HUMAN Uncharacterized protein C8orf74	na	Q2NL11	na	BOVIN Uncharacterized protein C8orf74 homolog	na	F1RJP0	na	PIG Chromosome 14 C8orf74 homolog	na	0	0	0	0	0	0	6.56	0	6.12	0	6.55	0
Q08380	na	HUMAN Galectin-3-binding protein	na	na	na	na	na	A0A5G2RLP2	na	PIG Galectin-3-binding protein	na	0	0	0	0	0	0	5.77	0	0	0	6.55	0
O75340	na	HUMAN Programmed cell death protein 6	na	A0A3Q1M978	na	BOVIN Programmed cell death 6	na	A0A5G2R8F7	na	PIG Programmed cell death 6	na	0	0	0	0	0	0	6.15	0	7.08	0	6.54	0
P51148	na	HUMAN Ras-related protein Rab-5C	na	A0A3Q1N8E3	na	BOVIN Ras-related protein Rab-5C	na	A0A287BN36	na	PIG RAB5C	na	0	0	0	0	0	0	7.49	0	6.46	0	6.54	0
Q9NR28	na	HUMAN Diablo homolog	na	Q2NL36	na	BOVIN Diablo homolog	na	A0A5G2QTQ6	na	PIG Diablo homolog	na	0	0	0	0	0	0	7.7	0	0	0	6.54	0
P18124	na	HUMAN 60S ribosomal protein L7	na	na	na	na	na	A0A287A8T0	na	PIG Ribosomal protein L7	na	0	0	0	0	0	0	7.35	0	0	0	6.54	0
Q9BWD1	na	HUMAN Acetyl-CoA acetyltransferase	na	Q17QI3	na	BOVIN Acetyl-CoA acetyltransferase 2	na	A0A287AHQ0	na	PIG Acetyl-CoA acetyltransferase 2	na	0	0	0	0	0	0	6.72	0	0	0	6.54	0
A0A5F9ZHS2	na	HUMAN Ankyrin repeat and SOCS box protein 5	na	na	na	na	na	I3LDG3	na	PIG Ankyrin repeat and SOCS box containing 5	na	0	0	0	0	0	0	0	0	0	0	6.54	0
Q9H0C1	na	HUMAN Zinc finger MYND domain-containing protein 12	na	E1BDM7	na	BOVIN Zinc finger MYND-type containing 12	na	F1SF92	na	PIG Zinc finger MYND domain-containing protein 12 isoform 1	na	0	0	0	0	0	0	6.87	0	6.19	0	6.53	0
Q92990	na	HUMAN Glomulin	na	E1BA27	na	BOVIN Glomulin	na	A0A5G2QKN2	na	PIG Glomulin	na	0	0	0	0	0	0	5.4	0	5.95	0	6.53	0
na	na	na	na	Q5BIM1	na	BOVIN Tripartite motif-containing protein 45	na	K7GLN7	na	PIG Tripartite motif containing 45	na	0	0	0	0	0	0	0	0	5.34	0	6.53	0
Q16698	na	HUMAN 2	na	na	na	na	na	A0A5K1U5Q1	na	PIG 2	na	0	0	0	0	0	0	8.68	0	0	0	6.53	0
O95336	na	HUMAN 6-phosphogluconolactonase	na	na	na	na	na	A0A286ZS31	na	PIG 6-phosphogluconolactonase	na	0	0	0	0	0	0	7.4	0	0	0	6.53	0
Q96AT9	na	HUMAN Ribulose-phosphate 3-epimerase	na	na	na	na	na	A0A286ZQY9	na	PIG Ribulose-phosphate 3-epimerase	na	0	0	0	0	0	0	6.76	0	0	0	6.53	0
A0A0C4DGN4	na	HUMAN Zymogen granule protein 16 homolog B	na	G3MZ19	na	BOVIN Jacalin-type lectin domain-containing protein	na	A0A286ZQK6	na	PIG Jacalin-type lectin domain-containing protein	na	0	0	0	0	0	0	6.05	0	0	0	6.53	0
na	na	na	na	A6H784	na	BOVIN Protein SCO2 homolog	na	A0A287AQS7	na	PIG Thioredoxin domain-containing protein	na	0	0	0	0	0	0	0	0	0	0	6.53	0
na	na	na	na	Q6Y1E2	na	BOVIN Proteolipid protein 2	na	F1RW43	na	PIG MARVEL domain-containing protein	na	0	0	0	0	0	0	0	0	0	0	6.53	0
Q9UIJ7	na	HUMAN GTP:AMP phosphotransferase AK3	na	P08760	na	BOVIN GTP:AMP phosphotransferase AK3	na	A0A5G2QPK4	na	PIG GTP:AMP phosphotransferase AK3	na	0	0	0	0	0	0	6.19	0	7.54	0	6.52	0
Q9C093	na	HUMAN Sperm flagellar protein 2	na	V9VGN8	na	BOVIN Sperm flagella 2 protein	na	Q2IA00	na	PIG Sperm flagellar protein 2	na	0	0	0	0	0	0	6.73	0	6.66	0	6.52	0
P13796	na	HUMAN Plastin-2	na	F1MYX5	na	BOVIN Lymphocyte cytosolic protein 1	na	A0A287ANV7	na	PIG Lymphocyte cytosolic protein 1	na	0	0	0	0	0	0	5.95	0	6.15	0	6.52	0
O15145	na	HUMAN Actin-related protein 2/3 complex subunit 3	na	Q3T035	na	BOVIN Actin-related protein 2/3 complex subunit 3	na	B5APU8	na	PIG Actin-related protein 2/3 complex subunit 3	na	0	0	0	0	0	0	6.84	0	5.7	0	6.52	0
Q9UIA9	na	HUMAN Exportin-7	na	A1A4I8	na	BOVIN Exportin 7	na	I3LJC4	na	PIG Exportin 7	na	0	0	0	0	0	0	7.56	0	5.43	0	6.52	0
P30085	na	HUMAN UMP-CMP kinase	na	A0A452DIX8	na	BOVIN UMP-CMP kinase	na	Q29561	na	PIG UMP-CMP kinase	na	0	0	0	0	0	0	7.21	0	0	0	6.52	0
Q9H4A4	na	HUMAN Aminopeptidase B	na	na	na	na	na	A0A287AM26	na	PIG Aminopeptidase B isoform a	na	0	0	0	0	0	0	6.57	0	0	0	6.52	0
E9PHY8	na	HUMAN Maestro heat-like repeat-containing protein family member 1	na	na	na	na	na	F1RSL4	na	PIG Maestro heat like repeat family member 1	na	0	0	0	0	0	0	5.84	0	0	0	6.52	0
P15328	na	HUMAN Folate receptor alpha	na	na	na	na	na	A0A5K1VB92	na	PIG Folate	na	0	0	0	0	0	0	0	0	0	0	6.52	0
na	na	na	na	G3X7X2	na	BOVIN Solute carrier family 25 member 32	na	A0A5G2QL72	na	PIG Solute carrier family 25 member 32	na	0	0	0	0	0	0	0	0	6.42	0	6.51	0
Q16854	na	HUMAN Deoxyguanosine kinase	na	Q2KIN2	na	BOVIN Deoxyguanosine kinase	na	F1SLG6	na	PIG Deoxyguanosine kinase	na	0	0	0	0	0	0	7.56	0	6.4	0	6.51	0
Q0P670	na	HUMAN Uncharacterized protein SPEM2	na	A0A3Q1M019	na	BOVIN SPEM family member 2	na	A0A286ZPK9	na	PIG SPEM family member 2	na	0	0	0	0	0	0	7.48	0	6.33	0	6.51	0
Q969R2	na	HUMAN Oxysterol-binding protein 2	na	E1B7M8	na	BOVIN Oxysterol-binding protein	na	F1RPE0	na	PIG Oxysterol-binding protein	na	0	0	0	0	0	0	6.28	0	5.93	0	6.51	0
P13798	na	HUMAN Acylamino-acid-releasing enzyme	na	A0A3Q1M9W1	na	BOVIN Acylamino-acid-releasing enzyme	na	F1SPS7	na	PIG Acyl-peptide hydrolase	na	0	0	0	0	0	0	7.63	0	5.79	0	6.51	0
P55789	na	HUMAN FAD-linked sulfhydryl oxidase ALR	na	na	na	na	na	F1RFB9	na	PIG Sulfhydryl oxidase	na	0	0	0	0	0	0	7.1	0	0	0	6.51	0
Q9Y639	na	HUMAN Neuroplastin	na	na	na	na	na	A0A287A770	na	PIG Neuroplastin	na	0	0	0	0	1	0	6.23	0	0	0	6.51	0
B4DXD0	na	HUMAN Translin-associated factor X-interacting protein 1	na	E1BLA2	na	BOVIN Translin associated factor X interacting protein 1	na	F1S2K6	na	PIG Translin associated factor X interacting protein 1	na	0	0	0	0	0	0	6.1	0	6.56	0	6.5	0
Q92542	na	HUMAN Nicastrin	na	A0A3Q1MDC6	na	BOVIN Nicastrin	na	F1RJY0	na	PIG Nicastrin	na	0	0	1	0	0	0	6.6	0	6.53	0	6.5	0
Q9NR31	na	HUMAN GTP-binding protein SAR1a	na	Q3T0D7	na	BOVIN GTP-binding protein SAR1a	na	Q52NJ3	na	PIG GTP-binding protein SAR1a	na	0	0	0	0	0	0	6.37	0	6.42	0	6.5	0
O15127	na	HUMAN Secretory carrier-associated membrane protein 2	na	A6QR35	na	BOVIN Secretory carrier-associated membrane protein	na	A0A5G2R660	na	PIG Secretory carrier-associated membrane protein	na	0	0	0	0	0	0	6.31	0	6.23	0	6.5	0
na	na	na	na	A0A452DHZ5	na	BOVIN Nucleobindin-1	na	A0A5G2RA54	na	PIG Nucleobindin-1	na	0	0	0	0	0	0	0	0	6.17	0	6.5	0
Q96D96	na	HUMAN Voltage-gated hydrogen channel 1	na	na	na	na	na	F1RNL6	na	PIG Hydrogen voltage-gated channel 1	na	0	0	0	0	0	0	7.51	0	0	0	6.5	0
P08758	na	HUMAN Annexin A5	na	A0A3Q1MU33	na	BOVIN Annexin	na	F2Z5C1	na	PIG Annexin	na	0	0	0	0	0	0	7.4	0	0	0	6.5	0
J3KRC4	na	HUMAN 5'(3')-deoxyribonucleotidase	na	na	na	na	na	I3LQS2	na	PIG 5'	na	0	0	0	0	0	0	6.38	0	0	0	6.5	0
A0A804HKA7	na	HUMAN Phosphomannomutase 2	na	na	na	na	na	A0A5G2QBW8	na	PIG Phosphomannomutase	na	0	0	0	0	0	0	5.9	0	0	0	6.5	0
P05186	na	HUMAN Alkaline phosphatase	na	na	na	na	na	A0A287BSC3	na	PIG Alkaline phosphatase	na	0	0	0	0	0	0	5.56	0	0	0	6.5	0
Q9HAV7	na	HUMAN GrpE protein homolog 1	na	Q3SZC1	na	BOVIN GrpE protein homolog 1	na	A0A287AD92	na	PIG GrpE protein homolog	na	0	0	0	0	0	0	6.8	0	6.54	0	6.49	0
E9PLN1	na	HUMAN UPF0686 protein C11orf1	na	Q2T9Q3	na	BOVIN UPF0686 protein C11orf1 homolog	na	A0A287B3Y3	na	PIG Uncharacterized protein	na	0	0	0	0	0	0	6.96	0	6.43	0	6.49	0
Q3SX64	na	HUMAN Outer dense fiber protein 3-like protein 2	na	F1MQU9	na	BOVIN Outer dense fiber of sperm tails 3 like 2	na	A0A287BP46	na	PIG Outer dense fiber of sperm tails 3 like 2	na	0	0	0	0	0	0	6.33	0	6.04	0	6.49	0
Q32M84	na	HUMAN BTB/POZ domain-containing protein 16	na	Q32L18	na	BOVIN BTB/POZ domain-containing protein 16	na	I3LJE4	na	PIG BTB/POZ domain-containing protein 16	na	0	0	0	0	0	0	6.74	0	5.6	0	6.49	0
P45974	na	HUMAN Ubiquitin carboxyl-terminal hydrolase 5	na	F1N3P2	na	BOVIN Ubiquitin carboxyl-terminal hydrolase	na	A0A5G2QPU0	na	PIG Ubiquitinyl hydrolase 1	na	0	0	0	0	0	0	7.15	0	0	0	6.49	0
Q8WUN7	na	HUMAN Ubiquitin domain-containing protein 2	na	na	na	na	na	A0A286ZKA6	na	PIG Ubiquitin domain containing 2	na	0	0	0	0	0	0	7.01	0	0	0	6.49	0
P16870	na	HUMAN Carboxypeptidase E	na	na	na	na	na	A0A5G2QK56	na	PIG Carboxypeptidase E	na	0	0	0	0	0	0	6.52	0	0	0	6.49	0
P49257	Q12907	HUMAN Protein ERGIC-53	HUMAN Vesicular integral-membrane protein VIP36	A6QP36	na	BOVIN LMAN2 protein	na	F1SMS8	na	PIG Lectin	na	0	1	0	0	0	0	5.94	7.8	0	0	6.49	0
C9J5Y1	na	HUMAN Transmembrane protease serine 2	na	na	na	na	na	I3LBF8	na	PIG Transmembrane serine protease 2	na	0	0	0	0	0	0	0	0	0	0	6.49	0
Q3ZCV2	na	HUMAN Lymphocyte expansion molecule	na	F1MEN5	na	BOVIN Lymphocyte expansion molecule	na	I3L6V0	na	PIG Lymphocyte expansion molecule	na	0	0	0	0	0	0	5.72	0	6.47	0	6.48	0
H3BUD2	na	HUMAN Dynactin subunit 5	na	A0A3Q1MUW5	na	BOVIN Dynactin subunit 5	na	A0A286ZK88	na	PIG Dynactin subunit 5	na	0	0	0	0	0	0	6.81	0	6.39	0	6.48	0
Q9H9P8	na	HUMAN L-2-hydroxyglutarate dehydrogenase	na	A7MBI3	na	BOVIN L-2-hydroxyglutarate dehydrogenase	na	A0A286ZQZ4	na	PIG L-2-hydroxyglutarate dehydrogenase	na	0	0	0	0	0	0	6.03	0	6.02	0	6.48	0
B1ALA9	na	HUMAN Ribose-phosphate pyrophosphokinase 1	na	na	na	na	na	A0A5G2QV35	na	PIG Pribosyltran	na	0	0	0	0	0	0	6.65	0	0	0	6.48	0
P46926	na	HUMAN Glucosamine-6-phosphate isomerase 1	na	na	na	na	na	A0A287AHC2	na	PIG Glucosamine-6-phosphate isomerase	na	0	0	0	0	0	0	6.52	0	0	0	6.48	0
P62241	na	HUMAN 40S ribosomal protein S8	na	A0A3Q1LPB5	na	BOVIN 40S ribosomal protein S8	na	F2Z5F5	na	PIG 40S ribosomal protein S8	na	0	0	0	0	0	0	7.71	0	6.66	0	6.47	0
Q9BRT3	na	HUMAN Migration and invasion enhancer 1	na	E1BHQ2	na	BOVIN Selenoprotein V	na	F1RHD7	na	PIG Selenoprotein V	na	0	0	0	0	0	0	0	0	6.55	0	6.47	0
P35813	na	HUMAN Protein phosphatase 1A	na	O62829	na	BOVIN Protein phosphatase 1A	na	F1SSI1	na	PIG Protein phosphatase	na	0	0	0	0	0	0	7.26	0	6.22	0	6.47	0
Q5TZF3	na	HUMAN Ankyrin repeat domain-containing protein 45	na	A0A3Q1NH70	na	BOVIN Ankyrin repeat domain 45	na	F1S743	na	PIG Ankyrin	na	0	0	0	0	0	0	6.58	0	6.17	0	6.47	0
Q16186	na	HUMAN Proteasomal ubiquitin receptor ADRM1	na	na	na	na	na	A0A287AW94	na	PIG Uncharacterized protein	na	0	0	0	0	0	0	6.97	0	0	0	6.47	0
Q13630	na	HUMAN GDP-L-fucose synthase	na	A0A3S5ZPJ7	na	BOVIN GDP-4-keto-6-deoxy-D-mannose-3	na	A0A286ZUK6	na	PIG GDP-4-keto-6-deoxy-D-mannose-3	na	0	0	0	0	0	0	6.92	0	0	0	6.47	0
P07355	na	HUMAN Annexin A2	na	P04272	na	BOVIN Annexin A2	na	A0A5G2QCF9	na	PIG Annexin	na	0	0	0	0	0	0	6.7	0	0	0	6.47	0
Q14393	na	HUMAN Growth arrest-specific protein 6	na	A0A3Q1MAA6	na	BOVIN Growth arrest specific 6	na	A0A287AYJ5	na	PIG Growth arrest specific 6	na	0	0	0	0	0	0	6.3	0	0	0	6.47	0
Q8N801	na	HUMAN Protein STPG4	na	A0A3Q1MPM9	na	BOVIN Sperm-tail PG-rich repeat containing 4	na	F1SQH0	na	PIG Uncharacterized protein	na	0	0	0	0	0	0	6.46	0	6.95	0	6.46	0
Q9GZT8	na	HUMAN NIF3-like protein 1	na	A0A3Q1LM63	na	BOVIN NIF3-like protein 1	na	A0A287B238	na	PIG NIF3-like protein 1	na	0	0	0	0	0	0	7.35	0	6.25	0	6.46	0
na	na	na	na	Q2KHU5	na	BOVIN ADP-ribose glycohydrolase MACROD1	na	A0A480XNH5	na	PIG Mono-ADP ribosylhydrolase 1	na	0	0	0	0	0	0	0	0	6.09	0	6.46	0
Q5W0H4	na	HUMAN Translationally-controlled tumor protein	na	A0A452DID1	na	BOVIN Translationally-controlled tumor protein	na	A0A287B4E6	na	PIG Translationally-controlled tumor protein	na	0	0	0	0	0	0	7.46	0	6.8	0	6.45	0
Q5VTH9	na	HUMAN Dynein axonemal intermediate chain 4	na	E1B9S6	na	BOVIN Dynein axonemal intermediate chain 4	na	A0A5G2QJU7	na	PIG Dynein axonemal intermediate chain 4	na	0	0	0	0	0	0	6.82	0	6.23	0	6.45	0
Q99963	na	HUMAN Endophilin-A3	na	F1MX23	na	BOVIN SH3 domain containing GRB2 like 3	na	F1RIB8	na	PIG SH3 domain containing GRB2 like 3	na	0	0	0	0	0	0	7.06	0	5.86	0	6.45	0
P27449	na	HUMAN V-type proton ATPase 16 kDa proteolipid subunit	na	na	na	na	na	A0A5G2QWF0	na	PIG V-type proton ATPase proteolipid subunit	na	0	0	0	0	0	0	7.07	0	0	0	6.45	0
Q5D862	na	HUMAN Filaggrin-2	na	na	na	na	na	I3LG91	na	PIG EF-hand domain-containing protein	na	1	0	0	0	0	0	5.97	0	0	0	6.45	0
B3KR61	na	HUMAN Arginine-hydroxylase NDUFAF5	na	F1MQP4	na	BOVIN NADH:ubiquinone oxidoreductase complex assembly factor 5	na	A0A287ATV3	na	PIG NADH:ubiquinone oxidoreductase complex assembly factor 5	na	0	0	0	0	0	0	0	0	0	0	6.45	0
P63000	na	HUMAN Ras-related C3 botulinum toxin substrate 1	na	na	na	na	na	A0A5G2R6S0	na	PIG Rac family small GTPase 2	na	0	0	0	0	0	0	0	0	0	0	6.45	0
Q8IXY8	na	HUMAN Probable inactive peptidyl-prolyl cis-trans isomerase-like 6	na	Q1RMP7	na	BOVIN Probable inactive peptidyl-prolyl cis-trans isomerase-like 6	na	F1RZP8	na	PIG Peptidyl-prolyl cis-trans isomerase-like 6 isoform 1	na	0	0	0	0	0	0	7.03	0	6.45	0	6.44	0
Q2M329	na	HUMAN Coiled-coil domain-containing protein 96	na	A6QPC4	na	BOVIN CCDC96 protein	na	I3LQX1	na	PIG Coiled-coil domain containing 96	na	0	0	0	0	0	0	6.56	0	6.29	0	6.44	0
P0C875	na	HUMAN Protein FAM228B	na	A6QQ68	na	BOVIN Protein FAM228B	na	A0A287A1F2	na	PIG Protein FAM228B isoform a	na	0	0	0	0	0	0	5.92	0	6.09	0	6.44	0
P27797	na	HUMAN Calreticulin	na	P52193	na	BOVIN Calreticulin	na	P28491	na	PIG Calreticulin	na	0	0	0	0	0	0	7.9	0	5.83	0	6.44	0
Q9HDC9	na	HUMAN Adipocyte plasma membrane-associated protein	na	na	na	na	na	A0A287A6K7	na	PIG Adipocyte plasma membrane-associated protein	na	1	0	0	0	1	0	7.46	0	0	0	6.44	0
Q9UMX0	na	HUMAN Ubiquilin-1	na	F1N1A3	na	BOVIN Ubiquilin 1	na	A0A287B231	na	PIG Ubiquilin 1	na	0	0	0	0	1	0	6.61	0	0	0	6.44	0
Q9UDY4	na	HUMAN DnaJ homolog subfamily B member 4	na	Q2KIT4	na	BOVIN DnaJ homolog subfamily B member 4	na	F1S9T0	na	PIG DnaJ heat shock protein family (Hsp40) member B4	na	0	0	0	0	0	0	5.77	0	0	0	6.44	0
Q6ZVM7	O75674	HUMAN TOM1-like protein 2	HUMAN TOM1-like protein 1	F1MY58	na	BOVIN Target of myb1 like 1 membrane trafficking protein	na	A0A287BAN7	na	PIG TOM1-like protein 2 isoform 3	na	0	0	0	0	0	0	5.7	0	0	0	6.44	0
P52566	na	HUMAN Rho GDP-dissociation inhibitor 2	na	na	na	na	na	A0A287B0I3	na	PIG Rho GDP dissociation inhibitor beta	na	0	0	0	0	0	0	0	0	0	0	6.44	0
P37837	na	HUMAN Transaldolase	na	G5E5C8	na	BOVIN Transaldolase	na	A0A287BQ72	na	PIG Transaldolase	na	0	0	0	0	0	0	7.92	0	6.33	0	6.43	0
Q8NA54	na	HUMAN IQ and ubiquitin-like domain-containing protein	na	F1MSL8	na	BOVIN IQ motif and ubiquitin domain containing	na	F1SLY1	na	PIG IQ motif and ubiquitin domain containing	na	0	0	0	0	0	0	7.04	0	6.28	0	6.43	0
na	na	na	na	G3MXD2	na	BOVIN G protein-coupled receptor 161	na	F1RPV0	na	PIG G protein-coupled receptor 161	na	0	0	0	0	0	0	0	0	5.84	0	6.43	0
H3BTA3	na	HUMAN E3 ubiquitin-protein ligase CHIP (Fragment)	na	E1B7G3	na	BOVIN STIP1 homology and U-box containing protein 1	na	A0A287BGG6	na	PIG STIP1 homology and U-box containing protein 1	na	0	0	0	0	0	0	0	0	5.15	0	6.43	0
P54136	na	HUMAN Arginine--tRNA ligase	na	na	na	na	na	F1RR89	na	PIG Arginine--tRNA ligase	na	0	0	0	0	0	0	7.7	0	0	0	6.43	0
E9PQY2	na	HUMAN Prefoldin subunit 4	na	na	na	na	na	A5GHK3	na	PIG Prefoldin subunit 4	na	0	0	0	0	0	0	5.71	0	0	0	6.43	0
P24666	na	HUMAN Low molecular weight phosphotyrosine protein phosphatase	na	A5PK96	na	BOVIN Low molecular weight cytosolic acid phosphatase	na	F1S9H9	na	PIG Low molecular weight cytosolic acid phosphatase	na	0	0	0	0	0	0	7.81	0	6.87	0	6.42	0
P46459	na	HUMAN Vesicle-fusing ATPase	na	A0A3Q1LSE5	na	BOVIN Vesicle-fusing ATPase	na	A0A5G2R0I8	na	PIG Vesicle-fusing ATPase	na	0	0	0	0	0	0	7.77	0	6.75	0	6.42	0
Q7Z7H3	na	HUMAN Ciliogenesis-associated TTC17-interacting protein	na	E1BGR4	na	BOVIN Ciliosis associated TTC17 interacting protein	na	F1SRZ9	na	PIG Ciliogenesis associated TTC17 interacting protein	na	0	0	0	0	0	0	6.82	0	6.47	0	6.42	0
P61158	na	HUMAN Actin-related protein 3	na	A0A3Q1MXB7	na	BOVIN Actin-like protein 3	na	F2Z5D2	na	PIG Actin-like protein 3	na	0	0	0	0	0	0	6.94	0	5.43	0	6.42	0
P55060	na	HUMAN Exportin-2	na	F1MWN1	na	BOVIN Chromosome segregation 1-like protein	na	I3L918	na	PIG Chromosome segregation 1-like protein	na	0	0	0	0	0	0	7.38	0	5.26	0	6.42	0
P40616	na	HUMAN ADP-ribosylation factor-like protein 1	na	na	na	na	na	F6Q6Z2	na	PIG ADP ribosylation factor like GTPase 1	na	0	0	0	0	0	0	7.62	0	0	0	6.42	0
A0A7I2V610	na	HUMAN Insulin-degrading enzyme	na	na	na	na	na	A0A287BBS8	na	PIG Insulin degrading enzyme	na	0	0	0	0	0	0	5.59	0	0	0	6.42	0
Q96AB3	na	HUMAN Isochorismatase domain-containing protein 2	na	F1N6A0	na	BOVIN Isochorismatase domain-containing protein 2	na	A0A5G2QW66	na	PIG Isochorismatase domain containing 2	na	0	0	0	0	0	0	8	0	7.61	0	6.41	0
na	na	na	na	Q148L6	na	BOVIN Trans-1	na	A0A5G2R5E5	na	PIG Trans-1	na	0	0	0	0	0	0	0	0	6.22	0	6.41	0
Q9H993	na	HUMAN Damage-control phosphatase ARMT1	na	na	na	na	na	F1S7W3	na	PIG Sugar phosphate phosphatase	na	0	0	0	0	0	0	7.51	0	0	0	6.41	0
Q86UE3	na	HUMAN Zinc finger protein 546	na	na	na	na	na	A0A480ST08	na	PIG Zinc finger protein 568	na	0	0	0	0	0	0	0	0	0	0	6.41	0
na	na	na	na	A0A3Q1NG16	na	BOVIN NFKB inhibitor interacting Ras like 2	na	F2Z555	na	PIG NF-kappa-B inhibitor-interacting Ras-like protein 2 isoform a	na	0	0	0	0	0	0	0	0	0	0	6.41	0
Q9Y6B6	na	HUMAN GTP-binding protein SAR1b	na	Q3T0T7	na	BOVIN GTP-binding protein SAR1b	na	Q5PYH3	na	PIG GTP-binding protein SAR1b	na	0	0	0	0	0	0	6.59	0	6.51	0	6.4	0
Q9Y3A5	na	HUMAN Ribosome maturation protein SBDS	na	Q3SWZ6	na	BOVIN Ribosome maturation protein SBDS	na	F1RJJ3	na	PIG Ribosome maturation protein SBDS	na	0	0	0	0	0	0	6.03	0	5.91	0	6.4	0
A0A0A0MSY6	na	HUMAN Dynein regulatory complex protein 11	na	F1N7C8	na	BOVIN IQ motif containing with AAA domain 1	na	F1SM09	na	PIG IQ motif containing with AAA domain 1	na	0	0	0	0	0	0	7.22	0	0	0	6.4	0
O95822	na	HUMAN Malonyl-CoA decarboxylase	na	A5PJC5	na	BOVIN MLYCD protein	na	D2D0E6	na	PIG Malonyl-CoA decarboxylase	na	0	0	0	0	0	0	6.28	0	0	0	6.4	0
Q96HS1	na	HUMAN Serine/threonine-protein phosphatase PGAM5	na	E1BIE7	na	BOVIN PGAM family member 5	na	A0A286ZVG1	na	PIG Uncharacterized protein	na	0	0	0	0	0	0	7.11	0	6.85	0	6.39	0
O00629	na	HUMAN Importin subunit alpha-3	na	A0A3S5ZPE0	na	BOVIN Importin subunit alpha	na	A0A5G2R9L2	na	PIG Importin subunit alpha	na	0	0	0	0	0	0	6.64	0	6.32	0	6.39	0
P09417	na	HUMAN Dihydropteridine reductase	na	A0A3Q1LU13	na	BOVIN Dihydropteridine reductase	na	Q8MJ30	na	PIG Dihydropteridine reductase	na	0	0	0	0	0	0	7.01	0	6.28	0	6.39	0
Q6QHF9	na	HUMAN Peroxisomal N(1)-acetyl-spermine/spermidine oxidase	na	F1MQP7	na	BOVIN Peroxisomal N(1)-acetyl-spermine/spermidine oxidase	na	A0A287A6G6	na	PIG Amino	na	0	0	0	0	0	0	6.66	0	6	0	6.39	0
O00505	na	HUMAN Importin subunit alpha-4	na	na	na	na	na	A0A5G2QMC1	na	PIG Importin subunit alpha	na	0	0	0	0	0	0	7.34	0	0	0	6.39	0
U3KPR6	na	HUMAN Glutaredoxin-like protein C5orf63	na	na	na	na	na	A0A287AFL7	na	PIG Glutaredoxin-like protein	na	0	0	0	0	0	0	0	0	0	0	6.39	0
O00410	na	HUMAN Importin-5	na	A0A3Q1LV36	na	BOVIN Importin 5	na	A0A5G2RIC0	na	PIG Importin 5	na	0	0	0	0	0	0	7.47	0	7.12	0	6.38	0
Q8IWL3	na	HUMAN Iron-sulfur cluster co-chaperone protein HscB	na	F1MLK9	na	BOVIN HscB mitochondrial iron-sulfur cluster cochaperone	na	A0A287AIR5	na	PIG HscB mitochondrial iron-sulfur cluster cochaperone	na	0	0	0	0	0	0	6.06	0	6.91	0	6.38	0
Q9Y3D6	na	HUMAN Mitochondrial fission 1 protein	na	A0A3Q1MH47	na	BOVIN Mitochondrial fission 1 protein	na	A0A287ADK7	na	PIG Mitochondrial fission 1 protein	na	0	0	0	0	0	0	7.52	0	6.66	0	6.38	0
Q7L2H7	na	HUMAN Eukaryotic translation initiation factor 3 subunit M	na	Q3T148	na	BOVIN Eukaryotic translation initiation factor 3 subunit M	na	F1SGR0	na	PIG Eukaryotic translation initiation factor 3 subunit M	na	0	0	0	0	0	0	6.91	0	6.66	0	6.38	0
Q9NWU1	na	HUMAN 3-oxoacyl-[acyl-carrier-protein] synthase	na	Q0VCA7	na	BOVIN 3-oxoacyl-[acyl-carrier-protein] synthase	na	F1RS43	na	PIG 3-oxoacyl-[acyl-carrier-protein] synthase	na	0	0	0	0	0	0	5.75	0	6.58	0	6.38	0
P62140	na	HUMAN Serine/threonine-protein phosphatase PP1-beta catalytic subunit	na	Q3SWW9	na	BOVIN Serine/threonine-protein phosphatase PP1-beta catalytic subunit	na	P61292	na	PIG Serine/threonine-protein phosphatase PP1-beta catalytic subunit	na	0	0	0	0	0	0	7.35	0	6.57	0	6.38	0
Q9BRF8	na	HUMAN Serine/threonine-protein phosphatase CPPED1	na	Q58DC0	na	BOVIN Serine/threonine-protein phosphatase CPPED1	na	A0A5G2QI52	na	PIG Calcineurin-like phosphoesterase domain-containing protein 1	na	0	0	0	0	0	0	0	0	6.18	0	6.38	0
Q8TEX9	na	HUMAN Importin-4	na	A4IFB8	na	BOVIN IPO4 protein	na	F1SGN4	na	PIG Importin 4	na	0	0	0	0	0	0	7.96	0	5.72	0	6.38	0
na	na	na	na	Q2KJF7	na	BOVIN Glycerate kinase	na	F1SIX9	na	PIG Glycerate kinase	na	0	0	0	0	0	0	0	0	5.47	0	6.38	0
Q9GZT6	na	HUMAN Coiled-coil domain-containing protein 90B	na	na	na	na	na	F1STU7	na	PIG Coiled-coil domain containing 90B	na	0	0	0	0	0	0	6.8	0	0	0	6.38	0
C9JYR4	na	HUMAN Probable ribonuclease 11 (Fragment)	na	na	na	na	na	F1S8I0	na	PIG RNAse	na	0	0	0	0	0	0	5.46	0	0	0	6.38	0
J3KNF4	na	HUMAN Copper chaperone for superoxide dismutase	na	na	na	na	na	A0A286ZIZ7	na	PIG Copper chaperone for superoxide dismutase	na	0	0	0	0	0	0	6.91	0	0	0	6.37	0
Q9H0T7	na	HUMAN Ras-related protein Rab-17	na	na	na	na	na	A0A5G2QH68	na	PIG RAB17	na	0	0	0	0	0	0	6.26	0	0	0	6.37	0
B4DP31	na	HUMAN Phosphoribosyl pyrophosphate synthase-associated protein 1	na	A0A3Q1NLT3	na	BOVIN Phosphoribosyl pyrophosphate synthase-associated protein 1	na	F1RWP0	na	PIG Phosphoribosyl pyrophosphate synthetase associated protein 1	na	0	0	0	0	0	0	5.62	0	6.73	0	6.36	0
Q9Y5K5	na	HUMAN Ubiquitin carboxyl-terminal hydrolase isozyme L5	na	Q9XSJ0	na	BOVIN Ubiquitin carboxyl-terminal hydrolase isozyme L5	na	F1SAA5	na	PIG Ubiquitin carboxyl-terminal hydrolase	na	0	0	0	0	0	0	6.47	0	6.15	0	6.36	0
H0YNG3	na	HUMAN Signal peptidase complex catalytic subunit SEC11	na	P67810	na	BOVIN Signal peptidase complex catalytic subunit SEC11A	na	A0A5G2R563	na	PIG Signal peptidase complex catalytic subunit SEC11	na	0	0	0	0	0	0	7.14	0	6.08	0	6.36	0
H7C0T2	na	HUMAN Inositol 1	na	F1MLM6	na	BOVIN ITPRIP like 1	na	A0A286ZLS7	na	PIG ITPRIP like 1	na	0	0	0	0	0	0	5.71	0	5.83	0	6.36	0
A0A494C0X0	na	HUMAN Tubulin-folding cofactor B	na	Q5E951	na	BOVIN Tubulin-folding cofactor B	na	Q8HXL4	na	PIG Cytoskeleton-associated protein 1	na	0	0	0	0	0	0	6.83	0	5.65	0	6.36	0
J3KN16	na	HUMAN Proteasome adapter and scaffold protein ECM29	na	na	na	na	na	A0A287A3L2	na	PIG Ecm29 proteasome adaptor and scaffold	na	0	0	0	0	0	0	6.29	0	0	0	6.36	0
na	na	na	na	E1B9Z2	na	BOVIN Leucine zipper and EF-hand containing transmembrane protein 2	na	A0A287AEL5	na	PIG Leucine zipper and EF-hand containing transmembrane protein 2	na	0	0	0	0	0	0	0	0	6.38	0	6.35	0
Q8NE28	na	HUMAN Serine/threonine kinase-like domain-containing protein STKLD1	na	F1MSZ0	na	BOVIN Serine/threonine kinase like domain containing 1	na	A0A287ANN3	na	PIG Serine/threonine kinase like domain containing 1	na	0	0	0	0	0	0	6.55	0	6.22	0	6.35	0
P61160	na	HUMAN Actin-related protein 2	na	na	na	na	na	F6QA36	na	PIG Actin related protein 2	na	0	0	0	0	0	0	6.7	0	0	0	6.35	0
A0A7I2V5X6	na	HUMAN Prostaglandin E synthase 2	na	na	na	na	na	F1RRY6	na	PIG Microsomal prostaglandin E synthase 2	na	0	0	0	0	0	0	6.22	0	0	0	6.35	0
Q5JU69	na	HUMAN Torsin-2A	na	na	na	na	na	A7YX22	na	PIG Torsin	na	0	0	0	0	0	0	5.8	0	0	0	6.35	0
P11233	na	HUMAN Ras-related protein Ral-A	na	Q3ZCK2	na	BOVIN Small monomeric GTPase	na	I3LAJ6	na	PIG Small monomeric GTPase	na	0	0	0	0	0	0	7.55	0	6.94	0	6.34	0
P13639	na	HUMAN Elongation factor 2	na	Q3SYU2	na	BOVIN Elongation factor 2	na	I3LII3	na	PIG Eukaryotic translation elongation factor 2	na	0	0	0	0	0	0	8.01	0	6.56	0	6.34	0
Q8TBY9	na	HUMAN Cilia- and flagella-associated protein 251	na	E1BJ01	na	BOVIN Cilia and flagella associated protein 251	na	F1RNR9	na	PIG Cilia and flagella associated protein 251	na	0	0	0	0	0	0	7.09	0	6.21	0	6.34	0
Q5I0G3	na	HUMAN Putative malate dehydrogenase 1B	na	A0A3Q1MGA1	na	BOVIN Putative malate dehydrogenase 1B	na	F1SHD0	na	PIG Malate dehydrogenase 1B	na	0	0	0	0	0	0	6.56	0	6.15	0	6.34	0
Q9HC21	na	HUMAN Mitochondrial thiamine pyrophosphate carrier	na	Q29RM1	na	BOVIN Mitochondrial thiamine pyrophosphate carrier	na	A0A5G2R4I4	na	PIG Solute carrier family 25 member 19	na	0	0	0	0	0	0	7.4	0	5.97	0	6.34	0
O14494	na	HUMAN Phospholipid phosphatase 1	na	Q32KV9	na	BOVIN Lipid phosphate phosphohydrolase 1	na	P60588	na	PIG Phospholipid phosphatase 1	na	0	0	0	0	0	0	6.56	0	5.78	0	6.34	0
P15144	na	HUMAN Aminopeptidase N	na	na	na	na	na	A0A5G2QPR2	na	PIG Aminopeptidase	na	1	0	0	0	0	0	6.41	0	0	0	6.34	0
Q8WVP5	na	HUMAN Tumor necrosis factor alpha-induced protein 8-like protein 1	na	na	na	na	na	A0A287AZY6	na	PIG TNF alpha induced protein 8 like 1	na	0	0	0	0	0	0	0	0	0	0	6.34	0
O43464	na	HUMAN Serine protease HTRA2	na	A0JNK3	na	BOVIN Serine protease HTRA2	na	A0A5G2QM27	na	PIG HtrA serine peptidase 2	na	0	0	0	0	0	0	7.35	0	8.04	0	6.33	0
na	na	na	na	A0A3Q1ME64	na	BOVIN Serine peptidase inhibitor-like	na	A0A287BQB3	na	PIG Uncharacterized protein	na	0	0	0	0	0	0	0	0	6.92	0	6.33	0
Q01469	na	HUMAN Fatty acid-binding protein 5	na	P55052	na	BOVIN Fatty acid-binding protein 5	na	F6PVY0	na	PIG Fatty acid binding protein 5	na	0	0	0	0	0	0	8.38	0	6.49	0	6.33	0
Q6Q759	na	HUMAN Sperm-associated antigen 17	na	E1BA36	na	BOVIN Sperm associated antigen 17	na	F1SAZ0	na	PIG Sperm associated antigen 17	na	0	0	0	0	0	0	6.77	0	6.47	0	6.33	0
P25398	na	HUMAN 40S ribosomal protein S12	na	A0A3Q1M0C0	na	BOVIN 40S ribosomal protein S12	na	P46405	na	PIG 40S ribosomal protein S12	na	0	0	0	0	0	0	7.63	0	6.26	0	6.33	0
P03973	na	HUMAN Antileukoproteinase	na	na	na	na	na	I3LS74	na	PIG Antileukoproteinase	na	0	0	0	0	0	0	7.89	0	0	0	6.33	0
S4R468	na	HUMAN Calcium uniporter protein (Fragment)	na	na	na	na	na	A0A5G2QW89	na	PIG Calcium uniporter protein	na	0	0	0	0	0	0	0	0	0	0	6.33	0
P86791	na	HUMAN Vacuolar fusion protein CCZ1 homolog	na	na	na	na	na	I3L7N6	na	PIG Uncharacterized protein	na	0	0	0	0	0	0	0	0	0	0	6.33	0
na	na	na	na	Q32KN7	na	BOVIN Zinc finger C2HC domain-containing protein 1B	na	F1S720	na	PIG Zinc finger C2HC-type containing 1B	na	0	0	0	0	0	0	0	0	5.96	0	6.32	0
P16615	na	HUMAN Sarcoplasmic/endoplasmic reticulum calcium ATPase 2	na	A0A3Q1N8S4	na	BOVIN Calcium-transporting ATPase	na	A0A5S6HET4	na	PIG Calcium-transporting ATPase	na	0	0	0	0	0	0	6.59	0	5.7	0	6.32	0
A0A0D9SGK2	na	HUMAN Protein tyrosine phosphatase type IVA 1	na	E1BMN3	na	BOVIN Cell division cycle 14B	na	A0A286ZK37	na	PIG Uncharacterized protein	na	0	0	0	0	0	0	0	0	0	0	6.32	0
Q9HB07	na	HUMAN MYG1 exonuclease	na	Q58DG1	na	BOVIN MYG1 exonuclease	na	F1SFR1	na	PIG MYG1 exonuclease	na	0	0	0	0	0	0	7.42	0	7.18	0	6.31	0
na	na	na	na	E1BGB7	na	BOVIN Glyco	na	I3LVS2	na	PIG Glyco	na	0	0	0	0	0	0	0	0	6.85	0	6.31	0
Q9H0E2	na	HUMAN Toll-interacting protein	na	Q2LGB5	na	BOVIN Toll-interacting protein	na	A0A5G2QDG4	na	PIG Toll interacting protein	na	0	0	0	0	0	0	6.43	0	5.99	0	6.31	0
na	na	na	na	A0A3Q1MEY4	na	BOVIN Ceramidase	na	F1SES5	na	PIG N-acylsphingosine amidohydrolase 1	na	0	0	0	0	0	0	0	0	5.98	0	6.31	0
Q15365	F8VZX2	HUMAN Poly(rC)-binding protein 1	HUMAN Poly(rC)-binding protein 2	Q3SYT9	na	BOVIN Poly(RC) binding protein 2	na	I3LEC2	na	PIG Uncharacterized protein	na	0	0	0	0	0	0	7.12	6.49	5.89	0	6.31	0
Q9GZY8	na	HUMAN Mitochondrial fission factor	na	A5PK60	na	BOVIN Mitochondrial fission factor	na	A0A287BJB9	na	PIG Mitochondrial fission factor	na	0	0	0	0	0	0	5.96	0	5.84	0	6.31	0
A6NN90	na	HUMAN Uncharacterized protein C2orf81	na	F1N0V3	na	BOVIN Chromosome 11 C2orf81 homolog	na	I3LFC5	na	PIG Uncharacterized protein	na	0	0	0	0	0	0	6.39	0	5.8	0	6.31	0
P80303	na	HUMAN Nucleobindin-2	na	F6Q8A8	na	BOVIN Nucleobindin 2	na	A0A5G2RDH9	na	PIG EF-hand domain-containing protein	na	0	0	0	0	0	0	7.6	0	5.72	0	6.31	0
Q96RN1	na	HUMAN Testis anion transporter 1	na	F1MEY3	na	BOVIN Testis anion transporter 1	na	A0A5G2R483	na	PIG Solute carrier family 26 member 8	na	0	0	0	0	0	0	6.69	0	5.6	0	6.31	0
Q4G0N8	na	HUMAN Sodium/hydrogen exchanger 10	na	F1N5D7	na	BOVIN Cyclic nucleotide-binding domain-containing protein	na	A0A287BLA3	na	PIG Solute carrier family 9 member C1	na	0	0	0	0	0	0	0	0	5.43	0	6.31	0
Q8TE73	A0A075B6F3	HUMAN Dynein axonemal heavy chain 5	HUMAN Dynein axonemal heavy chain 8	E1B9R5	na	BOVIN Dynein axonemal heavy chain 8	na	A0A286ZQY1	na	PIG Uncharacterized protein	na	0	0	0	0	0	0	5.39	7.52	7.37	0	6.3	0
Q5JU00	na	HUMAN Dynein regulatory complex subunit 5	na	A0A3Q1ND33	na	BOVIN Uncharacterized protein	na	F1RQT8	na	PIG T-complex-associated testis-expressed protein 1 isoform X1	na	0	0	0	0	0	0	6.97	0	6.38	0	6.3	0
O75976	na	HUMAN Carboxypeptidase D	na	E1BLR9	na	BOVIN Carboxypeptidase D	na	F1RN68	na	PIG Carboxypeptidase D	na	1	0	0	0	0	0	7.3	0	5.67	0	6.3	0
P49411	na	HUMAN Elongation factor Tu	na	P49410	na	BOVIN Elongation factor Tu	na	F1RFI1	na	PIG Elongation factor Tu	na	0	0	0	0	0	0	7.49	0	0	0	6.3	0
Q9UKR8	na	HUMAN Tetraspanin-16	na	na	na	na	na	F1S3V5	na	PIG Tetraspanin	na	0	0	0	0	0	0	7.35	0	0	0	6.3	0
Q9H008	na	HUMAN Phospholysine phosphohistidine inorganic pyrophosphate phosphatase	na	Q0VD18	na	BOVIN Phospholysine phosphohistidine inorganic pyrophosphate phosphatase	na	A0A480STU2	na	PIG Phospholysine phosphohistidine inorganic pyrophosphate phosphatase	na	0	0	0	0	0	0	7.34	0	0	0	6.3	0
Q9Y5J7	na	HUMAN Mitochondrial import inner membrane translocase subunit Tim9	na	na	na	na	na	F1SSK4	na	PIG zf-Tim10	na	0	0	0	0	0	0	7.09	0	0	0	6.3	0
O75323	na	HUMAN Protein NipSnap homolog 2	na	na	na	na	na	A0A5G2QWH5	na	PIG NIPSNAP domain-containing protein	na	0	0	0	0	0	0	6.81	0	0	0	6.3	0
Q8TCT1	na	HUMAN Phosphoethanolamine/phosphocholine phosphatase	na	E1BCN8	na	BOVIN Phosphoethanolamine/phosphocholine phosphatase 1	na	I3L6E7	na	PIG Phosphoethanolamine/phosphocholine phosphatase isoform 1	na	0	0	0	0	0	0	6.09	0	6.94	0	6.29	0
P09496	na	HUMAN Clathrin light chain A	na	P04973	na	BOVIN Clathrin light chain A	na	A0A287BFJ2	na	PIG Clathrin light chain	na	0	0	0	0	0	0	7.38	0	6.45	0	6.29	0
G3V1Q5	na	HUMAN Probable E3 ubiquitin-protein ligase MARCHF10	na	E1BFD3	na	BOVIN Membrane associated ring-CH-type finger 10	na	F1RRU8	na	PIG Membrane associated ring-CH-type finger 10	na	0	0	0	0	0	0	7.09	0	6.17	0	6.29	0
na	na	na	na	F1MKW2	na	BOVIN CMT1A duplicated region transcript 4 protein homolog	na	A0A5G2Q7G4	na	PIG Uncharacterized protein	na	0	0	0	0	0	0	0	0	5.89	0	6.29	0
Q5QPM7	na	HUMAN Proteasome inhibitor PI31 subunit	na	na	na	na	na	F1S870	na	PIG Proteasome inhibitor PI31 subunit	na	0	0	0	0	0	0	7.23	0	0	0	6.29	0
na	na	na	na	F1MGQ1	na	BOVIN Deoxyribonuclease	na	A0A287BHR4	na	PIG Deoxyribonuclease	na	0	0	0	0	0	0	0	0	7.62	0	6.28	0
Q9NVH1	na	HUMAN DnaJ homolog subfamily C member 11	na	Q2NL21	na	BOVIN DnaJ homolog subfamily C member 11	na	A0A5G2QN68	na	PIG DnaJ heat shock protein family (Hsp40) member C11	na	0	0	0	0	0	0	7.25	0	6.33	0	6.28	0
Q13057	na	HUMAN Bifunctional coenzyme A synthase	na	E1BEL9	na	BOVIN Coenzyme A synthase	na	A0A5S6H9E2	na	PIG Bifunctional coenzyme A synthase	na	0	0	0	0	0	0	6.53	0	5.48	0	6.28	0
P11279	na	HUMAN Lysosome-associated membrane glycoprotein 1	na	Q05204	na	BOVIN Lysosome-associated membrane glycoprotein 1	na	A0A5G2R3I8	na	PIG Lysosomal associated membrane protein 1	na	1	0	0	0	0	0	7.32	0	0	0	6.28	0
Q8WTQ4	na	HUMAN Uncharacterized protein C16orf78	na	Q2KIU4	na	BOVIN Chromosome 18 C16orf78 homolog	na	F1REZ4	na	PIG Chromosome 6 C16orf78 homolog	na	0	0	0	0	0	0	6.88	0	0	0	6.28	0
na	na	na	na	F6S1Q0	na	BOVIN Keratin 18	na	A0A5G2RBD3	na	PIG Keratin 18	na	0	0	0	0	0	0	0	0	7.36	0	6.27	0
Q9NUT2	na	HUMAN Mitochondrial potassium channel ATP-binding subunit	na	G3MYQ9	na	BOVIN ATP binding cassette subfamily B member 8	na	I3LMV8	na	PIG ATP binding cassette subfamily B member 8	na	0	0	0	0	0	0	0	0	6.58	0	6.27	0
I3L397	na	HUMAN Eukaryotic translation initiation factor 5A (Fragment)	na	Q6EWQ7	na	BOVIN Eukaryotic translation initiation factor 5A-1	na	A0A287B356	na	PIG eIF-5a domain-containing protein	na	0	0	0	0	0	0	7.25	0	6.4	0	6.27	0
C9JGJ9	na	HUMAN B-cell receptor-associated protein (Fragment)	na	Q32KL9	na	BOVIN B-cell receptor-associated protein 29	na	A0A5G2QWU4	na	PIG B-cell receptor-associated protein	na	0	0	0	0	0	0	6.22	0	6.38	0	6.27	0
Q15008	na	HUMAN 26S proteasome non-ATPase regulatory subunit 6	na	Q3T0B2	na	BOVIN 26S proteasome non-ATPase regulatory subunit 6	na	F1SGF1	na	PIG 26S proteasome non-ATPase regulatory subunit 6	na	0	0	0	0	0	0	7.42	0	6.02	0	6.27	0
A0A0U1RQY7	na	HUMAN Non-specific serine/threonine protein kinase	na	na	na	na	na	A0A286ZQ62	na	PIG Non-specific serine/threonine protein kinase	na	0	0	0	0	0	0	6.97	0	0	0	6.27	0
Q9UJ68	na	HUMAN Mitochondrial peptide methionine sulfoxide reductase	na	A0A3Q1M909	na	BOVIN Peptide-methionine (S)-S-oxide reductase	na	A0A287AQ77	na	PIG Peptide-methionine (S)-S-oxide reductase	na	0	0	0	0	0	0	6.94	0	0	0	6.27	0
Q9H3Z4	na	HUMAN DnaJ homolog subfamily C member 5	na	Q29455	na	BOVIN DnaJ homolog subfamily C member 5	na	A0A287B9A0	na	PIG J domain-containing protein	na	0	0	0	0	0	0	6.87	0	6.59	0	6.26	0
A5D8W1	na	HUMAN Cilia- and flagella-associated protein 69	na	E1BJW4	na	BOVIN Cilia and flagella associated protein 69	na	A0A287BM71	na	PIG Cilia-and flagella-associated protein 69 isoform 1	na	0	0	0	0	0	0	6.28	0	6.45	0	6.26	0
na	na	na	na	E1BJG7	na	BOVIN Chromosome 15 C11orf42 homolog	na	F1RML9	na	PIG Chromosome 9 C11orf42 homolog	na	0	0	0	0	0	0	0	0	6.22	0	6.26	0
Q8NFV4	na	HUMAN Protein ABHD11	na	A0A3Q1N0A8	na	BOVIN Protein ABHD11	na	A0A5G2QN30	na	PIG Abhydrolase domain containing 11	na	0	0	0	0	0	0	0	0	6.13	0	6.26	0
Q9Y276	na	HUMAN Mitochondrial chaperone BCS1	na	Q5E9H5	na	BOVIN Mitochondrial chaperone BCS1	na	A0A287AKM3	na	PIG BCS1-like protein	na	0	0	0	0	0	0	0	0	7.35	0	6.25	0
na	na	na	na	A0A3Q1MHT2	na	BOVIN Uncharacterized protein	na	F1RYH2	na	PIG Uncharacterized protein	na	0	0	0	0	0	0	0	0	6.33	0	6.25	0
Q3ZCQ8	na	HUMAN Mitochondrial import inner membrane translocase subunit TIM50	na	F6PR67	na	BOVIN Mitochondrial import inner membrane translocase subunit TIM50	na	A0A480LC98	na	PIG Mitochondrial import inner membrane translocase subunit TIM50	na	0	0	0	0	0	0	7.23	0	6.12	0	6.25	0
Q14156	na	HUMAN Protein EFR3 homolog A	na	F1MLD7	na	BOVIN EFR3 homolog A	na	M3TYQ4	na	PIG EFR3 homolog A	na	0	0	0	0	0	0	6.35	0	6.07	0	6.25	0
Q9UQ80	na	HUMAN Proliferation-associated protein 2G4	na	Q3ZBH5	na	BOVIN Proliferation-associated 2G4	na	A0A286ZYQ6	na	PIG Peptidase	na	0	0	0	0	0	0	7.21	0	6.05	0	6.25	0
Q9ULV4	na	HUMAN Coronin-1C	na	na	na	na	na	A0A480QHS7	na	PIG Coronin	na	0	0	0	0	0	0	6.09	0	0	0	6.25	0
Q8N688	na	HUMAN Beta-defensin 123	na	A7LM98	na	BOVIN Beta-defensin	na	F1S7H7	F1S7I1	PIG Beta-defensin	PIG Beta-defensin	0	0	0	0	0	0	0	0	8.08	0	6.24	7.43
Q8TC12	na	HUMAN Retinol dehydrogenase 11	na	E1BM93	Q17QC2	BOVIN Retinol dehydrogenase 11	BOVIN Retinol dehydrogenase 13	A0A286ZWN9	na	PIG Retinol dehydrogenase 13	na	0	0	0	0	0	0	6.41	0	7.43	6.42	6.24	0
D6RFN0	na	HUMAN COP9 signalosome complex subunit 4	na	Q3SZA0	na	BOVIN COP9 signalosome complex subunit 4	na	A0A5S6HA01	na	PIG COP9 signalosome complex subunit 4	na	0	0	0	0	0	0	7.37	0	6.15	0	6.24	0
M0R0F0	na	HUMAN 40S ribosomal protein S5 (Fragment)	na	Q5E988	na	BOVIN 40S ribosomal protein S5	na	A0A287AEM2	na	PIG 40S ribosomal protein S5	na	0	0	0	0	0	0	7.23	0	5.64	0	6.24	0
Q8TF05	na	HUMAN Serine/threonine-protein phosphatase 4 regulatory subunit 1	na	F1MRS1	na	BOVIN Protein phosphatase 4 regulatory subunit 1	na	F1SMA3	na	PIG Protein phosphatase 4 regulatory subunit 1	na	0	0	0	0	0	0	6.79	0	5.17	0	6.24	0
P39019	na	HUMAN 40S ribosomal protein S19	na	na	na	na	na	F1RGG1	na	PIG 40S ribosomal protein S19	na	0	0	0	0	0	0	7.26	0	0	0	6.24	0
Q9BPY3	na	HUMAN Protein FAM118B	na	na	na	na	na	A0A5G2R4V0	na	PIG Protein FAM118B	na	0	0	0	0	0	0	7.24	0	0	0	6.24	0
P30043	na	HUMAN Flavin reductase (NADPH)	na	na	na	na	na	I3LQH7	na	PIG Biliverdin reductase B	na	0	0	0	0	0	0	6.53	0	0	0	6.24	0
Q14435	na	HUMAN Polypeptide N-acetylgalactosaminyltransferase 3	na	na	na	na	na	A0A287A7J0	na	PIG Polypeptide N-acetylgalactosaminyltransferase	na	0	0	0	0	0	0	5.58	0	0	0	6.24	0
Q5SQH8	na	HUMAN Uncharacterized protein C6orf136	na	F1MVB5	na	BOVIN Chromosome 23 C6orf136 homolog	na	A0A5G2Q9H7	na	PIG Uncharacterized protein	na	0	0	0	0	0	0	0	0	0	0	6.24	0
E5RK00	na	HUMAN Dynactin subunit 6	na	Q148G7	na	BOVIN Dynactin subunit 6	na	D0G6S1	na	PIG Dynactin subunit 6	na	0	0	0	0	0	0	6.9	0	6.15	0	6.23	0
Q8NBU5	na	HUMAN Outer mitochondrial transmembrane helix translocase	na	F6QV99	na	BOVIN Outer mitochondrial transmembrane helix translocase	na	A0A287BA12	na	PIG Vesicle-fusing ATPase	na	0	0	0	0	0	0	7.04	0	0	0	6.23	0
O75379	na	HUMAN Vesicle-associated membrane protein 4	na	na	na	na	na	F1S7S9	na	PIG Vesicle associated membrane protein 4	na	0	0	0	0	0	0	6.9	0	0	0	6.23	0
Q9BXW7	na	HUMAN Haloacid dehalogenase-like hydrolase domain-containing 5	na	F1MGI9	na	BOVIN Haloacid dehalogenase like hydrolase domain containing 5	na	A0A5G2QYJ0	na	PIG Haloacid dehalogenase like hydrolase domain containing 5	na	0	0	0	0	0	0	6.18	0	6.4	0	6.22	0
Q9P2M1	na	HUMAN LRP2-binding protein	na	E1B9G6	na	BOVIN LRP2 binding protein	na	F1RZQ4	na	PIG LRP2 binding protein	na	0	0	0	0	0	0	6.16	0	5.86	0	6.22	0
A0A7P0TAE9	na	HUMAN Calnexin	na	A7Z066	na	BOVIN Calnexin	na	A0A287AXF5	na	PIG Calnexin	na	0	0	0	0	0	0	7	0	5.8	0	6.22	0
Q9Y3I0	na	HUMAN RNA-splicing ligase RtcB homolog	na	Q5E9T9	na	BOVIN RNA-splicing ligase RtcB homolog	na	Q19PY3	na	PIG RNA-splicing ligase RtcB homolog	na	0	0	0	0	0	0	0	0	5.57	0	6.22	0
A0A804CDA6	na	HUMAN Dynactin subunit 1	na	A0A3Q1LQT4	na	BOVIN Dynactin subunit 1	na	F1SNT8	na	PIG Dynactin subunit 1	na	0	0	0	0	0	0	7.2	0	5.05	0	6.22	0
Q9UEW8	na	HUMAN STE20/SPS1-related proline-alanine-rich protein kinase	na	na	na	na	na	A0A5G2QZU5	na	PIG Non-specific serine/threonine protein kinase	na	0	0	0	0	0	0	7.52	0	0	0	6.22	0
P40121	na	HUMAN Macrophage-capping protein	na	na	na	na	na	A0A287BAC5	na	PIG Macrophage-capping protein	na	0	0	0	0	0	0	0	0	0	0	6.22	0
Q5TH74	na	HUMAN O(6)-methylguanine-induced apoptosis 2	na	A6QQ60	na	BOVIN O(6)-methylguanine-induced apoptosis 2	na	F1STV8	na	PIG Sperm tail PG-rich repeat containing 1	na	0	0	0	0	0	0	6.95	0	6.59	0	6.21	0
P30711	na	HUMAN Glutathione S-transferase theta-1	na	Q2NL00	A0A3S5ZPD5	BOVIN Glutathione S-transferase theta-1	BOVIN Glutathione transferase	I3L5Q9	na	PIG Glutathione transferase	na	0	0	0	0	0	0	6.4	0	6.39	7.02	6.21	0
B4DML3	na	HUMAN Valacyclovir hydrolase	na	F1MFG7	na	BOVIN Biphenyl hydrolase like	na	F1RWY7	na	PIG Biphenyl hydrolase like	na	0	0	0	0	0	0	6.86	0	5.94	0	6.21	0
Q9NRG9	na	HUMAN Aladin	na	F6QCG0	na	BOVIN Aladin WD repeat nucleoporin	na	A0A5G2QP53	na	PIG Aladin WD repeat nucleoporin	na	0	0	0	0	0	0	7.26	0	5.63	0	6.21	0
A0A0B4J1R6	P51854	HUMAN Transketolase	HUMAN Transketolase-like protein 1	Q2NL26	na	BOVIN Transketolase-like protein 1	na	I3LPT1	na	PIG Transketolase	na	0	0	0	0	0	0	6.18	6.72	0	0	6.21	0
A0A3B3ISV4	na	HUMAN Vitamin-K-epoxide reductase (warfarin-sensitive)	na	G3MZM8	na	BOVIN Vitamin-K-epoxide reductase (warfarin-sensitive)	na	I3LQ80	na	PIG Vitamin-K-epoxide reductase (warfarin-sensitive)	na	0	0	0	0	0	0	7.17	0	7.18	0	6.2	0
Q8N0W7	na	HUMAN Fragile X mental retardation 1 neighbor protein	na	F1N5M5	na	BOVIN FMR1 neighbor	na	A0A5G2QXU3	na	PIG Uncharacterized protein	na	0	0	0	0	0	0	8.01	0	6.54	0	6.2	0
Q6ZTR5	na	HUMAN Cilia- and flagella-associated protein 47	na	G3N2F5	na	BOVIN Calponin-homology (CH) domain-containing protein	na	K7GM09	na	PIG Uncharacterized protein	na	0	0	0	0	0	0	6.19	0	5.83	0	6.2	0
O14950	na	HUMAN Myosin regulatory light chain 12B	na	na	na	na	na	P29269	na	PIG Myosin regulatory light polypeptide 9	na	0	0	0	0	0	0	6.35	0	0	0	6.2	0
G3XAD2	na	HUMAN Alpha-(1	na	na	na	na	na	A0A287A3X1	na	PIG Alpha-(1	na	0	0	0	0	0	0	0	0	0	0	6.2	0
A1A4V9	na	HUMAN Coiled-coil domain-containing protein 189	na	F1MZI0	na	BOVIN Coiled-coil domain containing 189	na	F1RG95	na	PIG Coiled-coil domain containing 189	na	0	0	0	0	0	0	6.49	0	6.2	0	6.19	0
Q96CS3	na	HUMAN FAS-associated factor 2	na	A0A3Q1MJK0	na	BOVIN FAS-associated factor 2	na	A0A481A3E7	na	PIG FAS-associated factor 2 isoform X1	na	0	0	0	0	0	0	6.32	0	6	0	6.19	0
E9PQR7	na	HUMAN Vacuolar protein sorting-associated protein 28 homolog (Fragment)	na	na	na	na	na	K7GM88	na	PIG Vacuolar protein sorting-associated protein 28 homolog	na	0	0	0	0	0	0	0	0	0	0	6.19	0
Q9UNS2	na	HUMAN COP9 signalosome complex subunit 3	na	A6H7B5	na	BOVIN COP9 signalosome complex subunit 3	na	A0A287AZA3	na	PIG COP9 signalosome subunit 3	na	0	0	0	0	0	0	5.59	0	5.83	0	6.18	0
O43707	na	HUMAN Alpha-actinin-4	na	A0A3Q1MRU0	na	BOVIN Alpha-actinin-4	na	A0A287A7I2	na	PIG Actinin alpha 4	na	0	0	0	0	0	0	6.33	0	0	0	6.18	0
na	na	na	na	A0A3Q1MHK2	na	BOVIN Solute carrier family 26 member 6	na	I3LF55	na	PIG Chloride anion exchanger	na	0	0	0	0	0	0	0	0	0	0	6.18	0
P36405	na	HUMAN ADP-ribosylation factor-like protein 3	na	G1K192	na	BOVIN ADP-ribosylation factor-like protein 3	na	A0A5S6IBF3	na	PIG ADP-ribosylation factor-like protein 3	na	0	0	0	0	0	0	6.85	0	6.29	0	6.17	0
na	na	na	na	A0A3Q1LYL5	na	BOVIN Propionyl-CoA carboxylase subunit alpha	na	A0A287BRL7	na	PIG Propionyl-CoA carboxylase alpha chain	na	0	0	0	0	0	0	0	0	5.81	0	6.17	0
Q9NY33	na	HUMAN Dipeptidyl peptidase 3	na	F2Z4F5	na	BOVIN Dipeptidyl peptidase 3	na	F1RU52	na	PIG Dipeptidyl peptidase 3	na	0	0	0	0	0	0	6.8	0	5.65	0	6.17	0
Q9P0W8	na	HUMAN Spermatogenesis-associated protein 7	na	F1N521	na	BOVIN Spermatosis associated 7	na	A0A5G2QCL4	na	PIG Spermatogenesis associated 7	na	0	0	0	0	0	0	5.27	0	5.38	0	6.17	0
Q8NHR9	na	HUMAN Profilin-4	na	na	na	na	na	F1SDJ4	na	PIG Profilin	na	0	0	0	0	0	0	6.41	0	0	0	6.16	0
O75800	na	HUMAN Zinc finger MYND domain-containing protein 10	na	E1BD65	na	BOVIN Zinc finger MYND domain-containing protein 10	na	A0A287A8I6	na	PIG Zinc finger MYND domain-containing protein 10 isoform 1	na	0	0	0	0	0	0	6.2	0	0	0	6.16	0
O75688	na	HUMAN Protein phosphatase 1B	na	O62830	na	BOVIN Protein phosphatase 1B	na	A0A5G2QC54	na	PIG PPM-type phosphatase domain-containing protein	na	0	0	0	0	0	0	6.3	0	5.38	0	6.15	0
P48637	na	HUMAN Glutathione synthetase	na	na	na	na	na	A0A286ZRS0	na	PIG Glutathione synthetase	na	0	0	0	0	0	0	6.67	0	0	0	6.15	0
B7ZM11	na	HUMAN C2orf73 protein	na	A6QQL5	na	BOVIN Uncharacterized protein C2orf73 homolog	na	A0A5G2QLI1	na	PIG Chromosome 3 C2orf73 homolog	na	0	0	0	0	0	0	6.65	0	0	0	6.15	0
Q9P0L0	na	HUMAN Vesicle-associated membrane protein-associated protein A	na	Q0VCY1	na	BOVIN Vesicle-associated membrane protein-associated protein A	na	A0A287AC42	na	PIG VAMP associated protein A	na	0	0	0	0	0	0	8.07	0	8.09	0	6.14	0
Q8NHS2	na	HUMAN Putative aspartate aminotransferase	na	Q2T9S8	na	BOVIN Putative aspartate aminotransferase	na	A0A287AHF9	na	PIG Aspartate transaminase	na	0	0	0	0	0	0	6.09	0	6.2	0	6.14	0
P16591	na	HUMAN Tyrosine-protein kinase Fer	na	A0A3Q1M9W7	na	BOVIN Tyrosine-protein kinase	na	A0A287AYB6	na	PIG Tyrosine-protein kinase	na	0	0	0	0	0	0	6.29	0	6.05	0	6.14	0
Q3KQZ1	na	HUMAN Solute carrier family 25 member 35	na	A5D7S5	na	BOVIN SLC25A35 protein	na	A0A481CH68	na	PIG Solute carrier family 25 member 35	na	0	0	0	0	0	0	6.34	0	5.76	0	6.14	0
I3L3J9	na	HUMAN Ketimine reductase mu-crystallin (Fragment)	na	na	na	na	na	F1RPC8	na	PIG Ketimine reductase mu-crystallin	na	0	0	0	0	0	0	7.04	0	0	0	6.14	0
Q9NTX5	na	HUMAN Ethylmalonyl-CoA decarboxylase	na	na	na	na	na	A0A286ZZC3	na	PIG Ethylmalonyl-CoA decarboxylase 1	na	0	0	0	0	0	0	5.81	0	0	0	6.14	0
Q99798	na	HUMAN Aconitate hydratase	na	A0A3Q1M6K6	na	BOVIN Aconitate hydratase	na	P16276	na	PIG Aconitate hydratase	na	0	0	0	0	1	0	8.34	0	8.22	0	6.13	0
P62277	na	HUMAN 40S ribosomal protein S13	na	Q56JX8	na	BOVIN 40S ribosomal protein S13	na	P62279	na	PIG 40S ribosomal protein S13 (Fragment)	na	0	0	0	0	0	0	7.27	0	6.23	0	6.13	0
na	na	na	na	F1MBL2	na	BOVIN Thioredoxin-disulfide reductase	na	A0A5G2R501	na	PIG Thioredoxin-disulfide reductase	na	0	0	0	0	0	0	0	0	6	0	6.13	0
na	na	na	na	F1N2Z6	na	BOVIN Alpha-helical coiled-coil rod protein	na	F1RTI5	na	PIG Alpha-helical coiled-coil rod protein	na	0	0	0	0	0	0	0	0	5.59	0	6.13	0
A0A3B3ITN0	na	HUMAN Exopolyphosphatase PRUNE1	na	A0A3Q1LY96	na	BOVIN Exopolyphosphatase PRUNE1	na	F1SS99	na	PIG Prune exopolyphosphatase 1	na	0	0	0	0	0	0	5.64	0	0	0	6.13	0
E9PI87	na	HUMAN Oxidoreductase HTATIP2	na	Q3SX02	na	BOVIN HIV-1 Tat interactive protein 2	na	F1SFY5	na	PIG HIV-1 Tat interactive protein 2	na	0	0	0	0	0	0	7.27	0	6.98	0	6.12	0
Q9P0J1	na	HUMAN [Pyruvate dehydrogenase [acetyl-transferring]]-phosphatase 1	na	P35816	na	BOVIN [Pyruvate dehydrogenase [acetyl-transferring]]-phosphatase 1	na	A0A5G2QSF5	na	PIG Pyruvate dehyrogenase phosphatase catalytic subunit 1	na	0	0	0	0	0	0	5.41	0	6.07	0	6.12	0
na	na	na	na	A0A452DI31	na	BOVIN 2-phospho-D-glycerate hydro-lyase	na	Q1KYT0	na	PIG Beta-enolase	na	0	0	0	0	0	0	0	0	5.61	0	6.12	0
Q96DC9	na	HUMAN Ubiquitin thioesterase OTUB2	na	F1MZJ2	na	BOVIN Ubiquitinyl hydrolase 1	na	F1SCG8	na	PIG Ubiquitinyl hydrolase 1	na	0	0	0	0	0	0	7.34	0	0	0	6.12	0
O60271	E9PB39	HUMAN C-Jun-amino-terminal kinase-interacting protein 4	HUMAN Rho guanine nucleotide exchange factor 10	A0A3Q1LS11	na	BOVIN Rho guanine nucleotide exchange factor 10	na	A0A480KBZ1	na	PIG C-Jun-amino-terminal kinase-interacting protein 4 isoform X1	na	0	0	0	0	0	0	6.47	0	0	0	6.12	0
Q16769	na	HUMAN Glutaminyl-peptide cyclotransferase	na	na	na	na	na	A0A287AEJ1	na	PIG Glutaminyl-peptide cyclotransferase	na	0	0	0	0	0	0	0	0	0	0	6.12	0
A0A7P0TA76	na	HUMAN Long-chain-fatty-acid--CoA ligase 3	na	F1MEX9	na	BOVIN Acyl-CoA synthetase long chain family member 3	na	A0A287B8R8	na	PIG Acyl-CoA synthetase long chain family member 3	na	0	0	0	0	0	0	7.1	0	6.24	0	6.11	0
Q9BVL2	na	HUMAN Nucleoporin p58/p45	na	A5D7B3	na	BOVIN NUPL1 protein	na	A0A287BGV2	na	PIG Nucleoporin 58	na	0	0	0	0	0	0	7.56	0	6.15	0	6.11	0
na	na	na	na	A6H755	na	BOVIN Nucleoside-diphosphate kinase	na	F1RSY2	na	PIG Uncharacterized protein	na	0	0	0	0	0	0	0	0	5.94	0	6.11	0
na	na	na	na	A0A452DJ87	na	BOVIN Carboxypeptidase	na	F1SC70	na	PIG Carboxypeptidase	na	0	0	0	0	0	0	0	0	0	0	6.11	0
na	na	na	na	A1A4J8	na	BOVIN Protein SCO1 homolog	na	A0A287ACH8	na	PIG Synthesis of cytochrome C oxidase 1	na	0	0	0	0	0	0	0	0	6.46	0	6.1	0
Q15631	na	HUMAN Translin	na	A0A452DI79	na	BOVIN Component 3 of promoter of RISC	na	F1RXY7	na	PIG Component 3 of promoter of RISC	na	0	0	0	0	0	0	8.02	0	6.04	0	6.1	0
Q9NZL4	na	HUMAN Hsp70-binding protein 1	na	Q2KJ77	na	BOVIN HSPA (Heat shock 70kDa) binding protein	na	F1RMR6	na	PIG HSPA (Hsp70) binding protein 1	na	0	0	0	0	0	0	6.43	0	6	0	6.1	0
Q5T4S7	na	HUMAN E3 ubiquitin-protein ligase UBR4	na	E1BHT5	na	BOVIN Ubiquitin protein ligase E3 component n-recognin 4	na	F1SUQ5	na	PIG Ubiquitin protein ligase E3 component n-recognin 4	na	0	0	1	0	0	0	5.7	0	5.04	0	6.1	0
P60953	na	HUMAN Cell division control protein 42 homolog	na	Q2KJ93	na	BOVIN Cell division control protein 42 homolog	na	Q007T2	na	PIG Cell division control protein 42 homolog	na	0	0	0	0	0	0	7.04	0	0	0	6.1	0
Q01973	na	HUMAN Inactive tyrosine-protein kinase transmembrane receptor ROR1	na	na	na	na	na	F1SRY1	na	PIG Tyrosine-protein kinase receptor	na	0	0	0	0	0	0	0	0	0	0	6.1	0
P12235	na	HUMAN ADP/ATP translocase 1	na	P02722	na	BOVIN ADP/ATP translocase 1	na	A0A286ZIE8	na	PIG ADP/ATP translocase	na	0	0	0	0	0	0	7.47	0	7.21	0	6.09	0
Q8N4P6	na	HUMAN Leucine-rich repeat-containing protein 71	na	E1BDU2	na	BOVIN Leucine rich repeat containing 71	na	F1RHK8	na	PIG Leucine rich repeat containing 71	na	0	0	0	0	0	0	6.33	0	5.95	0	6.09	0
O15144	na	HUMAN Actin-related protein 2/3 complex subunit 2	na	na	na	na	na	F1SS01	na	PIG Arp2/3 complex 34 kDa subunit	na	0	0	0	0	0	0	6.58	0	0	0	6.09	0
Q7L3T8	na	HUMAN Probable proline--tRNA ligase	na	na	na	na	na	A0A287BDI0	na	PIG Prolyl-tRNA synthetase	na	0	0	0	0	0	0	6.31	0	0	0	6.09	0
Q8TCT7	na	HUMAN Signal peptide peptidase-like 2B	na	na	na	na	na	F1RYM5	na	PIG Signal peptide peptidase like 2A	na	0	0	0	0	0	0	0	0	0	0	6.09	0
na	na	na	na	F1MK52	na	BOVIN Prominin 1	na	F1SU61	na	PIG Prominin 2	na	0	0	0	0	0	0	0	0	5.26	0	6.08	0
O95721	na	HUMAN Synaptosomal-associated protein 29	na	na	na	na	na	A0A287AXY6	na	PIG Synaptosome associated protein 29	na	0	0	0	0	0	0	6.5	0	0	0	6.08	0
F8VXU5	na	HUMAN Vacuolar protein sorting-associated protein 29	na	G3X6P5	na	BOVIN Vacuolar protein sorting-associated protein 29	na	A0A5G2QIE0	na	PIG Vacuolar protein sorting-associated protein 29	na	0	0	0	0	0	0	6.49	0	0	0	6.08	0
Q9H8X9	na	HUMAN Palmitoyltransferase ZDHHC11	na	na	na	na	na	A0A286ZQW9	na	PIG Palmitoyltransferase	na	0	0	0	0	0	0	0	0	0	0	6.08	0
P08311	na	HUMAN Cathepsin G	na	F1MTF4	na	BOVIN Granzyme B	na	A0A287BDI2	na	PIG Peptidase S1 domain-containing protein	na	0	0	0	0	0	0	6.16	0	6.75	0	6.07	0
Q9BY67	na	HUMAN Cell adhesion molecule 1	na	Q2TBL2	na	BOVIN Cell adhesion molecule 1	na	A0A5G2QPJ4	na	PIG Cell adhesion molecule 1	na	0	0	0	0	0	0	6.44	0	6.28	0	6.07	0
P23743	na	HUMAN Diacylglycerol kinase alpha	na	F1MI58	na	BOVIN Diacylglycerol kinase	na	A0A5S6HQH9	F1SM29	PIG Diacylglycerol kinase	PIG Diacylglycerol kinase	0	0	0	0	0	0	5.37	0	5.46	0	6.07	0
A0A0G2JIW1	na	HUMAN Heat shock 70 kDa protein 1B	na	Q27965	na	BOVIN Heat shock 70 kDa protein 1B	na	Q6S4N2	na	PIG Heat shock 70 kDa protein 1B	na	0	0	0	0	0	0	8.09	0	5.24	0	6.07	0
P55145	na	HUMAN Mesencephalic astrocyte-derived neurotrophic factor	na	na	na	na	na	A0A5G2RFW9	na	PIG Mesencephalic astrocyte derived neurotrophic factor	na	0	0	0	0	0	0	8.25	0	0	0	6.07	0
na	na	na	na	A0A3Q1MTN6	na	BOVIN Lysosomal associated membrane protein 2	na	A0A287B836	na	PIG Lysosomal associated membrane protein 2	na	0	0	0	0	0	0	0	0	0	0	6.07	0
O00519	na	HUMAN Fatty-acid amide hydrolase 1	na	A0A3Q1NLX2	na	BOVIN Fatty acid amide hydrolase	na	A0A287B2N9	na	PIG Fatty acid amide hydrolase	na	0	0	0	0	0	0	7.66	0	7.01	0	6.06	0
P04259	na	HUMAN Keratin	na	M0QVY0	na	BOVIN Keratin 6A	na	A0A287AZL3	na	PIG IF rod domain-containing protein	na	0	0	0	0	0	0	5.71	0	6.17	0	6.06	0
na	na	na	na	A0A3Q1LHR9	na	BOVIN Tripeptidyl aminopeptidase	na	I3L812	na	PIG Tripeptidyl aminopeptidase	na	0	0	0	0	0	0	0	0	5.57	0	6.06	0
na	na	na	na	F1MP29	na	BOVIN Phospholipid-transporting ATPase	na	F1SG08	na	PIG Phospholipid-transporting ATPase	na	0	0	0	0	0	0	0	0	0	0	6.06	0
Q13011	na	HUMAN Delta(3	na	F6PRB5	na	BOVIN Enoyl-CoA hydratase 1	na	A0A287AE42	na	PIG Enoyl-CoA hydratase 1	na	0	0	0	0	0	0	8.03	0	6.3	0	6.05	0
Q9NX47	na	HUMAN E3 ubiquitin-protein ligase MARCHF5	na	Q3ZC24	na	BOVIN E3 ubiquitin-protein ligase MARCHF5	na	A0A287A6L2	na	PIG Membrane associated ring-CH-type finger 5	na	0	0	0	0	0	0	5.49	0	6.13	0	6.05	0
B5MCQ6	na	HUMAN Histone deacetylase 11	na	F1MWX4	na	BOVIN Histone deacetylase 11	na	A0A5G2RMC5	na	PIG Histone deacetylase 11	na	0	0	0	0	0	0	6.83	0	6.02	0	6.05	0
P21283	na	HUMAN V-type proton ATPase subunit C 1	na	P21282	na	BOVIN V-type proton ATPase subunit C 1	na	F1S0R4	na	PIG V-type proton ATPase subunit C	na	0	0	0	0	0	0	5.74	0	5.95	0	6.05	0
Q5SZM1	na	HUMAN TBC1 domain family member 7 (Fragment)	na	na	na	na	na	F1RV80	na	PIG TBC1 domain family member 7	na	0	0	0	0	0	0	5.98	0	0	0	6.05	0
na	na	na	na	A0A3Q1MQE3	na	BOVIN Uncharacterized protein	na	A0A287AJR1	na	PIG Uncharacterized protein	na	0	0	0	0	0	0	0	0	6.72	0	6.04	0
Q8NHU2	na	HUMAN Cilia- and flagella-associated protein 61	na	E1BP40	na	BOVIN Cilia and flagella associated protein 61	na	A0A287AGB7	na	PIG Cilia and flagella associated protein 61	na	0	0	0	0	1	0	6.32	0	6.07	0	6.04	0
A0A804HLA9	na	HUMAN Cilia- and flagella-associated protein 74	na	E1BMY4	na	BOVIN Cilia and flagella associated protein 74	na	I3LUQ5	na	PIG Cilia and flagella associated protein 74	na	0	0	0	0	0	0	5.88	0	5.94	0	6.04	0
P35626	na	HUMAN Beta-adrenergic receptor kinase 2	na	P26818	na	BOVIN Beta-adrenergic receptor kinase 2	na	A0A287A1U2	na	PIG G protein-coupled receptor kinase	na	0	0	0	0	0	0	6.08	0	5.61	0	6.04	0
P34932	na	HUMAN Heat shock 70 kDa protein 4	na	E1BBY7	na	BOVIN Heat shock 70 kDa protein 4	na	A0A287B6J6	na	PIG Heat shock 70 kDa protein 4	na	0	0	0	0	0	0	7.6	0	5.14	0	6.04	0
Q8TDQ7	na	HUMAN Glucosamine-6-phosphate isomerase 2	na	A0A3Q1LKG9	na	BOVIN Glucosamine-6-phosphate isomerase	na	F1S3T0	na	PIG Glucosamine-6-phosphate isomerase	na	0	0	0	0	0	0	7.03	0	0	0	6.04	0
Q9UF33	na	HUMAN Ephrin type-A receptor 6	na	na	na	na	na	I3L5X3	na	PIG Receptor protein-tyrosine kinase	na	0	0	0	0	0	0	5.56	0	0	0	6.04	0
A0A0A6YYA0	na	HUMAN Protein TMED7-TICAM2	na	na	na	na	na	A0A286ZPD7	na	PIG Transmembrane emp24 domain-containing protein 7	na	0	0	0	0	0	0	7.37	0	0	0	6.03	0
O76003	na	HUMAN Glutaredoxin-3	na	na	na	na	na	A0A5G2RBM6	na	PIG Glutaredoxin 3	na	0	0	0	0	0	0	7.33	0	0	0	6.03	0
K7EP59	na	HUMAN Non-specific serine/threonine protein kinase	na	na	na	na	na	F1S6Q9	na	PIG Non-specific serine/threonine protein kinase	na	0	0	0	0	0	0	7.07	0	0	0	6.03	0
P80297	na	HUMAN Metallothionein-1X	na	na	na	na	na	A0A286ZMX6	na	PIG Metallothionein	na	0	0	0	0	0	0	6.43	0	0	0	6.03	0
H3BLV9	na	HUMAN SRSF protein kinase 1 (Fragment)	na	E1BNV4	na	BOVIN SRSF protein kinase 1	na	A0A287A656	na	PIG SRSF protein kinase 1	na	0	0	0	0	0	0	6.12	0	0	0	6.03	0
E7EM64	na	HUMAN COP9 signalosome complex subunit 6	na	A0A3Q1LYB3	na	BOVIN COP9 signalosome complex subunit 6	na	A0A287AB66	na	PIG COP9 signalosome complex subunit 6	na	0	0	0	0	0	0	6.02	0	0	0	6.03	0
na	na	na	na	Q5E9A6	na	BOVIN Vacuolar protein-sorting-associated protein 25	na	A0A287AAM6	na	PIG ESCRT-II complex subunit VPS25	na	0	0	0	0	0	0	0	0	0	0	6.03	0
Q5VZ52	na	HUMAN MORN repeat-containing protein 5	na	A0A452DHZ9	na	BOVIN MORN repeat-containing protein 5	na	F1SLR0	na	PIG MORN repeat containing 5	na	0	0	0	0	0	0	7.17	0	6.25	0	6.02	0
Q9NZ32	na	HUMAN Actin-related protein 10	na	A0A3Q1LWM1	na	BOVIN Actin-related protein 10	na	I3LHK5	na	PIG Actin-related protein 10	na	0	0	0	0	0	0	6.27	0	6.19	0	6.02	0
P05023	na	HUMAN Sodium/potassium-transporting ATPase subunit alpha-1	na	A0A3Q1LUJ8	na	BOVIN Sodium/potassium-transporting ATPase subunit alpha	na	A0A5G2QG93	na	PIG Sodium/potassium-transporting ATPase subunit alpha	na	0	0	0	0	0	0	7.02	0	5.45	0	6.02	0
A0A2R8YFM9	na	HUMAN Uncharacterized protein CFAP92	na	F1N0A5	na	BOVIN Cilia and flagella associated protein 92 (putative)	na	I3LEE3	na	PIG DUF4550 domain-containing protein	na	0	0	0	0	0	0	5.87	0	5.41	0	6.02	0
Q96RL7	na	HUMAN Vacuolar protein sorting-associated protein 13A	na	F1MM35	na	BOVIN Uncharacterized protein	na	A0A5G2QRA3	na	PIG Vacuolar protein sorting 13 homolog A	na	0	0	0	0	0	0	7.05	0	0	0	6.02	0
Q92734	na	HUMAN Protein TFG	na	na	na	na	na	A0A287AB01	na	PIG Trafficking from ER to golgi regulator	na	0	0	0	0	0	0	6.29	0	0	0	6.02	0
na	na	na	na	F1N3U5	na	BOVIN Vanin 2	na	A0A286ZTX3	na	PIG Biotinidase	na	0	0	0	0	0	0	0	0	0	0	6.02	0
Q9BWX1	na	HUMAN PHD finger protein 7	na	G3N059	na	BOVIN PHD finger protein 7	na	F1SIW4	na	PIG PHD finger protein 7	na	0	0	0	0	0	0	7.01	0	6.08	0	6.01	0
Q9Y570	na	HUMAN Protein phosphatase methylesterase 1	na	Q58DN4	na	BOVIN Protein phosphatase methylesterase 1	na	A0A5G2R744	na	PIG Protein phosphatase methylesterase 1	na	0	0	0	0	0	0	6.75	0	5.69	0	6.01	0
Q5JWE9	na	HUMAN Guanine nucleotide-binding protein G(s) subunit alpha isoforms short	na	na	na	na	na	P29797	na	PIG Guanine nucleotide-binding protein G(s) subunit alpha	na	0	0	0	0	0	0	6.43	0	0	0	6.01	0
A0A075B6P0	na	HUMAN NADH dehydrogenase (ubiquinone) complex I	na	na	na	na	na	A0A5G2QZI8	na	PIG NADH:ubiquinone oxidoreductase complex assembly factor 6	na	0	0	0	0	0	0	6.19	0	0	0	6.01	0
H7C5Q2	na	HUMAN Acyl-coenzyme A thioesterase 9	na	Q3SWX2	na	BOVIN Acyl-coenzyme A thioesterase 9	na	K7GPJ4	na	PIG Acyl-CoA thioesterase 9	na	0	0	0	0	0	0	6.54	0	7.66	0	6	0
Q8TCI5	na	HUMAN Protein pitchfork	na	F1MLG2	na	BOVIN Uncharacterized protein	na	A0A287B835	A0A287A9K2	PIG Uncharacterized protein	PIG Uncharacterized protein	0	0	0	0	0	0	6.48	0	6.16	0	6	6.51
na	na	na	na	G5E527	na	BOVIN Proprotein convertase subtilisin/kexin type 4	na	I3LT46	na	PIG Proprotein convertase subtilisin/kexin type 4	na	0	0	0	0	0	0	0	0	6.13	0	6	0
A0A7P0TB24	na	HUMAN Sphingomyelin phosphodiesterase 4	na	A0A3Q1LWJ3	na	BOVIN Sphingomyelin phosphodiesterase 4	na	A0A287BJF7	na	PIG Sphingomyelin phosphodiesterase 4	na	0	0	0	0	0	0	7.1	0	5.52	0	6	0
A0A024R571	na	HUMAN EH domain-containing protein 1	na	Q5E9R3	na	BOVIN EH domain-containing protein 1	na	F1RQR4	na	PIG EH domain containing 1	na	0	0	0	0	0	0	6.21	0	0	0	6	0
O43583	na	HUMAN Density-regulated protein	na	na	na	na	na	F1REW9	na	PIG Density-regulated protein	na	0	0	0	0	0	0	5.99	0	0	0	6	0
P09972	na	HUMAN Fructose-bisphosphate aldolase C	na	A0A3S5ZPB0	na	BOVIN Fructose-bisphosphate aldolase	na	A0A286ZWI1	na	PIG Fructose-bisphosphate aldolase	na	0	0	0	0	0	0	7.79	0	7.51	0	5.99	0
Q9UGM6	na	HUMAN Tryptophan--tRNA ligase	na	Q3T099	na	BOVIN Tryptophan--tRNA ligase	na	A0A5G2QD05	na	PIG Tryptophanyl-tRNA synthetase	na	0	0	0	0	0	0	5.55	0	6.67	0	5.99	0
Q9UJS0	na	HUMAN Calcium-binding mitochondrial carrier protein Aralar2	na	A0A3Q1MJF5	na	BOVIN Solute carrier family 25 member 13	na	A0A286ZKD4	na	PIG Solute carrier family 25 member 13	na	0	0	0	0	0	0	6.74	0	6.58	0	5.99	0
P03915	na	HUMAN NADH-ubiquinone oxidoreductase chain 5	na	Q85BD6	na	BOVIN NADH-ubiquinone oxidoreductase chain 5	na	Q9TDR1	na	PIG NADH-ubiquinone oxidoreductase chain 5	na	0	0	0	0	0	0	6.2	0	6.46	0	5.99	0
Q10567	na	HUMAN AP-1 complex subunit beta-1	na	A0A3Q1LMB5	na	BOVIN AP complex subunit beta	na	A0A287B5G9	na	PIG AP complex subunit beta	na	0	0	0	0	0	0	6.93	0	5.54	0	5.99	0
J3KNN3	na	HUMAN Phosphorylase kinase	na	Q2KJ16	na	BOVIN Phosphorylase b kinase gamma catalytic chain	na	F1RG75	na	PIG Phosphorylase kinase	na	0	0	0	0	0	0	6.41	0	5.28	0	5.99	0
Q53QW1	na	HUMAN Testis-expressed protein 44	na	na	na	na	na	F1SMV3	na	PIG Testis expressed 44	na	0	0	0	0	0	0	7.67	0	0	0	5.99	0
Q9Y376	na	HUMAN Calcium-binding protein 39	na	na	na	na	na	F1SMX5	na	PIG Calcium-binding protein 39	na	0	0	0	0	0	0	7.1	0	0	0	5.99	0
X6RJP6	na	HUMAN Transgelin-2 (Fragment)	na	na	na	na	na	A0A287BK36	na	PIG Transgelin	na	0	0	0	0	0	0	5.79	0	0	0	5.99	0
Q15363	na	HUMAN Transmembrane emp24 domain-containing protein 2	na	A0A3Q1MFR6	na	BOVIN Transmembrane p24 trafficking protein 2	na	F2Z501	na	PIG GOLD domain-containing protein	na	0	0	0	0	0	0	7.63	0	0	0	5.98	0
G3XAB9	na	HUMAN Germ cell associated 1	na	na	na	na	na	A0A286ZJF2	na	PIG Germ cell associated 1	na	0	0	0	0	0	0	6.87	0	0	0	5.98	0
Q9UQ49	na	HUMAN Sialidase-3	na	na	na	na	na	A5PF10	na	PIG Sialidase-1	na	0	0	0	0	0	0	5.64	0	0	0	5.98	0
na	na	na	na	E1B7M3	na	BOVIN Mitoferrin-1	na	A0A287ABD4	na	PIG Uncharacterized protein	na	0	0	0	0	0	0	0	0	0	0	5.98	0
V9GYU0	na	HUMAN Mitochondrial import inner membrane translocase subunit Tim17-B (Fragment)	na	F1MS17	na	BOVIN Mitochondrial import inner membrane translocase subunit TIM17	na	A0A5G2R0D0	na	PIG Mitochondrial import inner membrane translocase subunit TIM17	na	0	0	0	0	0	0	0	0	6.62	0	5.97	0
Q9UKF2	na	HUMAN Disintegrin and metalloproteinase domain-containing protein 30	na	G3MZT7	na	BOVIN Uncharacterized protein	na	F1SB05	na	PIG ADAM metallopeptidase domain 30	na	1	0	0	0	0	0	6.59	0	6.02	0	5.97	0
na	na	na	na	A0A3Q1MME4	na	BOVIN Heterogeneous nuclear ribonucleoproteins A2/B1	na	A0A287AW32	na	PIG Heterogeneous nuclear ribonucleoproteins A2/B1	na	0	0	0	0	0	0	0	0	5.6	0	5.97	0
Q92621	na	HUMAN Nuclear pore complex protein Nup205	na	A0A3Q1N4S4	na	BOVIN Nucleoporin 205	na	A0A287BQ98	na	PIG Nucleoporin 205	na	0	0	0	0	0	0	7.08	0	5.59	0	5.97	0
Q04695	na	HUMAN Keratin	na	A0A3Q1LSG0	na	BOVIN Keratin 42	na	A0A287BSX6	na	PIG IF rod domain-containing protein	na	0	0	0	0	0	0	5.64	0	0	0	5.97	0
Q9BZE9	na	HUMAN Tether containing UBX domain for GLUT4	na	F1MTZ8	na	BOVIN ASPSCR1 tether for SLC2A4	na	A0A287AVA5	na	PIG ASPSCR1 tether for SLC2A4	na	0	0	0	0	0	0	0	0	0	0	5.97	0
Q8TC27	na	HUMAN Disintegrin and metalloproteinase domain-containing protein 32	na	E1BG77	na	BOVIN ADAM metallopeptidase domain 32	na	F1RZL5	na	PIG Uncharacterized protein	na	0	0	0	0	1	0	7.15	0	7.77	0	5.96	0
D6R9Q3	na	HUMAN Spermatogenesis-associated protein 24	na	E1BFN4	na	BOVIN Spermatosis associated 24	na	A0A286ZJT2	D5K8A3	PIG Spermatogenesis associated 24	PIG Spermatogenesis associated 24	0	0	0	0	0	0	6.72	0	7.01	0	5.96	6.44
Q8IYE0	na	HUMAN Coiled-coil domain-containing protein 146	na	A0A3Q1M7V7	na	BOVIN Coiled-coil domain containing 146	na	F1SB85	na	PIG Coiled-coil domain containing 146	na	0	0	0	0	0	0	6.4	0	5.61	0	5.96	0
Q92896	na	HUMAN Golgi apparatus protein 1	na	A0A3Q1LJT3	na	BOVIN Golgi apparatus protein 1	na	A0A5G2R7B7	na	PIG Golgi apparatus protein 1	na	1	0	0	0	0	0	6.09	0	4.68	0	5.96	0
Q00796	na	HUMAN Sorbitol dehydrogenase	na	Q58D31	na	BOVIN Sorbitol dehydrogenase	na	A0A287AT21	na	PIG Sorbitol dehydrogenase	na	0	0	0	0	0	0	7.57	0	7.54	0	5.95	0
Q15084	na	HUMAN Protein disulfide-isomerase A6	na	F6QH94	na	BOVIN Protein disulfide-isomerase A6	na	A0A5G2Q895	na	PIG Protein disulfide-isomerase A6	na	0	0	0	0	0	0	7.95	0	5.73	0	5.95	0
Q68CQ1	na	HUMAN Maestro heat-like repeat-containing protein family member 7	na	F1MME7	na	BOVIN Maestro heat like repeat family member 7	na	A0A286ZQQ6	na	PIG Uncharacterized protein	na	0	0	0	0	0	0	7.28	0	0	0	5.95	0
P0C7N4	na	HUMAN Transmembrane protein 191B	na	na	na	na	na	A0A287B8E2	na	PIG Uncharacterized protein	na	0	0	0	0	0	0	7.21	0	0	0	5.95	0
E7EWE1	na	HUMAN UFM1-activating enzyme	na	na	na	na	na	F1SNT0	na	PIG UFM1-activating enzyme	na	0	0	0	0	0	0	5.97	0	0	0	5.95	0
Q96CD2	na	HUMAN Phosphopantothenoylcysteine decarboxylase	na	na	na	na	na	I3LFK1	na	PIG Phosphopantothenoylcysteine decarboxylase	na	0	0	0	0	0	0	0	0	0	0	5.95	0
Q9Y3Q0	na	HUMAN N-acetylated-alpha-linked acidic dipeptidase 2	na	A0A3Q1LSW9	na	BOVIN Carboxypeptidase Q	na	F1S0L6	na	PIG Carboxypeptidase Q	na	0	0	1	0	0	0	0	0	8.19	0	5.94	0
P23786	na	HUMAN Carnitine O-palmitoyltransferase 2	na	F1N1M7	na	BOVIN Carnitine O-palmitoyltransferase 2	na	F1S764	na	PIG Carnitine palmitoyltransferase 2	na	0	0	0	0	0	0	7.7	0	7.37	0	5.94	0
Q8IXW0	na	HUMAN Lamin tail domain-containing protein 2	na	A0A3Q1MJ14	na	BOVIN Lamin tail domain containing 2	na	A0A287BM73	na	PIG Lamin tail domain containing 2	na	0	0	0	0	0	0	6.51	0	6.83	0	5.94	0
H7C0V0	na	HUMAN m-AAA protease-interacting protein 1	na	A3KN05	na	BOVIN m-AAA protease-interacting protein 1	na	A0A286ZYM2	na	PIG Matrix AAA peptidase interacting protein 1	na	0	0	0	0	0	0	0	0	0	0	5.94	0
A6NE01	na	HUMAN Protein FAM186A	na	na	na	na	na	I3LI47	na	PIG Family with sequence similarity 186 member A	na	0	0	0	0	0	0	0	0	0	0	5.94	0
Q86UG4	na	HUMAN Solute carrier organic anion transporter family member 6A1	na	E1B7Z8	na	BOVIN Solute carrier organic anion transporter family member	na	F1RN60	na	PIG Solute carrier organic anion transporter family member 6A1	na	1	0	0	0	0	0	7.02	0	5.91	0	5.93	0
Q8IYD1	na	HUMAN Eukaryotic peptide chain release factor GTP-binding subunit ERF3B	na	na	na	na	na	A0A287AMP7	na	PIG G1 to S phase transition 1	na	0	0	0	0	0	0	6.32	0	0	0	5.93	0
P31153	na	HUMAN S-adenosylmethionine synthase isoform type-2	na	na	na	na	na	I3LJR6	na	PIG S-adenosylmethionine synthase	na	0	0	0	0	0	0	5.9	0	0	0	5.93	0
A0A7I2V4Y4	na	HUMAN Alpha-actinin-1	na	na	na	na	na	I3LLY3	na	PIG Uncharacterized protein	na	0	0	0	0	0	0	4.99	0	0	0	5.93	0
J3KR44	na	HUMAN Ubiquitin thioesterase	na	Q3T0Y1	na	BOVIN Ubiquitin thioesterase	na	C5H0C6	na	PIG Ubiquitin thioesterase	na	0	0	0	0	0	0	6.8	0	6.33	0	5.92	0
K7ELL7	na	HUMAN Glucosidase 2 subunit beta	na	A0A3Q1MKJ7	na	BOVIN Glucosidase 2 subunit beta	na	F1S596	na	PIG Glucosidase 2 subunit beta	na	0	0	0	0	0	0	7.94	0	5.34	0	5.92	0
Q8TBC4	na	HUMAN NEDD8-activating enzyme E1 catalytic subunit	na	A0A3Q1MP98	na	BOVIN NEDD8-activating enzyme E1 catalytic subunit	na	A0A5G2RD78	na	PIG NEDD8-activating enzyme E1 catalytic subunit	na	0	0	0	0	0	0	6.55	0	0	0	5.92	0
Q86XE2	na	HUMAN PDXDC1 protein	na	na	na	na	na	A0A287AIR3	na	PIG Uncharacterized protein	na	0	0	0	0	0	0	5.89	0	0	0	5.92	0
A0A1B0GU92	na	HUMAN Peptidase A1 domain-containing protein	na	P80209	na	BOVIN Cathepsin D	na	P00795	na	PIG Cathepsin D	na	0	0	0	0	0	0	5.76	0	0	0	5.92	0
O43155	na	HUMAN Leucine-rich repeat transmembrane protein FLRT2	na	na	na	na	na	F1SF23	na	PIG Nephrocan-like	na	0	0	0	0	0	0	0	0	0	0	5.92	0
Q86WS5	na	HUMAN Transmembrane protease serine 12	na	na	na	na	na	A0A286ZY84	na	PIG Transmembrane serine protease 12	na	0	0	0	0	0	0	0	0	0	0	5.92	0
A0A7I2V2U2	na	HUMAN Small glutamine-rich tetratricopeptide repeat-containing protein alpha	na	Q32LM2	na	BOVIN Small glutamine-rich tetratricopeptide repeat-containing protein alpha	na	A0A5G2QXK3	na	PIG Small glutamine rich tetratricopeptide repeat containing alpha	na	0	0	0	0	0	0	6.1	0	6.57	0	5.91	0
O94788	na	HUMAN Retinal dehydrogenase 2	na	G3X6U1	na	BOVIN Aldehyde dehydrogenase 1 family member A2	na	A0A5G2RN58	na	PIG Aldehyde dehydrogenase 1 family member A2	na	0	0	0	0	0	0	7.37	0	6.56	0	5.91	0
P22033	na	HUMAN Methylmalonyl-CoA mutase	na	A0A3S5ZPN0	na	BOVIN Methylmalonyl-CoA isomerase	na	A0A287BA08	na	PIG Methylmalonyl-CoA isomerase	na	0	0	0	0	0	0	6.44	0	6.55	0	5.91	0
A0A3B3ISJ6	na	HUMAN Phosphodiesterase	na	A0A3Q1LZL5	na	BOVIN Phosphodiesterase	na	F1SBW6	na	PIG Phosphodiesterase	na	0	0	0	0	0	0	5.62	0	5.69	0	5.91	0
Q9BXU3	na	HUMAN Testis-expressed protein 13A	na	na	na	na	na	F1RXI9	na	PIG RanBP2-type domain-containing protein	na	0	0	0	0	0	0	5.59	0	0	0	5.91	0
na	na	na	na	Q95M12	na	BOVIN Legumain	na	F1SD70	na	PIG Asparaginyl endopeptidase	na	0	0	0	0	0	0	0	0	0	0	5.91	0
Q8NA61	na	HUMAN Protein chibby homolog 2	na	A6QQS3	na	BOVIN Protein chibby homolog 2	na	A0A286ZSF9	na	PIG Protein chibby homolog 2	na	0	0	0	0	0	0	7.09	0	6.79	0	5.9	0
Q6GMV3	na	HUMAN Putative peptidyl-tRNA hydrolase PTRHD1	na	Q3SZ85	na	BOVIN Putative peptidyl-tRNA hydrolase PTRHD1	na	A0A287BPU6	na	PIG Adenylate cyclase 3	na	0	0	0	0	0	0	7.41	0	6.5	0	5.9	0
O95831	na	HUMAN Apoptosis-inducing factor 1	na	E1BJA2	na	BOVIN Apoptosis inducing factor mitochondria associated 1	na	A0A5G2R2C9	na	PIG Apoptosis inducing factor mitochondria associated 1	na	0	0	0	0	0	0	7.61	0	5.63	0	5.9	0
A0A1B0GUS4	na	HUMAN Ubiquitin-conjugating enzyme E2 L5	na	na	na	na	na	A0A5G2QUT6	na	PIG UBC core domain-containing protein	na	0	0	0	0	0	0	6.96	0	0	0	5.9	0
O43615	na	HUMAN Mitochondrial import inner membrane translocase subunit TIM44	na	E1B844	na	BOVIN Mitochondrial import inner membrane translocase subunit TIM44	na	A0A5G2R894	na	PIG Translocase of inner mitochondrial membrane 44	na	0	0	0	0	0	0	6.45	0	5.98	0	5.89	0
Q96DA6	na	HUMAN Mitochondrial import inner membrane translocase subunit TIM14	na	Q3ZBN8	na	BOVIN Mitochondrial import inner membrane translocase subunit TIM14	na	A0A5G2QHE0	na	PIG J domain-containing protein	na	0	0	0	0	0	0	6.05	0	5.68	0	5.89	0
Q16401	na	HUMAN 26S proteasome non-ATPase regulatory subunit 5	na	Q0P5A6	na	BOVIN 26S proteasome non-ATPase regulatory subunit 5	na	I3L9N5	na	PIG 26S proteasome non-ATPase regulatory subunit 5	na	0	0	0	0	0	0	7.12	0	0	0	5.89	0
Q8NDH3	na	HUMAN Probable aminopeptidase NPEPL1	na	na	na	na	na	K7GQF6	na	PIG Aminopeptidase like 1	na	0	0	0	0	0	0	6.84	0	0	0	5.89	0
Q8WTU0	na	HUMAN Protein DDI1 homolog 1	na	F1MG01	na	BOVIN Protein DDI1 homolog 1	na	F1SV49	na	PIG DNA damage inducible 1 homolog 1	na	0	0	0	0	0	0	7.22	0	6.63	0	5.88	0
Q9NX46	na	HUMAN ADP-ribose glycohydrolase ARH3	na	Q3SYV9	na	BOVIN ADP-ribose glycohydrolase ARH3	na	F1SV59	na	PIG ADP-ribosylserine hydrolase	na	0	0	0	0	0	0	7.01	0	6.37	0	5.88	0
na	na	na	na	G3N2J5	na	BOVIN IQ motif containing with AAA domain 1 like	na	I3LT29	na	PIG IQ motif containing with AAA domain 1 like	na	0	0	0	0	0	0	0	0	6.26	0	5.88	0
O95749	na	HUMAN Geranylgeranyl pyrophosphate synthase	na	na	na	na	na	A0A287ARC4	na	PIG Geranylgeranyl diphosphate synthase 1	na	0	0	0	0	0	0	7.38	0	0	0	5.88	0
P06280	na	HUMAN Alpha-galactosidase A	na	na	na	na	na	A0A287B636	na	PIG Alpha-galactosidase	na	0	0	0	0	0	0	6.68	0	0	0	5.88	0
Q02127	na	HUMAN Dihydroorotate dehydrogenase (quinone)	na	na	na	na	na	A0A5G2QM53	na	PIG Dihydroorotate dehydrogenase (quinone)	na	0	0	0	0	0	0	6.54	0	0	0	5.88	0
B9ZVT1	na	HUMAN RNA-binding protein 12B	na	na	na	na	na	A0A287B6B9	na	PIG RNA binding motif protein 12B	na	0	0	0	0	0	0	6.09	0	0	0	5.88	0
Q9UGI8	na	HUMAN Testin	na	na	na	na	na	Q2QLE3	na	PIG Testin	na	0	0	0	0	0	0	0	0	0	0	5.88	0
na	na	na	na	A0A3Q1MKL4	na	BOVIN Beta-galactosidase	na	A0A5G2R907	na	PIG Beta-galactosidase	na	0	0	0	0	0	0	0	0	0	0	5.88	0
na	na	na	na	A0A3Q1NNJ6	na	BOVIN Kinesin-like protein	na	A0A287ASG9	na	PIG Kinesin-like protein	na	0	0	0	0	0	0	0	0	5.96	0	5.87	0
P52888	na	HUMAN Thimet oligopeptidase	na	Q1JPJ8	na	BOVIN Thimet oligopeptidase	na	I3L946	na	PIG Neurolysin	na	0	0	0	0	0	0	5.98	0	5.85	0	5.87	0
A0A0U1RQC7	na	HUMAN Cilia- and flagella-associated protein 99	na	A0A3Q1M0E2	na	BOVIN Cilia and flagella associated protein 99	na	A0A286ZTY5	na	PIG Cilia and flagella associated protein 99	na	0	0	0	0	0	0	0	0	5.4	0	5.87	0
E9PJH7	na	HUMAN Mitochondrial glutamate carrier 1 (Fragment)	na	Q08DK4	na	BOVIN Mitochondrial glutamate carrier 1	na	F1RYY8	na	PIG Mitochondrial glutamate carrier 1 isoform X1	na	0	0	0	0	0	0	5.95	0	6.46	0	5.86	0
Q8TEA8	na	HUMAN D-aminoacyl-tRNA deacylase 1	na	Q2T9V8	na	BOVIN D-aminoacyl-tRNA deacylase 1	na	F1SBH1	na	PIG D-aminoacyl-tRNA deacylase	na	0	0	0	0	0	0	5.65	0	5.71	0	5.86	0
Q3MIX3	na	HUMAN Uncharacterized aarF domain-containing protein kinase 5	na	F1N2C7	na	BOVIN AarF domain containing kinase 5	na	A0A481C754	na	PIG AarF domain containing kinase 5	na	0	0	0	0	0	0	5.9	0	5.38	0	5.86	0
Q9H3M9	na	HUMAN Ataxin-3-like protein	na	na	na	na	na	A0A5G2RB40	na	PIG Ubiquitinyl hydrolase 1	na	0	0	0	0	0	0	6.97	0	0	0	5.86	0
P42025	na	HUMAN Beta-centractin	na	na	na	na	na	A0A5G2QYA6	na	PIG Actin related protein 1B	na	0	0	0	0	0	0	6.89	0	0	0	5.86	0
A6NI87	na	HUMAN Protein chibby homolog 3	na	na	na	na	na	F1S440	na	PIG Chibby family member 3	na	0	0	0	0	0	0	6.52	0	0	0	5.86	0
A0A2R8Y602	na	HUMAN Caseinolytic peptidase B protein homolog (Fragment)	na	A0A3Q1MLL8	na	BOVIN Caseinolytic peptidase B protein homolog	na	A0A286ZU72	na	PIG Caseinolytic mitochondrial matrix peptidase chaperone subunit B	na	0	0	0	0	0	0	6.21	0	0	0	5.86	0
Q96L03	na	HUMAN Spermatogenesis-associated protein 17	na	A0A3Q1N2X9	na	BOVIN Spermatogenesis associated 17	na	D5K8A7	na	PIG Spermatogenesis associated 17	na	0	0	0	0	0	0	6.72	0	6.28	0	5.85	0
na	na	na	na	Q9XSC9	na	BOVIN Transcobalamin-2	na	F1RPE4	na	PIG Transcobalamin-2	na	0	0	0	0	0	0	0	0	6.06	0	5.85	0
A0A087WWU8	na	HUMAN Tropomyosin alpha-3 chain	na	A0A3Q1N0N4	na	BOVIN Tropomyosin alpha-1 chain	na	A0A288CFY3	na	PIG Tropomyosin alpha-3 chain	na	0	0	0	0	0	0	6.66	0	4.83	0	5.85	0
Q9BTX1	na	HUMAN Nucleoporin NDC1	na	na	na	na	na	I3LGV4	na	PIG Nucleoporin NDC1	na	0	0	0	0	0	0	7.07	0	0	0	5.85	0
na	na	na	na	Q05B51	na	BOVIN Ferredoxin-2	na	A0A287ACW7	na	PIG Ferredoxin-2	na	0	0	0	0	0	0	0	0	0	0	5.85	0
na	na	na	na	E1BN79	na	BOVIN Carboxylic ester hydrolase	na	A0A286ZX86	na	PIG Carboxylic ester hydrolase	na	0	0	0	0	0	0	0	0	6.62	0	5.84	0
O14841	na	HUMAN 5-oxoprolinase	na	F1ME97	na	BOVIN 5-oxoprolinase	na	F1RSN3	na	PIG 5-oxoprolinase	na	0	0	0	0	0	0	7.17	0	5.58	0	5.84	0
Q8ND07	na	HUMAN Basal body-orientation factor 1	na	F1N7L8	na	BOVIN Basal body-orientation factor 1	na	A0A5G2QJM2	na	PIG Basal body-orientation factor 1	na	0	0	0	0	0	0	5.93	0	5.22	0	5.84	0
B4DKY1	na	HUMAN Cysteinyl-tRNA synthetase	na	na	na	na	na	A0A5G2QSE4	na	PIG Cysteinyl-tRNA synthetase	na	0	0	0	0	0	0	6.82	0	0	0	5.84	0
Q13107	na	HUMAN Ubiquitin carboxyl-terminal hydrolase 4	na	A6QR55	na	BOVIN Ubiquitin carboxyl-terminal hydrolase 4	na	A0A480T9G5	na	PIG Ubiquitin carboxyl-terminal hydrolase	na	0	0	0	0	0	0	6.65	0	0	0	5.84	0
A8MYV0	na	HUMAN Doublecortin domain-containing protein 2C	na	F1MDQ3	na	BOVIN Doublecortin domain containing 2C	na	A0A5G2R7H2	na	PIG Doublecortin domain containing 2C	na	0	0	0	0	0	0	7.38	0	6.58	0	5.83	0
Q8TBZ2	na	HUMAN MYCBP-associated protein	na	F1N5M9	na	BOVIN MYCBP associated protein	na	A0A287A2M6	na	PIG MYCBP associated protein	na	0	0	0	0	0	0	6.14	0	6.11	0	5.83	0
na	na	na	na	F6Q200	na	BOVIN Protein-serine/threonine kinase	na	A0A5G2R0Y7	na	PIG Protein-serine/threonine kinase	na	0	0	0	0	0	0	0	0	5.82	0	5.83	0
Q9NQ86	na	HUMAN E3 ubiquitin-protein ligase TRIM36	na	A0A3Q1N3G7	na	BOVIN Tripartite motif containing 36	na	F1RLE9	na	PIG RING-type E3 ubiquitin transferase	na	0	0	0	0	0	0	6.23	0	5.21	0	5.83	0
Q6ZU64	na	HUMAN Cilia- and flagella-associated protein 65	na	F1MI34	na	BOVIN Cilia and flagella associated protein 65	na	F1SRW7	na	PIG Cilia and flagella associated protein 65	na	0	0	0	0	0	0	6.33	0	6.34	0	5.82	0
H0YJ75	na	HUMAN Serine/threonine-protein phosphatase 2A 56 kDa regulatory subunit gamma isoform (Fragment)	na	A0A3Q1NIB3	na	BOVIN Serine/threonine-protein phosphatase 2A 56 kDa regulatory subunit	na	F1S9Y5	na	PIG Serine/threonine-protein phosphatase 2A 56 kDa regulatory subunit	na	0	0	0	0	0	0	6.36	0	5.47	0	5.82	0
Q13162	na	HUMAN Peroxiredoxin-4	na	A0A452DI43	na	BOVIN Peroxiredoxin-4	na	K7GLN4	na	PIG Peroxiredoxin 4	na	0	0	0	0	0	0	8.17	0	0	0	5.82	0
P62269	na	HUMAN 40S ribosomal protein S18	na	Q3T0R1	na	BOVIN 40S ribosomal protein S18	na	P62272	na	PIG 40S ribosomal protein S18	na	0	0	0	0	0	0	7.34	0	0	0	5.82	0
Q03169	na	HUMAN Tumor necrosis factor alpha-induced protein 2	na	na	na	na	na	A0A5G2RNN3	na	PIG TNF alpha induced protein 2	na	0	0	0	0	0	0	4.75	0	0	0	5.82	0
P14618	na	HUMAN Pyruvate kinase PKM	na	A5D984	na	BOVIN Pyruvate kinase	na	A0A287B7L9	na	PIG Multifunctional fusion protein	na	0	0	0	0	0	0	7.06	0	8.2	0	5.81	0
P25311	na	HUMAN Zinc-alpha-2-glycoprotein	na	na	na	na	na	A0A287BJ64	na	PIG Alpha-2-glycoprotein 1	na	0	0	0	0	0	0	6.05	0	0	0	5.81	0
A0A804HLG3	na	HUMAN Phospholipid-transporting ATPase IB	na	F1N0B2	na	BOVIN Phospholipid-transporting ATPase	na	A0A287BIE0	na	PIG Phospholipid-transporting ATPase	na	0	0	0	0	0	0	5.89	0	0	0	5.81	0
P48506	na	HUMAN Glutamate--cysteine ligase catalytic subunit	na	Q32S38	na	BOVIN Glutamate--cysteine ligase	na	A0A287ADA9	na	PIG Glutamate--cysteine ligase	na	0	0	0	0	0	0	6.33	0	4.93	0	5.8	0
Q9UJW0	na	HUMAN Dynactin subunit 4	na	na	na	na	na	A0A286ZL98	na	PIG Dynactin subunit 4	na	0	0	0	0	0	0	6.43	0	0	0	5.8	0
P51649	na	HUMAN Succinate-semialdehyde dehydrogenase	na	E1BDP3	na	BOVIN Succinate-semialdehyde dehydrogenase	na	A0A287AXP0	na	PIG Succinate-semialdehyde dehydrogenase	na	0	0	0	0	0	0	6.31	0	6.2	0	5.79	0
K7ER96	na	HUMAN Thioredoxin-like protein 1 (Fragment)	na	A0A3Q1LKV8	na	BOVIN Thioredoxin like 1	na	A0A287BP50	na	PIG Thioredoxin like 1	na	0	0	0	0	0	0	7.07	0	5.87	0	5.79	0
Q8TAP6	na	HUMAN Centrosomal protein of 76 kDa	na	na	na	na	na	I3LS52	na	PIG Centrosomal protein of 76 kDa	na	0	0	0	0	0	0	6.15	0	0	0	5.79	0
P29966	na	HUMAN Myristoylated alanine-rich C-kinase substrate	na	na	na	na	na	A0A287BRL8	na	PIG Myristoylated alanine rich protein kinase C substrate	na	0	0	0	0	0	0	5.65	0	0	0	5.79	0
Q99653	na	HUMAN Calcineurin B homologous protein 1	na	na	na	na	na	F1SSV2	na	PIG Calcineurin like EF-hand protein 1	na	0	0	0	0	0	0	0	0	0	0	5.79	0
na	na	na	na	Q148F6	na	BOVIN Protein rogdi homolog	na	F1RK77	na	PIG Protein rogdi homolog	na	0	0	0	0	0	0	0	0	0	0	5.79	0
P26885	na	HUMAN Peptidyl-prolyl cis-trans isomerase FKBP2	na	Q32PA9	na	BOVIN Peptidyl-prolyl cis-trans isomerase FKBP2	na	A0A287AA25	na	PIG Peptidylprolyl isomerase	na	0	0	0	0	0	0	7.82	0	6.45	0	5.78	0
G3V0E4	na	HUMAN Beta-MPP	na	Q3SZ71	na	BOVIN Mitochondrial-processing peptidase subunit beta	na	F1SB55	na	PIG Peptidase	na	0	0	0	0	0	0	6.36	0	6.4	0	5.78	0
P30154	na	HUMAN Serine/threonine-protein phosphatase 2A 65 kDa regulatory subunit A beta isoform	na	na	na	na	na	P54613	na	PIG Serine/threonine-protein phosphatase 2A 65 kDa regulatory subunit A beta isoform (Fragment)	na	0	0	0	0	0	0	6.94	0	0	0	5.78	0
A0A2R8YFQ7	na	HUMAN Lambda-crystallin homolog	na	na	na	na	na	A0A287BBM5	na	PIG Lambda-crystallin homolog	na	0	0	0	0	0	0	6.49	0	0	0	5.78	0
A0A7I2V3U2	na	HUMAN Nucleophosmin	na	na	na	na	na	I3LUP6	na	PIG Nucleophosmin	na	0	0	0	0	0	0	5.44	0	0	0	5.78	0
A0A6Q8PF80	na	HUMAN Prelamin-A/C	na	F1MYG5	na	BOVIN Lamin A/C	na	Q3ZD69	na	PIG Prelamin-A/C	na	0	0	0	0	0	0	0	0	6.51	0	5.77	0
P15529	na	HUMAN Membrane cofactor protein	na	A0A3Q1M765	na	BOVIN Membrane cofactor protein	na	A0A287BES2	F1S342	PIG Membrane cofactor protein	PIG Uncharacterized protein	1	0	0	0	0	0	7.83	0	6.06	0	5.77	6.83
Q8ND76	na	HUMAN Cyclin-Y	na	A0A3Q1MGL1	na	BOVIN Cyclin Y	na	A0A5G2QAJ7	na	PIG Cyclin Y	na	0	0	0	0	0	0	6.15	0	5.99	0	5.77	0
P11216	na	HUMAN Glycogen phosphorylase	na	na	na	na	na	F1SFF8	na	PIG Alpha-1	na	0	0	0	0	0	0	5.7	0	0	0	5.77	0
na	na	na	na	Q17QH5	na	BOVIN BH3-interacting domain death agonist	na	A0A5G2RDJ4	na	PIG BH3-interacting domain death agonist	na	0	0	0	0	0	0	0	0	0	0	5.77	0
na	na	na	na	A0A3Q1MFR4	na	BOVIN Apolipoprotein B	na	A0A287A4X9	na	PIG Vitellogenin domain-containing protein	na	0	0	0	0	0	0	0	0	6.27	0	5.76	0
Q9Y316	na	HUMAN Protein MEMO1	na	F1MLD8	na	BOVIN Mediator of ErbB2-driven cell motility 1	na	A0A287BNP5	na	PIG Mediator of ErbB2-driven cell motility 1	na	0	0	0	0	0	0	5.7	0	6.05	0	5.76	0
A6NIV6	na	HUMAN Leucine-rich repeat and IQ domain-containing protein 4	na	na	na	na	na	I3LEP1	na	PIG Leucine rich repeats and IQ motif containing 4	na	0	0	0	0	0	0	6.76	0	0	0	5.76	0
A0A669KAX4	na	HUMAN Cullin-4B	na	na	na	na	na	F1RUC1	na	PIG CULLIN	na	0	0	0	0	0	0	6.3	0	0	0	5.76	0
A0A5F9ZHN5	na	HUMAN Ankyrin-2	na	A0A3Q1MQD3	na	BOVIN Inversin	na	A0A287AUI5	na	PIG Uncharacterized protein	na	0	0	0	0	0	0	0	0	0	0	5.76	0
Q494V2	na	HUMAN Cilia- and flagella-associated protein 100	na	A0A3Q1MG30	na	BOVIN Cilia and flagella associated protein 100	na	A0A287B2E4	na	PIG Cilia and flagella associated protein 100	na	0	0	0	0	0	0	6.47	0	6.6	0	5.75	0
Q9NR45	na	HUMAN Sialic acid synthase	na	Q1RMX7	na	BOVIN N-acetylneuraminate synthase	na	A0A287B0V1	na	PIG AFP-like domain-containing protein	na	0	0	0	0	0	0	7.36	0	6.36	0	5.75	0
Q5VWP2	na	HUMAN Terminal nucleotidyltransferase 5C	na	na	na	na	na	F1SAY7	na	PIG Terminal nucleotidyltransferase 5C	na	0	0	0	0	0	0	5.41	0	0	0	5.75	0
na	na	na	na	A0A3Q1M8H1	na	BOVIN Uncharacterized protein	na	F1RXT1	na	PIG Uncharacterized protein	na	0	0	0	0	0	0	0	0	0	0	5.75	0
P13667	na	HUMAN Protein disulfide-isomerase A4	na	na	na	na	na	F1SAD9	na	PIG Protein disulfide-isomerase	na	0	0	0	0	0	0	7.73	0	0	0	5.74	0
P61020	na	HUMAN Ras-related protein Rab-5B	na	na	na	na	na	A0A286ZS27	na	PIG Uncharacterized protein	na	0	0	0	0	0	0	6.99	0	0	0	5.74	0
na	na	na	na	F1MHK9	na	BOVIN Uncharacterized protein	na	A0A287AQ53	na	PIG Uncharacterized protein	na	0	0	1	0	0	0	0	0	6.83	0	5.73	0
Q01518	na	HUMAN Adenylyl cyclase-associated protein 1	na	Q3SYV4	na	BOVIN Adenylyl cyclase-associated protein 1	na	F1SMC0	na	PIG Adenylyl cyclase-associated protein	na	0	0	0	0	0	0	7.77	0	0	0	5.73	0
A0A5F9ZHB4	na	HUMAN Dipeptidase	na	na	na	na	na	I3LBY7	na	PIG Dipeptidase	na	1	0	0	0	0	0	7.55	0	0	0	5.73	0
Q9BTT6	na	HUMAN Leucine-rich repeat-containing protein 1	na	na	na	na	na	A0A5G2RA45	na	PIG Uncharacterized protein	na	0	0	0	0	0	0	5.69	0	0	0	5.73	0
na	na	na	na	A0A452DIJ6	na	BOVIN Keratin	na	A0A287A2X0	na	PIG Keratin 79	na	0	0	0	0	0	0	0	0	0	0	5.73	0
Q6DKK2	na	HUMAN Tetratricopeptide repeat protein 19	na	F1MEM9	na	BOVIN Tetratricopeptide repeat domain 19	na	I3LPS3	na	PIG Tetratricopeptide repeat domain 19	na	0	0	0	0	0	0	6.05	0	6.54	0	5.72	0
Q9GZN6	na	HUMAN Orphan sodium- and chloride-dependent neurotransmitter transporter NTT5	na	F1MFB9	F1MEL1	BOVIN Solute carrier family 6 member 16	BOVIN Transporter	A0A286ZZT6	na	PIG Transporter	na	0	0	0	0	0	0	6.28	0	5.76	0	5.72	0
Q13144	na	HUMAN Translation initiation factor eIF-2B subunit epsilon	na	na	na	na	na	F1SI55	na	PIG Basic leucine zipper and W2 domains 1	na	0	0	0	0	0	0	5.83	0	0	0	5.72	0
O95376	na	HUMAN E3 ubiquitin-protein ligase ARIH2	na	E1B8R6	na	BOVIN RBR-type E3 ubiquitin transferase	na	A0A286ZZ94	na	PIG RBR-type E3 ubiquitin transferase	na	0	0	0	0	0	0	5.22	0	6.49	0	5.71	0
Q9UDR5	na	HUMAN Alpha-aminoadipic semialdehyde synthase	na	A8E657	na	BOVIN Alpha-aminoadipic semialdehyde synthase	na	A0A287BAZ8	na	PIG Lysine ketoglutarate reductase	na	0	0	0	0	0	0	5.89	0	6.47	0	5.71	0
na	na	na	na	A0A3Q1NLI8	na	BOVIN Phosducin-like protein 2	na	F1RVI2	na	PIG Phosducin like 2	na	0	0	0	0	0	0	0	0	6.27	0	5.71	0
P60484	na	HUMAN Phosphatidylinositol 3	na	na	na	na	na	A0A5G2QK45	na	PIG Phosphatidylinositol-3	na	0	0	0	0	0	0	0	0	0	0	5.71	0
B7Z7P8	na	HUMAN Eukaryotic peptide chain release factor subunit 1	na	na	na	na	na	F2Z505	na	PIG Eukaryotic peptide chain release factor subunit 1	na	0	0	0	0	0	0	7.16	0	0	0	5.7	0
na	na	na	na	G5E5X3	na	BOVIN Uncharacterized protein	na	A0A286ZM55	na	PIG Uncharacterized protein	na	0	0	0	0	0	0	0	0	0	0	5.7	0
Q9H0U4	na	HUMAN Ras-related protein Rab-1B	na	Q2HJH2	na	BOVIN Ras-related protein Rab-1B	na	A0A286ZJ53	na	PIG Kinesin light chain 2	na	0	0	0	0	0	0	6.85	0	7.26	0	5.69	0
Q53TS8	na	HUMAN C2 calcium-dependent domain-containing protein 6	na	E1BEA6	na	BOVIN C2 calcium dependent domain containing 6	na	A0A5G2QB97	na	PIG Uncharacterized protein	na	0	0	0	0	1	0	5.4	0	6.05	0	5.69	0
O43747	na	HUMAN AP-1 complex subunit gamma-1	na	A0A3Q1M952	na	BOVIN AP-1 complex subunit gamma	na	A0A5K1VTT2	na	PIG AP-1 complex subunit gamma	na	0	0	0	0	0	0	6.24	0	5.12	0	5.69	0
Q9UMQ6	na	HUMAN Calpain-11	na	F1MXQ5	na	BOVIN Calpain 11	na	A0A5G2RBB8	na	PIG Calpain 11	na	0	0	0	0	0	0	5.42	0	0	0	5.69	0
na	na	na	na	A0A3Q1M4L1	na	BOVIN Centrosomal protein 128	na	I3L554	na	PIG Centrosomal protein 128	na	0	0	0	0	0	0	0	0	0	0	5.69	0
C9JV37	na	HUMAN Prothrombin (Fragment)	na	A0A452DI66	E1B726	BOVIN Prothrombin	BOVIN Plasminogen	F1SB93	na	PIG Hepatocyte growth factor	na	0	0	0	0	0	0	5.93	0	5.8	0	5.68	0
H7BY33	na	HUMAN Coiled-coil domain-containing protein 88B	na	A0A3Q1M2U1	na	BOVIN Coiled-coil domain containing 88B	na	A0A286ZL57	na	PIG Uncharacterized protein	na	0	0	0	0	0	0	5.39	0	0	0	5.68	0
Q8N7X0	na	HUMAN Androglobin	na	G3MXR8	na	BOVIN Androglobin	na	A0A287BBG9	na	PIG Calpain catalytic domain-containing protein	na	0	0	0	0	0	0	6.56	0	5.67	0	5.67	0
Q14376	na	HUMAN UDP-glucose 4-epimerase	na	na	na	na	na	F1S2D0	na	PIG Sterol-4-alpha-carboxylate 3-dehydrogenase	na	0	0	0	0	0	0	6.18	0	0	0	5.67	0
P0CW27	na	HUMAN Coiled-coil domain-containing protein 166	na	G3MXG2	na	BOVIN Coiled-coil domain containing 166	na	A0A287B472	na	PIG DUF4515 domain-containing protein	na	0	0	0	0	0	0	5.81	0	0	0	5.67	0
H0YNG5	na	HUMAN Alpha-mannosidase	na	A0A3Q1MEZ5	na	BOVIN Alpha-mannosidase	na	A0A287BHP5	A0A5G2QU08	PIG Alpha-mannosidase	PIG Alpha-mannosidase	0	0	0	0	0	0	0	0	0	0	5.67	6.31
Q93034	na	HUMAN Cullin-5	na	na	na	na	na	I3LFR2	na	PIG Cullin-5	na	0	0	0	0	0	0	0	0	0	0	5.67	0
Q6NXR0	na	HUMAN Interferon-inducible GTPase 5	na	F1MJY8	na	BOVIN Interferon-gamma-inducible GTPase IFGGE protein	na	F1RMV3	na	PIG Immunity related GTPase cinema	na	0	0	0	0	0	0	7.77	0	7.27	0	5.66	0
na	na	na	na	A0A3Q1MQ59	na	BOVIN Solute carrier family 3 member 2	na	A0A5G2RCQ0	na	PIG Solute carrier family 3 member 2	na	0	0	0	0	0	0	0	0	5.91	0	5.66	0
K7EL44	na	HUMAN CDP-diacylglycerol--glycerol-3-phosphate 3-phosphatidyltransferase (Fragment)	na	Q2KJ28	na	BOVIN CDP-diacylglycerol--glycerol-3-phosphate 3-phosphatidyltransferase	na	A0A5G2QBE1	na	PIG CDP-diacylglycerol--glycerol-3-phosphate 3-phosphatidyltransferase	na	0	0	0	0	0	0	0	0	5.76	0	5.66	0
V9GZ78	na	HUMAN C-1-tetrahydrofolate synthase	na	Q0VCR7	A0A3Q1N3G9	BOVIN Monofunctional C1-tetrahydrofolate synthase	BOVIN Methylenetetrahydrofolate dehydrogenase (NADP+ dependent) 2 like	A0A5G2RJ28	na	PIG Methenyltetrahydrofolate cyclohydrolase	na	0	0	0	0	0	0	5.15	0	5.05	0	5.66	0
Q03252	na	HUMAN Lamin-B2	na	na	na	na	na	A0A5G2R367	na	PIG Lamin B1	na	0	0	0	0	0	0	6.31	0	0	0	5.66	0
Q9NVI7	na	HUMAN ATPase family AAA domain-containing protein 3A	na	A7YWC4	na	BOVIN ATPase family AAA domain-containing protein 3	na	A0A5G2QXA8	na	PIG AAA domain-containing protein	na	0	0	0	0	0	0	5.1	0	0	0	5.66	0
Q92523	na	HUMAN Carnitine O-palmitoyltransferase 1	na	Q58DK1	na	BOVIN Carnitine O-palmitoyltransferase 1	na	A0A481BBQ2	na	PIG Carnitine O-palmitoyltransferase	na	0	0	0	0	0	0	7.79	0	7.25	0	5.65	0
Q9Y6Y8	na	HUMAN SEC23-interacting protein	na	na	na	na	na	F1S409	na	PIG SEC23 interacting protein	na	0	0	0	0	0	0	5.4	0	0	0	5.65	0
Q9NRA2	na	HUMAN Sialin	na	na	na	na	na	A0A287A2P9	na	PIG Solute carrier family 17 member 5	na	0	0	0	0	0	0	0	0	0	0	5.65	0
A0A2R8YEJ5	na	HUMAN Leucine-rich repeat and guanylate kinase domain-containing protein	na	E1BAV1	na	BOVIN Leucine rich repeats and guanylate kinase domain containing	na	F1SNG7	na	PIG Leucine rich repeats and guanylate kinase domain containing	na	0	0	0	0	0	0	5.99	0	5.98	0	5.64	0
E7ES96	na	HUMAN Presenilin	na	A0A3Q1MEI7	na	BOVIN Presenilin	na	F1S3K9	na	PIG Presenilin	na	0	0	0	0	0	0	6.09	0	5.86	0	5.64	0
O43175	na	HUMAN D-3-phosphoglycerate dehydrogenase	na	na	na	na	na	A5GFY8	na	PIG D-3-phosphoglycerate dehydrogenase	na	0	0	0	0	0	0	7.19	0	0	0	5.64	0
P53602	na	HUMAN Diphosphomevalonate decarboxylase	na	na	na	na	na	A0A287AB49	na	PIG Diphosphomevalonate decarboxylase	na	0	0	0	0	0	0	6.41	0	0	0	5.64	0
Q08830	na	HUMAN Fibrinogen-like protein 1	na	A0A3Q1LVV7	na	BOVIN Fibrinogen alpha chain	na	F1S0X3	na	PIG Fibrinogen C domain containing 1	na	0	0	0	0	0	0	7.87	0	0	0	5.63	0
Q9H173	na	HUMAN Nucleotide exchange factor SIL1	na	na	na	na	na	F1RGI9	na	PIG SIL1 nucleotide exchange factor	na	0	0	0	0	0	0	6.62	0	0	0	5.63	0
Q9BSL1	na	HUMAN Ubiquitin-associated domain-containing protein 1	na	na	na	na	na	A0A480TXY7	na	PIG UBA domain containing 1	na	0	0	0	0	0	0	6.54	0	0	0	5.63	0
O60313	na	HUMAN Dynamin-like 120 kDa protein	na	E1BBC4	na	BOVIN Dynamin-like 120 kDa protein	na	A0A287AAF5	na	PIG Dynamin-like 120 kDa protein	na	0	0	0	0	0	0	6.87	0	6.84	0	5.62	0
na	na	na	na	Q29RK2	na	BOVIN Pyruvate carboxylase	na	F1RUV5	na	PIG Pyruvate carboxylase	na	0	0	0	0	0	0	0	0	6.09	0	5.62	0
Q9Y4L1	na	HUMAN Hypoxia up-regulated protein 1	na	E1B748	na	BOVIN Hypoxia up-regulated 1	na	A0A286ZX11	na	PIG Hypoxia up-regulated 1	na	1	0	0	0	0	0	7.85	0	6.06	0	5.62	0
Q14974	na	HUMAN Importin subunit beta-1	na	E1BFV0	na	BOVIN Karyopherin subunit beta 1	na	F1RWJ5	na	PIG Importin subunit beta-1	na	0	0	0	0	0	0	7.82	0	5.32	0	5.62	0
P52948	na	HUMAN Nuclear pore complex protein Nup98-Nup96	na	E1BCV4	na	BOVIN Nuclear pore complex protein Nup96	na	A0A287A6N7	na	PIG Nuclear pore complex protein Nup96	na	0	0	0	0	0	0	7.04	0	5.08	0	5.6	0
Q9NQH7	na	HUMAN Xaa-Pro aminopeptidase 3	na	E1BNA2	na	BOVIN X-prolyl aminopeptidase 3	na	A0A287A9A6	na	PIG Putative Xaa-Pro aminopeptidase 3 isoform 1	na	0	0	0	0	0	0	6.03	0	6.5	0	5.59	0
H7C4C9	na	HUMAN Protein FAM161A (Fragment)	na	E1BHZ3	na	BOVIN FAM161 centrosomal protein A	na	A0A287B6Q9	na	PIG FAM161 centrosomal protein A	na	0	0	0	0	0	0	7.37	0	7.18	0	5.58	0
na	na	na	na	F1MP63	na	BOVIN Transmembrane BAX inhibitor motif containing 7	na	I3LSU6	na	PIG Uncharacterized protein	na	0	0	0	0	0	0	0	0	6.28	0	5.58	0
Q4G0U5	na	HUMAN Cilia- and flagella-associated protein 221	na	G3MZ93	na	BOVIN Uncharacterized protein	na	A0A480DI89	na	PIG Cilia and flagella associated protein 221	na	0	0	0	0	0	0	5.8	0	6.05	0	5.58	0
Q99447	na	HUMAN Ethanolamine-phosphate cytidylyltransferase	na	na	na	na	na	A0A287AL59	na	PIG CTP:phosphoethanolamine cytidylyltransferase	na	0	0	0	0	0	0	7.86	0	0	0	5.58	0
Q15120	na	HUMAN [Pyruvate dehydrogenase (acetyl-transferring)] kinase isozyme 3	na	A6QLG3	na	BOVIN Protein-serine/threonine kinase	na	A0A5G2RN29	na	PIG Protein-serine/threonine kinase	na	0	0	0	0	0	0	6.79	0	6.63	0	5.57	0
Q16658	na	HUMAN Fascin	na	Q3MHK9	na	BOVIN Fascin	na	I3LKF3	na	PIG Fascin	na	0	0	0	0	0	0	5.53	0	5.12	0	5.57	0
na	na	na	na	G5E521	na	BOVIN NAD-dependent protein deacetylase	na	A0A287B4T1	na	PIG Sirtuin 2	na	0	0	0	0	0	0	0	0	7.43	0	5.56	0
na	na	na	na	Q05927	na	BOVIN 5'-nucleotidase	na	K7GSR6	na	PIG Ecto-5'-nucleotidase	na	0	0	0	0	0	0	0	0	5.69	0	5.56	0
Q9NPE6	na	HUMAN Sperm-associated antigen 4 protein	na	A0A3Q1LN66	na	BOVIN Sperm associated antigen 4	na	A0A287A674	na	PIG Sperm associated antigen 4	na	0	0	0	0	0	0	6.78	0	0	0	5.56	0
P08133	na	HUMAN Annexin A6	na	na	na	na	na	A0A5G2QT71	na	PIG Annexin	na	0	0	0	0	0	0	5.81	0	0	0	5.56	0
P05060	na	HUMAN Secretogranin-1	na	na	na	na	na	A0A5G2QWI8	na	PIG Secretogranin-1	na	0	0	0	0	0	0	4.9	0	0	0	5.56	0
O75663	na	HUMAN TIP41-like protein	na	na	na	na	na	F1RPV1	na	PIG TIP41-like protein	na	0	0	0	0	0	0	0	0	0	0	5.56	0
na	na	na	na	P81134	na	BOVIN Renin receptor	na	A0A287AJK1	na	PIG ATPase H(+)-transporting lysosomal accessory protein 2	na	0	0	0	0	0	0	0	0	8.93	0	5.55	0
F5GYQ1	na	HUMAN V-type proton ATPase subunit	na	P61420	na	BOVIN V-type proton ATPase subunit d 1	na	A0A5G2QDQ1	na	PIG V-type proton ATPase subunit	na	0	0	0	0	0	0	5.97	0	5.84	0	5.55	0
F5H6I7	na	HUMAN Atlastin-3	na	A0A3Q1LYU3	na	BOVIN Atlastin GTPase 3	na	A0A286ZXQ0	na	PIG Atlastin GTPase 3	na	0	0	0	0	0	0	7.36	0	6.74	0	5.54	0
Q7Z6Z7	na	HUMAN E3 ubiquitin-protein ligase HUWE1	na	na	na	na	na	I3L770	na	PIG HECT-type E3 ubiquitin transferase	na	0	0	0	0	0	0	6.2	0	0	0	5.54	0
Q92575	na	HUMAN UBX domain-containing protein 4	na	na	na	na	na	F1S0D8	na	PIG UBX domain protein 4	na	0	0	0	0	0	0	0	0	0	0	5.52	0
na	na	na	na	A0A3Q1NGD2	na	BOVIN Kinesin-like protein	na	F1SIT8	na	PIG Kinesin-like protein	na	0	0	0	0	0	0	0	0	5.75	0	5.51	0
O00391	na	HUMAN Sulfhydryl oxidase 1	na	F1MM32	na	BOVIN Sulfhydryl oxidase	na	A0A5G2QXX3	na	PIG Sulfhydryl oxidase	na	0	0	0	0	0	0	6.36	0	6.48	0	5.5	0
P48507	na	HUMAN Glutamate--cysteine ligase regulatory subunit	na	Q2T9Y6	na	BOVIN Glutamate--cysteine ligase regulatory subunit	na	A0A287AA47	na	PIG GCS light chain	na	0	0	0	0	0	0	6.2	0	0	0	5.5	0
Q7Z5J8	na	HUMAN Ankyrin and armadillo repeat-containing protein	na	E1BP58	na	BOVIN Ankyrin and armadillo repeat containing	na	F1RXU8	na	PIG Ankyrin and armadillo repeat containing	na	0	0	0	0	0	0	5.52	0	0	0	5.5	0
Q96GE4	na	HUMAN Centrosomal protein of 95 kDa	na	na	na	na	na	A0A287BCZ8	na	PIG Centrosomal protein 95	na	0	0	0	0	0	0	0	0	0	0	5.5	0
na	na	na	na	F1N2J9	na	BOVIN Ras-related protein Rab-8B	na	F1S091	na	PIG RAB8B	na	0	0	0	0	0	0	0	0	5.06	0	5.49	0
Q13724	na	HUMAN Mannosyl-oligosaccharide glucosidase	na	na	na	na	na	K7N7E7	na	PIG Mannosyl-oligosaccharide glucosidase	na	0	0	0	0	0	0	6.39	0	0	0	5.49	0
A0A7I2YQT2	na	HUMAN Pitrilysin metalloproteinase 1	na	F1MFA3	na	BOVIN Pitrilysin metalloproteinase 1	na	A0A5G2QKU1	na	PIG Pitrilysin metalloproteinase 1	na	0	0	0	0	0	0	7.22	0	6.7	0	5.48	0
A0A182DWF2	na	HUMAN Thioredoxin-disulfide reductase	na	Q9N2I8	na	BOVIN Thioredoxin reductase 2	na	A0A5G2R434	na	PIG Thioredoxin-disulfide reductase	na	0	0	0	0	0	0	7.12	0	6.64	0	5.48	0
A0A7I2V2H9	na	HUMAN Eukaryotic translation initiation factor 3 subunit E	na	na	na	na	na	F1S1G0	na	PIG Eukaryotic translation initiation factor 3 subunit E	na	0	0	0	0	0	0	7.03	0	0	0	5.47	0
na	na	na	na	A0A3Q1LRU9	na	BOVIN Centlein	na	A0A287BPV4	na	PIG Centlein	na	0	0	0	0	0	0	0	0	5.3	0	5.46	0
P08246	na	HUMAN Neutrophil elastase	na	na	na	na	na	I3LK80	na	PIG Elastase	na	0	0	0	0	0	0	6.01	0	0	0	5.46	0
I3L526	na	HUMAN Brain-specific angiogenesis inhibitor 1-associated protein 2 (Fragment)	na	na	na	na	na	A0A287BRR9	na	PIG Brain-specific angiogenesis inhibitor 1-associated protein 2	na	0	0	0	0	0	0	0	0	0	0	5.46	0
Q86WT6	na	HUMAN E3 ubiquitin-protein ligase TRIM69	na	na	na	na	na	F1SN25	na	PIG Tripartite motif containing 69	na	0	0	0	0	0	0	6.05	0	0	0	5.45	0
P46821	na	HUMAN Microtubule-associated protein 1B	na	na	na	na	na	F1SK12	na	PIG Microtubule associated protein 1B	na	0	0	0	0	0	0	5.29	0	0	0	5.44	0
Q06481	na	HUMAN Amyloid beta precursor like protein 2	na	na	na	na	na	A0A287A5V7	na	PIG Amyloid beta precursor like protein 2	na	0	0	0	0	0	0	0	0	0	0	5.43	0
Q8IVH4	na	HUMAN Methylmalonic aciduria type A protein	na	A6QQI8	na	BOVIN MMAA protein	na	F1RS52	na	PIG Methylmalonic aciduria type A protein	na	0	0	0	0	0	0	6.47	0	6.32	0	5.42	0
Q96C92	na	HUMAN Endosome-associated-trafficking regulator 1	na	na	na	na	na	A0A287B3U1	na	PIG Endosome-associated-trafficking regulator 1	na	0	0	0	0	0	0	0	0	0	0	5.42	0
Q96N23	na	HUMAN Cilia- and flagella-associated protein 54	na	E1BE16	na	BOVIN Uncharacterized protein	na	A0A287A8T7	na	PIG Uncharacterized protein	na	0	0	0	0	0	0	5.94	0	5.38	0	5.41	0
Q8IUR7	na	HUMAN Armadillo repeat-containing protein 8	na	na	na	na	na	A0A287AYM8	na	PIG Armadillo repeat-containing protein 8	na	0	0	0	0	0	0	4.94	0	0	0	5.41	0
A0A7P0T9I9	na	HUMAN Nicotinamide phosphoribosyltransferase	na	na	na	na	na	A0A5S6HMA2	na	PIG Nicotinamide phosphoribosyltransferase	na	0	0	0	0	0	0	7.61	0	0	0	5.4	0
A0A384DVU0	na	HUMAN Patatin-like phospholipase domain-containing protein 6	na	A0A3Q1LR50	na	BOVIN Patatin like phospholipase domain containing 7	na	A0A287B3Z0	na	PIG Patatin like phospholipase domain containing 7	na	0	0	0	0	0	0	6.11	0	0	0	5.38	0
Q9C0F1	na	HUMAN Centrosomal protein of 44 kDa	na	F1N402	na	BOVIN Centrosomal protein of 44 kDa	na	A0A286ZNS8	na	PIG Centrosomal protein of 44 kDa	na	0	0	0	0	0	0	0	0	7.23	0	5.37	0
Q02952	na	HUMAN A-kinase anchor protein 12	na	na	na	na	na	A0A287A3A3	na	PIG A-kinase anchoring protein 12	na	0	0	0	0	0	0	5.66	0	0	0	5.37	0
E9PDF6	na	HUMAN Unconventional myosin-Ib	na	na	na	na	na	A0A287AR16	na	PIG Myosin IB	na	0	0	0	0	0	0	0	0	0	0	5.37	0
Q8ND61	na	HUMAN Uncharacterized protein C3orf20	na	E1BJV2	na	BOVIN Chromosome 22 C3orf20 homolog	na	A0A287AUB4	na	PIG Chromosome 13 C3orf20 homolog	na	0	0	0	0	0	0	5.71	0	5.2	0	5.35	0
Q9UPN7	na	HUMAN Serine/threonine-protein phosphatase 6 regulatory subunit 1	na	na	na	na	na	A0A5G2R7F5	na	PIG Protein phosphatase 6 regulatory subunit 1	na	0	0	0	0	0	0	6.33	0	0	0	5.34	0
P11182	na	HUMAN Lipoamide acyltransferase component of branched-chain alpha-keto acid dehydrogenase complex	na	na	na	na	na	A0A5G2QFH7	na	PIG Dihydrolipoamide acetyltransferase component of pyruvate dehydrogenase complex	na	0	0	0	0	0	0	5.72	0	0	0	5.34	0
A0A1W2PPJ9	na	HUMAN STE20-related kinase adapter protein alpha	na	na	na	na	na	A0A287AN83	na	PIG STE20 related adaptor alpha	na	0	0	0	0	0	0	6.4	0	0	0	5.33	0
Q8NA72	na	HUMAN Centrosomal protein POC5	na	na	na	na	na	A0A480XLR4	na	PIG Centrosomal protein POC5	na	0	0	0	0	0	0	5.8	0	0	0	5.33	0
Q96QK1	na	HUMAN Vacuolar protein sorting-associated protein 35	na	Q2HJG5	na	BOVIN Vacuolar protein sorting-associated protein 35	na	A0A5G2R4Q7	na	PIG Vacuolar protein sorting-associated protein 35	na	0	0	0	0	0	0	5.03	0	8.32	0	5.32	0
B0QYR6	na	HUMAN ADP-ribosylation factor-binding protein GGA1 (Fragment)	na	A0A3Q1N3P7	na	BOVIN Golgi associated	na	A0A287BF21	na	PIG Golgi associated	na	0	0	0	0	0	0	0	0	5.02	0	5.32	0
Q92598	na	HUMAN Heat shock protein 105 kDa	na	Q0IIM3	na	BOVIN Heat shock protein 105 kDa	na	A0A286ZMW4	na	PIG Heat shock 110 kDa protein	na	0	0	0	0	0	0	7	0	0	0	5.32	0
na	na	na	na	F6RH18	na	BOVIN Beta-1	na	A0A5G2R2K3	na	PIG Beta-1	na	0	0	0	0	0	0	0	0	5.66	0	5.31	0
Q8NFF5	na	HUMAN FAD synthase	na	F6R6Q1	na	BOVIN FAD synthase	na	A0A287BDR1	na	PIG FAD synthase	na	0	0	0	0	0	0	6.24	0	5.37	0	5.3	0
na	na	na	na	F1MXL8	na	BOVIN Trafficking protein particle complex subunit 11	na	F1RT12	na	PIG Trafficking protein particle complex subunit 11	na	0	0	0	0	0	0	0	0	0	0	5.29	0
Q14997	na	HUMAN Proteasome activator complex subunit 4	na	A0A452DIY4	na	BOVIN Proteasome activator complex subunit 4	na	A0A287APQ3	na	PIG Proteasome activator complex subunit 4	na	0	0	0	0	0	0	7.52	0	7.17	0	5.28	0
Q8IYU2	na	HUMAN E3 ubiquitin-protein ligase HACE1	na	na	na	na	na	D3K5N2	na	PIG E3 ubiquitin-protein ligase HACE1	na	0	0	0	0	0	0	0	0	0	0	5.28	0
na	na	na	na	A0A3Q1MYR8	na	BOVIN Keratin 3	na	I3LDM6	na	PIG Keratin 3	na	0	0	0	0	0	0	0	0	0	0	5.28	0
O00571	Q9UJV9	HUMAN ATP-dependent RNA helicase DDX3X	HUMAN Probable ATP-dependent RNA helicase DDX41	A0A3Q1LYM9	na	BOVIN RNA helicase	na	A0A287AVQ1	na	PIG RNA helicase	na	0	0	0	0	0	0	0	0	0	0	5.27	0
Q96EY8	na	HUMAN Corrinoid adenosyltransferase	na	E1B6Z7	na	BOVIN Corrinoid adenosyltransferase	na	A0A5G2Q8H3	na	PIG Corrinoid adenosyltransferase	na	0	0	0	0	0	0	5.19	0	5.8	0	5.26	0
Q9BS26	na	HUMAN Endoplasmic reticulum resident protein 44	na	Q3T0L2	na	BOVIN Endoplasmic reticulum resident protein 44	na	A0A5G2R7S2	na	PIG Endoplasmic reticulum protein 44	na	0	0	0	0	0	0	7.4	0	0	0	5.26	0
H7C0V9	na	HUMAN Amyloid-beta A4 protein (Fragment)	na	A0A3Q1LUG2	na	BOVIN Amyloid-beta A4 protein	na	P79307	na	PIG Amyloid-beta precursor protein	na	0	0	0	0	0	0	6.01	0	0	0	5.25	0
A8MYU2	na	HUMAN Potassium channel subfamily U member 1	na	A0A3S5ZP59	na	BOVIN Potassium calcium-activated channel subfamily U member 1	na	A0A287AXP7	na	PIG Potassium calcium-activated channel subfamily U member 1	na	0	0	0	0	0	0	5.79	0	0	0	5.25	0
A6NNT2	na	HUMAN Uncharacterized protein C16orf96	na	na	na	na	na	A0A286ZKK2	na	PIG Chromosome 3 C16orf96 homolog	na	0	0	0	0	0	0	5.38	0	0	0	5.25	0
Q10713	na	HUMAN Mitochondrial-processing peptidase subunit alpha	na	Q0P5M8	na	BOVIN Mitochondrial-processing peptidase subunit alpha	na	A0A5G2Q8L1	na	PIG Alpha-MPP	na	0	0	0	0	0	0	6.34	0	6.7	0	5.24	0
A0A6E1Y6F7	na	HUMAN Coiled-coil domain-containing protein 180	na	A0A3Q1MV57	na	BOVIN Coiled-coil domain containing 180	na	F1ST51	na	PIG Uncharacterized protein	na	0	0	0	0	0	0	5.71	0	5.8	0	5.24	0
na	na	na	na	G3N1G4	na	BOVIN von Willebrand factor A domain containing 8	na	A0A5G2QA49	na	PIG von Willebrand factor A domain containing 8	na	0	0	0	0	0	0	0	0	5.09	0	5.24	0
na	na	na	na	F1MIM3	na	BOVIN Hexokinase	na	A0A286ZQ27	na	PIG Hexokinase	na	0	0	0	0	0	0	0	0	8.58	0	5.23	0
E9PP69	na	HUMAN X-ray radiation resistance-associated protein 1	na	na	na	na	na	A0A5G2QPC5	na	PIG X-ray radiation resistance associated 1	na	0	0	0	0	0	0	8.48	0	0	0	5.23	0
A0AVT1	na	HUMAN Ubiquitin-like modifier-activating enzyme 6	na	F1ME38	na	BOVIN Ubiquitin like modifier activating enzyme 6	na	A0A287BNN4	na	PIG Ubiquitin like modifier activating enzyme 6	na	0	0	0	0	0	0	7.15	0	6.64	0	5.2	0
P04843	na	HUMAN Dolichyl-diphosphooligosaccharide--protein glycosyltransferase subunit 1	na	A3KN04	na	BOVIN Dolichyl-diphosphooligosaccharide--protein glycosyltransferase subunit 1	na	Q9GMB0	na	PIG Dolichyl-diphosphooligosaccharide--protein glycosyltransferase subunit 1	na	0	0	0	0	0	0	7.03	0	5.41	0	5.2	0
Q9BR77	na	HUMAN Coiled-coil domain-containing protein 77	na	A0A3Q1LNM9	na	BOVIN Coiled-coil domain containing 77	na	F1SK78	na	PIG Coiled-coil domain containing 77	na	0	0	0	0	0	0	5.58	0	5.42	0	5.18	0
Q9Y303	na	HUMAN N-acetylglucosamine-6-phosphate deacetylase	na	na	na	na	na	A0A5G2QBQ8	na	PIG N-acetylglucosamine-6-phosphate deacetylase	na	0	0	0	0	0	0	6.96	0	0	0	5.17	0
Q13617	na	HUMAN Cullin-2	na	na	na	na	na	A0A5G2RFR7	na	PIG Cullin 2	na	0	0	0	0	0	0	6.37	0	0	0	5.16	0
na	na	na	na	F6R1T4	na	BOVIN Uncharacterized protein	na	I3LAM0	na	PIG Uncharacterized protein	na	0	0	0	0	0	0	0	0	6.09	0	5.15	0
na	na	na	na	Q2KJH7	na	BOVIN Delta-1-pyrroline-5-carboxylate synthase	na	F1SC47	na	PIG Delta-1-pyrroline-5-carboxylate synthase	na	0	0	0	0	0	0	0	0	0	0	5.15	0
Q8WUK0	na	HUMAN Phosphatidylglycerophosphatase and protein-tyrosine phosphatase 1	na	Q2NKZ7	na	BOVIN Protein tyrosine phosphatase mitochondrial 1	na	F1SIF5	na	PIG Protein tyrosine phosphatase mitochondrial 1	na	0	0	0	0	0	0	7.63	0	0	0	5.14	0
J3KR97	na	HUMAN Tubulin-specific chaperone D	na	A0A3Q1M9V2	na	BOVIN Tubulin-specific chaperone D	na	F1RZZ1	na	PIG Tubulin-specific chaperone D	na	0	0	0	0	0	0	6.79	0	5.11	0	5.1	0
A0A087WW65	na	HUMAN Iron-sulfur clusters transporter ABCB7	na	na	na	na	na	A0A5G2QUZ8	na	PIG ATP binding cassette subfamily B member 7	na	0	0	0	0	0	0	0	0	0	0	5.1	0
O00459	na	HUMAN Phosphatidylinositol 3-kinase regulatory subunit beta	na	na	na	na	na	I3LLB7	na	PIG Phosphatidylinositol 3-kinase 85 kDa regulatory subunit alpha	na	0	0	0	0	0	0	0	0	0	0	5.1	0
Q5XX13	na	HUMAN F-box/WD repeat-containing protein 10	na	na	na	na	na	A0A287A3J2	na	PIG Uncharacterized protein	na	0	0	0	0	0	0	5.55	0	0	0	5.09	0
A0A6Q8PF33	na	HUMAN Alanine--tRNA ligase	na	na	na	na	na	F1S431	na	PIG Alanine--tRNA ligase	na	0	0	0	0	0	0	6.7	0	0	0	5.03	0
E5RI94	na	HUMAN TBC1 domain family member 31	na	Q29RL0	na	BOVIN TBC1 domain family member 31	na	A0A480K987	na	PIG TBC1 domain family member 31	na	0	0	0	0	0	0	0	0	0	0	5.03	0
Q9Y238	na	HUMAN Deleted in lung and esophageal cancer protein 1	na	E1BIA4	na	BOVIN DLEC1 cilia and flagella associated protein	na	F1RRB8	na	PIG DLEC1 cilia and flagella associated protein	na	0	0	0	0	0	0	5.89	0	5.1	0	5.01	0
Q9Y490	na	HUMAN Talin-1	na	na	na	na	na	A0A287BAK1	na	PIG Talin 1	na	0	0	0	0	0	0	5.08	0	0	0	5.01	0
O75369	na	HUMAN Filamin-B	na	A0A3Q1MQ34	na	BOVIN Filamin B	na	F1SGJ3	na	PIG Filamin B	na	0	0	0	0	0	0	5.93	0	5.1	0	5	0
Q8TAT6	na	HUMAN Nuclear protein localization protein 4 homolog	na	F1N7U2	na	BOVIN NPL4 homolog	na	I3L829	na	PIG NPL4 homolog	na	0	0	0	0	0	0	7.01	0	0	0	4.99	0
Q96M93	na	HUMAN Adenosine deaminase domain-containing protein 1	na	na	na	na	na	A0A5G2Q9Y3	na	PIG Adenosine deaminase domain containing 1	na	0	0	0	0	0	0	5.49	0	0	0	4.98	0
na	na	na	na	E1BF43	na	BOVIN NADP dependent oxidoreductase domain containing 1	na	A0A287ATR4	na	PIG NADP dependent oxidoreductase domain containing 1	na	0	0	0	0	0	0	0	0	5.72	0	4.96	0
A0A2R8Y5Q8	Q5QJ74	HUMAN Tubulin-folding cofactor E	HUMAN Tubulin-specific chaperone cofactor E-like protein	F1MCE2	na	BOVIN Tubulin folding cofactor E like	na	A0A5G2QE05	na	PIG Uncharacterized protein	na	0	0	0	0	0	0	6.76	6.03	0	0	4.95	0
Q5W0A0	na	HUMAN Glutamate-rich protein 6B	na	na	na	na	na	I3LPX6	na	PIG Glutamate rich 6	na	0	0	0	0	0	0	0	0	0	0	4.93	0
P54578	na	HUMAN Ubiquitin carboxyl-terminal hydrolase 14	na	Q0IIF7	na	BOVIN Ubiquitin carboxyl-terminal hydrolase 14	na	I3L945	na	PIG Ubiquitin carboxyl-terminal hydrolase	na	0	0	0	0	0	0	7.5	0	0	0	4.77	0
na	na	na	na	F1MJJ0	na	BOVIN Dynein axonemal heavy chain 9	na	F1SS52	na	PIG Dynein axonemal heavy chain 9	na	0	0	0	0	0	0	0	0	7.42	0	4.72	0
O75165	na	HUMAN DnaJ homolog subfamily C member 13	na	na	na	na	na	A0A5G2QLH8	na	PIG J domain-containing protein	na	0	0	0	0	0	0	4.25	0	0	0	4.51	0
P33176	na	HUMAN Kinesin-1 heavy chain	na	na	na	na	na	A0A286ZUB7	na	PIG Kinesin-like protein	na	0	0	0	0	0	0	5.87	0	0	0	4.48	0
Q6UWP2	na	HUMAN Dehydrogenase/reductase SDR family member 11	na	A0A452DID6	na	BOVIN Dehydrogenase/reductase SDR family member 11	na	A0A5G2RGS9	na	PIG Uncharacterized protein	na	0	0	0	0	0	0	7.2	0	5.86	0	4.45	0
na	na	na	na	E1BNL3	na	BOVIN Zonadhesin	na	Q28983	na	PIG Zonadhesin	na	0	0	1	0	0	0	0	0	7.83	0	4.27	0
P68371	na	HUMAN Tubulin beta-4B chain	na	Q3MHM5	na	BOVIN Tubulin beta-4B chain	na	na	na	na	na	0	0	0	0	0	0	9.78	0	9.67	0	0	0
Q8TCS8	na	HUMAN Polyribonucleotide nucleotidyltransferase 1	na	E1BIQ0	na	BOVIN Polynucleotide phosphorylase 1	na	na	na	na	na	0	0	0	0	0	0	0	0	8.52	0	0	0
Q5T871	na	HUMAN Late cornified envelope-like proline-rich protein 1	na	Q32L04	na	BOVIN Late cornified envelope-like proline-rich protein 1	na	na	na	na	na	0	0	0	0	0	0	8.93	0	8.48	0	0	0
P60673	na	HUMAN Profilin-3	na	Q32PB1	na	BOVIN Profilin-3	na	na	na	na	na	0	0	0	0	0	0	8.16	0	8.38	0	0	0
Q9BYZ2	na	HUMAN L-lactate dehydrogenase A-like 6B	na	Q3T056	na	BOVIN L-lactate dehydrogenase A-like 6B	na	na	na	na	na	0	0	0	0	0	0	8.54	0	8.29	0	0	0
P04350	na	HUMAN Tubulin beta-4A chain	na	Q3ZBU7	na	BOVIN Tubulin beta-4A chain	na	F2Z5K5	na	PIG Tubulin beta chain	na	1	0	0	0	0	0	0	0	8.22	0	0	0
Q96KX2	na	HUMAN F-actin-capping protein subunit alpha-3	na	Q32KS3	na	BOVIN F-actin-capping protein subunit alpha	na	na	na	na	na	0	0	0	0	0	0	7.84	0	8.12	0	0	0
A0A0C4DGA2	na	HUMAN Enoyl-CoA delta isomerase 2	na	F1MWY9	na	BOVIN Enoyl-CoA delta isomerase 2	na	na	na	na	na	0	0	0	0	0	0	7.88	0	8.07	0	0	0
P54652	na	HUMAN Heat shock-related 70 kDa protein 2	na	A7E3Q2	na	BOVIN Heat shock 70kDa protein 1A	na	na	na	na	na	0	0	0	0	0	0	9.3	0	8.04	0	0	0
Q5H9T9	na	HUMAN Fibrous sheath CABYR-binding protein	na	Q2T9N0	na	BOVIN Fibrous sheath CABYR-binding protein	na	na	na	na	na	0	0	0	0	0	0	5.86	0	7.94	0	0	0
Q02338	na	HUMAN D-beta-hydroxybutyrate dehydrogenase	na	Q02337	na	BOVIN D-beta-hydroxybutyrate dehydrogenase	na	na	na	na	na	0	0	0	0	0	0	6.15	0	7.74	0	0	0
Q5VV23	na	HUMAN Chromosome 10 open reading frame 63	na	E1B836	na	BOVIN Enkurin	na	A0A286ZIE6	na	PIG Enkurin isoform 1	na	0	0	0	0	0	0	7.85	0	7.69	0	0	0
na	na	na	na	A0A3Q1N631	na	BOVIN Protein angel homolog 2	na	A0A287BDZ0	na	PIG Angel homolog 2	na	0	0	0	0	0	0	0	0	7.66	0	0	0
M0R0N0	na	HUMAN Complex I-B14.5a	na	Q05752	na	BOVIN NADH dehydrogenase [ubiquinone] 1 alpha subcomplex subunit 7	na	na	na	na	na	0	0	0	0	0	0	7.41	0	7.57	0	0	0
P09467	na	HUMAN Fructose-1	na	Q3SZB7	na	BOVIN Fructose-1	na	na	na	na	na	0	0	0	0	0	0	5.97	0	7.51	0	0	0
P24534	na	HUMAN Elongation factor 1-beta	na	Q5E983	na	BOVIN Elongation factor 1-beta	na	F1SEV8	na	PIG Uncharacterized protein	na	0	0	0	0	0	0	7.36	0	7.46	0	0	0
H7C2R1	na	HUMAN Complex I-B9 (Fragment)	na	F1MFF5	na	BOVIN Complex I-B9	na	na	na	na	na	0	0	0	0	0	0	0	0	7.41	0	0	0
P10599	na	HUMAN Thioredoxin	na	A0JNM2	na	BOVIN Thioredoxin	na	P82460	A0A5G2QGV5	PIG Thioredoxin	PIG Thioredoxin domain-containing protein	0	0	0	0	0	0	6.37	0	7.36	0	0	7.93
P57105	na	HUMAN Synaptojanin-2-binding protein	na	Q3T0C9	na	BOVIN Synaptojanin-2-binding protein	na	na	na	na	na	0	0	0	0	0	0	8.14	0	7.35	0	0	0
Q9H1M3	na	HUMAN Beta-defensin 129	na	G3MYQ2	na	BOVIN Defensin beta 129	na	na	na	na	na	0	0	0	0	0	0	7.11	0	7.29	0	0	0
Q9Y4W6	na	HUMAN AFG3-like protein 2	na	Q2KJI7	na	BOVIN AFG3-like protein 2	na	na	na	na	na	0	0	0	0	0	0	6.9	0	7.29	0	0	0
Q01813	na	HUMAN ATP-dependent 6-phosphofructokinase	na	E1BCW3	na	BOVIN ATP-dependent 6-phosphofructokinase	na	na	na	na	na	0	0	0	0	0	0	8.47	0	7.28	0	0	0
Q8NA47	na	HUMAN Coiled-coil domain-containing protein 63	na	Q2T9W3	na	BOVIN Coiled-coil domain-containing protein 63	na	na	na	na	na	0	0	0	0	0	0	7.64	0	7.28	0	0	0
Q96LD8	na	HUMAN Sentrin-specific protease 8	na	E1BLI3	na	BOVIN ULP	na	I3L5H4	na	PIG SUMO peptidase family member	na	0	0	0	0	0	0	6.61	0	7.28	0	0	0
P03891	na	HUMAN NADH-ubiquinone oxidoreductase chain 2	na	Q6QTH0	na	BOVIN NADH-ubiquinone oxidoreductase chain 2	na	O79875	na	PIG NADH-ubiquinone oxidoreductase chain 2	na	0	0	0	0	0	0	6.81	0	7.25	0	0	0
Q8WWB3	na	HUMAN DPY30 domain-containing protein 1	na	Q32LH1	na	BOVIN DPY30 domain-containing protein 1	na	na	na	na	na	0	0	0	0	0	0	7.74	0	7.22	0	0	0
P07437	na	HUMAN Tubulin beta chain	na	Q2KJD0	na	BOVIN Tubulin beta-5 chain	na	na	na	na	na	0	0	0	0	0	0	6.49	0	7.11	0	0	0
Q96M91	na	HUMAN Cilia- and flagella-associated protein 53	na	F1N7G5	na	BOVIN Methyl-CpG binding domain protein 1	na	na	na	na	na	0	0	0	0	0	0	7.35	0	7.1	0	0	0
P51570	na	HUMAN Galactokinase	na	A6H768	na	BOVIN Galactokinase	na	na	na	na	na	0	0	0	0	0	0	5.88	0	7.1	0	0	0
D6RBC5	na	HUMAN OCIA domain-containing protein 1 (Fragment)	na	A0A140T8C4	na	BOVIN OCIA domain containing 1	na	na	na	na	na	0	0	0	0	0	0	6.25	0	7.08	0	0	0
P28074	na	HUMAN Proteasome subunit beta type-5	na	Q32KL2	na	BOVIN Proteasome subunit beta type-5	na	na	na	na	na	0	0	0	0	0	0	7.98	0	7.07	0	0	0
P12273	na	HUMAN Prolactin-inducible protein	na	P60986	na	BOVIN Prolactin-inducible protein homolog	na	na	na	na	na	0	0	0	0	0	0	7.91	0	7.04	0	0	0
C9JG08	na	HUMAN Uncharacterized protein C2orf16	na	G3N0H2	na	BOVIN Chromosome 11 C2orf16 homolog	na	na	na	na	na	0	0	0	0	0	0	7.03	0	7.02	0	0	0
P51157	na	HUMAN Ras-related protein Rab-28	na	Q3SWY9	na	BOVIN Ras-related protein Rab-28	na	na	na	na	na	0	0	0	0	0	0	7.55	0	6.97	0	0	0
P17152	na	HUMAN Transmembrane protein 11	na	A5D7N3	na	BOVIN Transmembrane protein 11	na	A0A287A535	na	PIG Transmembrane protein 11	na	0	0	0	0	0	0	6.41	0	6.97	0	0	0
F5H5D3	na	HUMAN Tubulin alpha chain	na	A0A3Q1LQR2	na	BOVIN Tubulin alpha chain	na	na	na	na	na	0	0	0	0	0	0	5.91	0	6.97	0	0	0
Q99613	na	HUMAN Eukaryotic translation initiation factor 3 subunit C	na	Q3SYW6	na	BOVIN Eukaryotic translation initiation factor 3 subunit C	na	na	na	na	na	0	0	0	0	0	0	6.74	0	6.95	0	0	0
Q9P003	na	HUMAN Protein cornichon homolog 4	na	Q3T126	na	BOVIN Protein cornichon homolog 4	na	na	na	na	na	0	0	0	0	0	0	0	0	6.95	0	0	0
A0A087WVY5	na	HUMAN Cilia- and flagella-associated protein 57	na	F1MMP2	na	BOVIN Cilia and flagella associated protein 57	na	na	na	na	na	0	0	0	0	0	0	7.39	0	6.92	0	0	0
na	na	na	na	Q2T9S6	na	BOVIN Ammonium transporter Rh type C	na	F1SK21	na	PIG Ammonium transporter Rh type C	na	0	0	0	0	0	0	0	0	6.89	0	0	0
na	na	na	na	P03898	na	BOVIN NADH-ubiquinone oxidoreductase chain 3	na	O79880	na	PIG NADH-ubiquinone oxidoreductase chain 3	na	0	0	0	0	0	0	0	0	6.88	0	0	0
P21246	na	HUMAN Pleiotrophin	na	A0A3Q1LY37	na	BOVIN Pleiotrophin	na	na	na	na	na	0	0	0	0	0	0	7.29	0	6.87	0	0	0
P23368	na	HUMAN NAD-dependent malic enzyme	na	A0A3Q1MWG7	na	BOVIN Malic enzyme	na	na	na	na	na	0	0	0	0	0	0	7.47	0	6.86	0	0	0
Q9BW91	na	HUMAN ADP-ribose pyrophosphatase	na	A7MBI8	na	BOVIN NUDT9 protein	na	na	na	na	na	0	0	0	0	0	0	0	0	6.86	0	0	0
A0A096LNT9	na	HUMAN Uncharacterized protein GUCA1ANB	na	Q2NKT6	na	BOVIN Uncharacterized protein MGC137036	na	na	na	na	na	0	0	0	0	0	0	7.02	0	6.85	0	0	0
na	na	na	na	P11024	na	BOVIN NAD(P) transhydrogenase	na	F1SMG3	na	PIG Proton-translocating NAD(P)(+) transhydrogenase	na	0	0	0	0	0	0	0	0	6.84	0	0	0
na	na	na	na	F1MDB2	na	BOVIN Small integral membrane protein 20	na	A0A5G2QXM2	na	PIG Small integral membrane protein 20	na	0	0	0	0	0	0	0	0	6.83	0	0	0
Q8N4L4	na	HUMAN Spermatid maturation protein 1	na	F1MZR7	na	BOVIN Spermatid maturation protein 1	na	na	na	na	na	0	0	0	0	0	0	7.95	0	6.8	0	0	0
Q5SVJ3	na	HUMAN Uncharacterized protein C1orf100	na	Q32L72	na	BOVIN Uncharacterized protein C1orf100 homolog	na	na	na	na	na	0	0	0	0	0	0	6.88	0	6.8	0	0	0
na	na	na	na	Q6B4J2	na	BOVIN Vitamin K epoxide reductase complex subunit 1	na	A0A287B0I6	na	PIG Vitamin-K-epoxide reductase (warfarin-sensitive)	na	0	0	0	0	0	0	0	0	6.78	0	0	0
P42766	na	HUMAN 60S ribosomal protein L35	na	Q3MHM7	na	BOVIN 60S ribosomal protein L35	na	na	na	na	na	0	0	0	0	0	0	7.32	0	6.76	0	0	0
O75396	na	HUMAN Vesicle-trafficking protein SEC22b	na	F1MLE8	na	BOVIN SEC22 vesicle-trafficking protein homolog B	na	na	na	na	na	0	0	0	0	0	0	7.07	0	6.75	0	0	0
P30046	na	HUMAN D-dopachrome decarboxylase	na	A0A3Q1MAM8	na	BOVIN D-dopachrome decarboxylase	na	na	na	na	na	0	0	0	0	0	0	8.1	0	6.72	0	0	0
Q8N7X2	na	HUMAN Protein STPG3	na	A0A3Q1LNL4	na	BOVIN Sperm-tail PG-rich repeat containing 3	na	na	na	na	na	0	0	0	0	0	0	6.15	0	6.7	0	0	0
Q9NUQ2	na	HUMAN 1-acyl-sn-glycerol-3-phosphate acyltransferase epsilon	na	A0A3S5ZPU2	na	BOVIN 1-acylglycerol-3-phosphate O-acyltransferase 5	na	A0A287A835	na	PIG 1-acylglycerol-3-phosphate O-acyltransferase 3	na	0	0	0	0	0	0	6.54	0	6.69	0	0	0
F8VV59	na	HUMAN Nucleosome assembly protein 1-like 1	na	A0A3Q1LQC2	na	BOVIN Nucleosome assembly protein 1-like 1	na	A0A287AZH1	na	PIG Nucleosome assembly protein 1-like 4	na	0	0	0	0	0	0	6.26	0	6.69	0	0	0
Q5GAN3	na	HUMAN Probable inactive ribonuclease-like protein 13	na	A7YWM6	na	BOVIN RNASE13 protein	na	na	na	na	na	1	0	0	0	0	0	8.09	0	6.68	0	0	0
Q53SZ7	na	HUMAN Proline-rich protein 30	na	G3MZX2	na	BOVIN Proline rich 30	na	na	na	na	na	0	0	0	0	0	0	6.63	0	6.66	0	0	0
Q075Z2	na	HUMAN Binder of sperm protein homolog 1	na	F1MJB9	na	BOVIN Uncharacterized protein	na	na	na	na	na	1	0	0	0	0	0	7.77	0	6.65	0	0	0
C9JAW5	na	HUMAN HIG1 domain-containing protein	na	A0A3Q1LR84	na	BOVIN HIG1 domain-containing protein	na	F1SRE7	na	PIG HIG1 domain family member 1A	na	0	0	0	0	0	0	7.41	0	6.65	0	0	0
C9JEU5	na	HUMAN Fibrinogen gamma chain	na	P02676	na	BOVIN Fibrinogen beta chain	na	na	na	na	na	0	0	0	0	0	0	6.03	0	6.65	0	0	0
P07738	na	HUMAN Bisphosphoglycerate mutase	na	Q3T014	na	BOVIN Bisphosphoglycerate mutase	na	na	na	na	na	0	0	0	0	0	0	6.94	0	6.63	0	0	0
D6RH31	na	HUMAN Nephronectin (Fragment)	na	A0A3Q1N3A9	na	BOVIN Nephronectin	na	na	na	na	na	0	0	0	0	0	0	5.73	0	6.63	0	0	0
P42126	na	HUMAN Enoyl-CoA delta isomerase 1	na	F1MTT7	na	BOVIN Enoyl-CoA delta isomerase 1	na	na	na	na	na	0	0	0	0	0	0	7.98	0	6.61	0	0	0
Q9H4B7	na	HUMAN Tubulin beta-1 chain	na	A0A3Q1M442	na	BOVIN Tubulin beta chain	na	na	na	na	na	0	0	0	0	0	0	6.49	0	6.61	0	0	0
Q9H6K4	na	HUMAN Optic atrophy 3 protein	na	D9IE06	na	BOVIN Mitochondrial optic atrophy 3 protein isoform b	na	na	na	na	na	0	0	0	0	0	0	6.9	0	6.6	0	0	0
Q8WW35	na	HUMAN Dynein light chain Tctex-type protein 2B	na	Q32P71	na	BOVIN Dynein light chain Tctex-type protein 2B	na	na	na	na	na	0	0	0	0	0	0	6.72	0	6.6	0	0	0
Q9GZY4	na	HUMAN Cytochrome c oxidase assembly factor 1 homolog	na	Q3T081	na	BOVIN Cytochrome c oxidase assembly factor 1 homolog	na	na	na	na	na	0	0	0	0	0	0	0	0	6.58	0	0	0
Q5TC63	na	HUMAN Growth hormone-regulated TBC protein 1	na	A5PK17	na	BOVIN EVI5L protein	na	na	na	na	na	0	0	0	0	0	0	0	0	6.56	0	0	0
P83111	na	HUMAN Serine beta-lactamase-like protein LACTB	na	A5PJ81	na	BOVIN LACTB protein	na	na	na	na	na	0	0	0	0	0	0	0	0	6.54	0	0	0
P62820	na	HUMAN Ras-related protein Rab-1A	na	A1L528	na	BOVIN RAB1A	na	F2Z5U4	na	PIG Ras-related protein Rab-1A	na	0	0	0	0	0	0	6.14	0	6.53	0	0	0
Q8N9F7	na	HUMAN Lysophospholipase D GDPD1	na	F1N2J0	na	BOVIN Protein SMG8	na	na	na	na	na	0	0	0	0	0	0	6.49	0	6.51	0	0	0
Q02978	na	HUMAN Mitochondrial 2-oxoglutarate/malate carrier protein	na	P22292	na	BOVIN Mitochondrial 2-oxoglutarate/malate carrier protein	na	na	na	na	na	0	0	0	0	0	0	6.87	0	6.5	0	0	0
Q7L5D6	na	HUMAN Golgi to ER traffic protein 4 homolog	na	Q0P5I8	na	BOVIN Golgi to ER traffic protein 4 homolog	na	A0A5G2QEV8	na	PIG Guided entry of tail-anchored proteins factor 4	na	0	0	0	0	0	0	6.82	0	6.5	0	0	0
A1A519	na	HUMAN Protein FAM170A	na	G3MZZ7	na	BOVIN Family with sequence similarity 170 member B	na	A0A287B3S6	F1SEJ6	PIG Family with sequence similarity 170 member A	PIG Family with sequence similarity 170 member B	0	0	0	0	0	0	7.31	0	6.49	0	0	6.97
Q8TD57	na	HUMAN Dynein axonemal heavy chain 3	na	F1MRU4	na	BOVIN Dynein axonemal heavy chain 3	na	na	na	na	na	0	0	0	0	0	0	6.85	0	6.49	0	0	0
Q08629	na	HUMAN Testican-1	na	F1MVT9	na	BOVIN SPARC (osteonectin)	na	na	na	na	na	0	0	0	0	0	0	6.78	0	6.49	0	0	0
E9PIL3	na	HUMAN CKLF-like MARVEL transmembrane domain-containing protein 1	na	A0A3Q1N023	na	BOVIN Uncharacterized protein	na	na	na	na	na	0	0	0	0	0	0	7.45	0	6.48	0	0	0
Q5T5C7	na	HUMAN Seryl-tRNA synthetase	na	Q9GMB8	na	BOVIN Serine--tRNA ligase	na	na	na	na	na	0	0	0	0	0	0	6.79	0	6.48	0	0	0
Q9HBH5	na	HUMAN Retinol dehydrogenase 14	na	Q17QW3	na	BOVIN Retinol dehydrogenase 14	na	na	na	na	na	0	0	0	0	0	0	6.26	0	6.48	0	0	0
A0A1B0GTD5	na	HUMAN Testis-expressed protein 49	na	A0A3Q1MT14	na	BOVIN Testis expressed 49	na	A0A287BC70	na	PIG Testis expressed 49	na	0	0	0	0	0	0	0	0	6.48	0	0	0
O00743	na	HUMAN Serine/threonine-protein phosphatase 6 catalytic subunit	na	Q2KIC7	na	BOVIN Serine/threonine-protein phosphatase	na	na	na	na	na	0	0	0	0	0	0	7.07	0	6.47	0	0	0
P12724	na	HUMAN Eosinophil cationic protein	na	P08904	na	BOVIN Ribonuclease K6	na	A0A287AE25	A0A5G2R618	PIG Non-secretory ribonuclease	PIG Ribonuclease K3	0	0	0	0	0	0	6.92	0	6.47	0	0	6.78
Q13126	na	HUMAN S-methyl-5'-thioadenosine phosphorylase	na	P55859	na	BOVIN Purine nucleoside phosphorylase	na	F1SNK3	na	PIG S-methyl-5'-thioadenosine phosphorylase	na	0	0	0	0	0	0	5.5	0	6.47	0	0	0
Q9BW72	na	HUMAN HIG1 domain family member 2A	na	Q05AT5	na	BOVIN HIG1 domain family	na	na	na	na	na	0	0	0	0	0	0	6.43	0	6.46	0	0	0
Q6UW68	na	HUMAN Transmembrane protein 205	na	Q32L10	na	BOVIN Transmembrane protein 205	na	na	na	na	na	0	0	0	0	0	0	7.44	0	6.44	0	0	0
Q96PN8	na	HUMAN Testis-specific serine/threonine-protein kinase 3	na	F1MG29	na	BOVIN Testis specific serine kinase 3	na	na	na	na	na	0	0	0	0	0	0	5.61	0	6.43	0	0	0
P48066	na	HUMAN Sodium- and chloride-dependent GABA transporter 3	na	F1MZZ0	na	BOVIN Transporter	na	na	na	na	na	0	0	0	0	0	0	0	0	6.43	0	0	0
F8WE88	na	HUMAN Unconventional myosin-Va	na	G3MZH3	na	BOVIN Myosin VA	na	na	na	na	na	0	0	0	0	0	0	0	0	6.43	0	0	0
Q5T987	na	HUMAN Inter-alpha-trypsin inhibitor heavy chain H2 (Fragment)	na	A0A3Q1LK49	na	BOVIN Inter-alpha-trypsin inhibitor heavy chain H2	na	na	na	na	na	0	0	0	0	0	0	6.38	0	6.42	0	0	0
na	na	na	na	Q2KHV4	na	BOVIN Presenilins-associated rhomboid-like protein	na	A0A287B167	na	PIG Rhomboid domain-containing protein	na	0	0	0	0	0	0	0	0	6.42	0	0	0
P14868	na	HUMAN Aspartate--tRNA ligase	na	Q3SYZ4	na	BOVIN Aspartate--tRNA ligase	na	na	na	na	na	0	0	0	0	0	0	7.13	0	6.41	0	0	0
P27635	na	HUMAN 60S ribosomal protein L10	na	Q2TBW8	na	BOVIN 60S ribosomal protein L10-like	na	na	na	na	na	0	0	0	0	0	0	6.7	0	6.41	0	0	0
Q14257	na	HUMAN Reticulocalbin-2	na	Q0VCQ9	na	BOVIN Reticulocalbin 2	na	A0A5G2QY21	na	PIG Reticulocalbin 2	na	0	0	0	0	0	0	7.03	0	6.4	0	0	0
O14967	na	HUMAN Calmegin	na	Q3SYT6	na	BOVIN Calmegin	na	na	na	na	na	0	0	0	0	0	0	5.2	0	6.39	0	0	0
Q9HAN9	na	HUMAN Nicotinamide/nicotinic acid mononucleotide adenylyltransferase 1	na	Q0VD50	A0A3Q1MVV1	BOVIN Nicotinamide/nicotinic acid mononucleotide adenylyltransferase 1	BOVIN Nicotinamide-nucleotide adenylyltransferase	A0A5G2RAR2	na	PIG Nicotinamide-nucleotide adenylyltransferase	na	0	0	0	0	0	0	5.65	0	6.37	6.5100002290000001	0	0
C9JVE2	na	HUMAN DCN1-like protein	na	A0A3Q1MTL8	na	BOVIN DCN1-like protein	na	na	na	na	na	0	0	0	0	0	0	7.28	0	6.35	0	0	0
Q9P225	na	HUMAN Dynein axonemal heavy chain 2	na	F1MK55	na	BOVIN Dynein axonemal heavy chain 2	na	na	na	na	na	0	0	0	0	0	0	6.6	0	6.34	0	0	0
A6NNX1	na	HUMAN RIIa domain-containing protein 1	na	Q32PB2	na	BOVIN RIIa domain-containing protein 1	na	na	na	na	na	0	0	0	0	0	0	6.55	0	6.34	0	0	0
M0QWZ7	na	HUMAN Seryl-tRNA synthetase	na	Q9N0F3	na	BOVIN Serine--tRNA ligase	na	na	na	na	na	0	0	0	0	0	0	5.83	0	6.34	0	0	0
na	na	na	na	A0A3Q1MI17	na	BOVIN Uncharacterized protein	na	A0A287ANF2	na	PIG Uncharacterized protein	na	0	0	0	0	0	0	0	0	6.34	0	0	0
P31948	na	HUMAN Stress-induced-phosphoprotein 1	na	A0A3Q1LW78	na	BOVIN Stress-induced-phosphoprotein 1	na	I3LNG8	na	PIG Stress induced phosphoprotein 1	na	0	0	0	0	0	0	7.63	0	6.33	0	0	0
Q96KC9	na	HUMAN Calcium-binding and spermatid-specific protein 1	na	Q2TBJ9	na	BOVIN Calcium-binding and spermatid-specific protein 1	na	A0A287ARG0	na	PIG Calcium-binding and spermatid-specific protein 1	na	0	0	0	0	0	0	6.35	0	6.33	0	0	0
P25685	na	HUMAN DnaJ homolog subfamily B member 1	na	Q3MI00	na	BOVIN DnaJ homolog subfamily B member 1	na	na	na	na	na	0	0	0	0	0	0	7.86	0	6.32	0	0	0
P41222	na	HUMAN Prostaglandin-H2 D-isomerase	na	O02853	na	BOVIN Prostaglandin-H2 D-isomerase	na	na	na	na	na	0	0	0	0	0	0	6.24	0	6.3	0	0	0
P12277	na	HUMAN Creatine kinase B-type	na	Q5EA61	na	BOVIN Creatine kinase B-type	na	na	na	na	na	0	0	0	0	0	0	7.62	0	6.26	0	0	0
A1L453	na	HUMAN Serine protease 38	na	E1BFA2	F1MTU4	BOVIN Peptidase S1 domain-containing protein	BOVIN Serine protease 48	F1RS93	na	PIG Serine protease 48	na	0	0	0	0	0	0	6.18	0	6.26	5.58	0	0
O60232	na	HUMAN Protein ZNRD2	na	A0A3Q1MUH5	na	BOVIN Zinc ribbon domain containing 2	na	na	na	na	na	0	0	0	0	0	0	7.78	0	6.24	0	0	0
Q15388	na	HUMAN Mitochondrial import receptor subunit TOM20 homolog	na	A6H7B1	na	BOVIN Mitochondrial import receptor subunit TOM20 homolog	na	na	na	na	na	0	0	0	0	0	0	7.05	0	6.24	0	0	0
Q9H3K6	na	HUMAN BolA-like protein 2	na	F1MYN0	na	BOVIN Uncharacterized protein	na	na	na	na	na	0	0	0	0	0	0	7.2	0	6.22	0	0	0
O15173	na	HUMAN Membrane-associated progesterone receptor component 2	na	F6QJJ8	na	BOVIN Progesterone receptor membrane component 2	na	na	na	na	na	0	0	0	0	0	0	7.14	0	6.22	0	0	0
P31949	na	HUMAN Protein S100-A11	na	P02638	na	BOVIN Protein S100-B	na	K7GQ95	na	PIG S100 calcium binding protein A2	na	0	0	0	0	0	0	7.29	0	6.2	0	0	0
H0YBC7	na	HUMAN BCL2/adenovirus E1B 19 kDa protein-interacting protein 3-like (Fragment)	na	F1MY27	na	BOVIN BCL2/adenovirus E1B 19 kDa protein-interacting protein 3	na	na	na	na	na	0	0	0	0	0	0	6.89	0	6.2	0	0	0
Q14019	na	HUMAN Coactosin-like protein	na	Q2HJ57	na	BOVIN Coactosin-like protein	na	na	na	na	na	0	0	0	0	0	0	6.83	0	6.2	0	0	0
na	na	na	na	A0A452DIR0	na	BOVIN Propionyl-CoA carboxylase beta chain	na	A0A2C9F392	na	PIG Propionyl-CoA carboxylase beta chain	na	0	0	0	0	0	0	0	0	6.2	0	0	0
P05154	na	HUMAN Plasma serine protease inhibitor	na	A0A3Q1LP66	na	BOVIN Plasma serine protease inhibitor	na	na	na	na	na	0	0	0	0	0	0	6.08	0	6.19	0	0	0
Q9UJT2	na	HUMAN Testis-specific serine kinase substrate	na	F1MIE9	na	BOVIN Testis specific serine kinase substrate	na	na	na	na	na	0	0	0	0	0	0	5.7	0	6.15	0	0	0
Q13085	na	HUMAN Acetyl-CoA carboxylase 1	na	F1MSC3	na	BOVIN Acetyl-CoA carboxylase	na	na	na	na	na	0	0	0	0	0	0	4.88	0	6.15	0	0	0
Q53H82	na	HUMAN Endoribonuclease LACTB2	na	Q1LZ83	na	BOVIN Endoribonuclease LACTB2	na	na	na	na	na	0	0	0	0	0	0	7.11	0	6.13	0	0	0
na	na	na	na	P68509	na	BOVIN 14-3-3 protein eta	na	F2Z4Y1	na	PIG Tyrosine 3-monooxygenase/tryptophan 5-monooxygenase activation protein eta	na	0	0	0	0	0	0	0	0	6.13	0	0	0
Q8IYP2	na	HUMAN Serine protease 58	na	Q32LI2	na	BOVIN Probable inactive serine protease 58	na	na	na	na	na	0	0	0	0	0	0	6.84	0	6.12	0	0	0
F8WF17	na	HUMAN Galectin-related protein	na	A0A3Q1MR14	na	BOVIN Galectin	na	na	na	na	na	0	0	0	0	0	0	6.52	0	6.12	0	0	0
P41091	na	HUMAN Eukaryotic translation initiation factor 2 subunit 3	na	Q2KHU8	na	BOVIN Eukaryotic translation initiation factor 2 subunit 3	na	na	na	na	na	0	0	0	0	0	0	5.66	0	6.1	0	0	0
na	na	na	na	Q2NKZ5	na	BOVIN Probable cystatin-15	na	F1SAT1	na	PIG Cystatin domain-containing protein	na	0	0	0	0	0	0	0	0	6.1	0	0	0
Q6BCY4	na	HUMAN NADH-cytochrome b5 reductase 2	na	A0A3Q1MXD6	na	BOVIN Cytochrome-b5 reductase	na	na	na	na	na	0	0	0	0	0	0	8.53	0	6.08	0	0	0
Q5SQS8	na	HUMAN Uncharacterized protein C10orf120	na	F1N4X9	na	BOVIN Chromosome 26 C10orf120 homolog	na	F1SEE9	na	PIG Uncharacterized protein	na	0	0	0	0	0	0	6.73	0	6.07	0	0	0
P61962	na	HUMAN DDB1- and CUL4-associated factor 7	na	Q32L87	na	BOVIN DDB1 and CUL4 associated factor 7	na	A0A287BIR3	na	PIG DDB1 and CUL4 associated factor 7	na	0	0	0	0	0	0	7.04	0	6.06	0	0	0
P49585	na	HUMAN Choline-phosphate cytidylyltransferase A	na	A0A3Q1M4Q5	na	BOVIN Phosphate cytidylyltransferase 1	na	A0A5G2REL9	na	PIG Phosphate cytidylyltransferase 1	na	0	0	0	0	0	0	6.01	0	6.06	0	0	0
Q9BRX8	na	HUMAN Peroxiredoxin-like 2A	na	Q3ZBK2	na	BOVIN Peroxiredoxin-like 2A	na	na	na	na	na	0	0	0	0	0	0	6.89	0	6.05	0	0	0
A0A2Q2TCK2	na	HUMAN Lipase member I	na	A0A3Q1M7B8	na	BOVIN Triacylglycerol lipase	na	na	na	na	na	0	0	0	0	0	0	6.39	0	6.05	0	0	0
na	na	na	na	A0A3Q1MVS3	na	BOVIN Serine/threonine-protein phosphatase 2A 55 kDa regulatory subunit B	na	F2Z509	na	PIG Serine/threonine-protein phosphatase 2A 55 kDa regulatory subunit B	na	0	0	0	0	0	0	0	0	6.04	0	0	0
na	na	na	na	Q32KU6	na	BOVIN Tetraspanin-6	na	A0A5G2QVC3	na	PIG Uncharacterized protein	na	0	0	1	0	0	0	0	0	6.04	0	0	0
J3QLK6	na	HUMAN Archaemetzincin-2 (Fragment)	na	F1MH25	na	BOVIN Archaelysin family metallopeptidase 2	na	A0A287AUC9	na	PIG Archaelysin family metallopeptidase 2	na	0	0	0	0	0	0	6.25	0	6.03	0	0	0
B2RC85	na	HUMAN Radial spoke head 10 homolog B2	na	Q1JPG1	na	BOVIN Radial spoke head 10 homolog B	na	na	na	na	na	0	0	0	0	0	0	5.55	0	6.02	0	0	0
Q8IZK6	na	HUMAN Mucolipin-2	na	Q2TBW4	na	BOVIN Polycystic kidney disease 2-like 2	na	F1SAG5	I3LK18	PIG Mucolipin 2	PIG Polycystin 2 like 2	0	0	0	0	0	0	0	0	6.02	0	0	8.74
na	na	na	na	Q32LA3	na	BOVIN Chromosome 12 C13orf46 homolog	na	F1RN31	na	PIG Chromosome 13 open reading frame 46	na	0	0	0	0	0	0	0	0	6	0	0	0
Q8NCN5	na	HUMAN Pyruvate dehydrogenase phosphatase regulatory subunit	na	O46504	na	BOVIN Pyruvate dehydrogenase phosphatase regulatory subunit	na	na	na	na	na	0	0	0	0	0	0	5.89	0	5.96	0	0	0
P48163	na	HUMAN NADP-dependent malic enzyme	na	F1N3V0	na	BOVIN Malic enzyme	na	A0A5G2QP37	na	PIG Malic enzyme 3	na	0	0	0	0	0	0	6.63	0	5.95	0	0	0
P15880	na	HUMAN 40S ribosomal protein S2	na	A0A3Q1MAT9	na	BOVIN 40S ribosomal protein S2	na	na	na	na	na	0	0	0	0	0	0	7.18	0	5.93	0	0	0
A0A1B0GWJ1	na	HUMAN Uncharacterized protein	na	F1MP81	na	BOVIN Uncharacterized protein	na	na	na	na	na	0	0	0	0	0	0	6.45	0	5.92	0	0	0
P39023	na	HUMAN 60S ribosomal protein L3	na	A0A3Q1LRW8	na	BOVIN 60S ribosomal protein L3	na	A0A5G2Q8T9	na	PIG 60S ribosomal protein L3	na	0	0	0	0	0	0	7.05	0	5.9	0	0	0
Q00535	na	HUMAN Cyclin-dependent-like kinase 5	na	G5E518	na	BOVIN Cyclin-dependent kinase 12	na	Q197W4	na	PIG Cyclin-dependent kinase 5	na	0	0	0	0	0	0	5.71	0	5.9	0	0	0
P31939	na	HUMAN Bifunctional purine biosynthesis protein ATIC	na	Q0VCK0	na	BOVIN Bifunctional purine biosynthesis protein ATIC	na	na	na	na	na	0	0	0	0	0	0	6.82	0	5.88	0	0	0
Q8N309	na	HUMAN Leucine-rich repeat-containing protein 43	na	G3N285	na	BOVIN Leucine rich repeat containing 43	na	na	na	na	na	0	0	0	0	0	0	0	0	5.87	0	0	0
O60884	na	HUMAN DnaJ homolog subfamily A member 2	na	Q2HJ94	na	BOVIN DnaJ homolog subfamily A member 2	na	na	na	na	na	0	0	0	0	0	0	7.45	0	5.85	0	0	0
Q92905	na	HUMAN COP9 signalosome complex subunit 5	na	F1MBP8	na	BOVIN COP9 signalosome subunit 5	na	na	na	na	na	0	0	0	0	0	0	5.67	0	5.85	0	0	0
Q8NB37	na	HUMAN Glutamine amidotransferase-like class 1 domain-containing protein 1	na	A0A3Q1MRI9	na	BOVIN Glutamine amidotransferase-like class 1 domain-containing protein 1	na	na	na	na	na	0	0	0	0	0	0	6.21	0	5.84	0	0	0
Q496A3	na	HUMAN Spermatogenesis-associated serine-rich protein 1	na	A0A3Q1LHT1	na	BOVIN Spermatogenesis associated serine rich 1	na	A0A5G2QD89	na	PIG Spermatogenesis associated serine rich 1	na	0	0	0	0	0	0	5.91	0	5.83	0	0	0
Q8NFW8	na	HUMAN N-acylneuraminate cytidylyltransferase	na	Q3SZM5	na	BOVIN N-acylneuraminate cytidylyltransferase	na	na	na	na	na	0	0	0	0	0	0	7.16	0	5.82	0	0	0
na	na	na	na	Q0II44	na	BOVIN Mitochondrial carrier protein SCaMC-3L	na	A0A286ZTP6	na	PIG Uncharacterized protein	na	0	0	0	0	0	0	0	0	5.82	0	0	0
P05496	na	HUMAN ATP synthase F(0) complex subunit C1	na	A0A452DI29	na	BOVIN ATP synthase lipid-binding protein	na	na	na	na	na	0	0	0	0	0	0	6.46	0	5.8	0	0	0
Q9GZS3	na	HUMAN WD repeat-containing protein 61	na	Q32LN7	na	BOVIN WD repeat-containing protein 61	na	na	na	na	na	0	0	0	0	0	0	5.74	0	5.8	0	0	0
Q5TA50	na	HUMAN Ceramide-1-phosphate transfer protein	na	Q0VCQ0	na	BOVIN Ceramide-1-phosphate transfer protein	na	na	na	na	na	0	0	0	0	0	0	7.06	0	5.79	0	0	0
Q5T1B0	na	HUMAN Axonemal dynein light chain domain-containing protein 1	na	E1BJH9	na	BOVIN Axonemal dynein light chain domain containing 1	na	A0A287APG7	na	PIG Axonemal dynein light chain domain containing 1	na	0	0	0	0	0	0	5.72	0	5.79	0	0	0
Q8N807	na	HUMAN Protein disulfide-isomerase-like protein of the testis	na	E1BP97	na	BOVIN Protein disulfide isomerase like	na	A0A287B766	na	PIG Protein disulfide isomerase like	na	0	0	0	0	0	0	5.53	0	5.76	0	0	0
Q8NBT0	na	HUMAN POC1 centriolar protein homolog A	na	Q2TBP4	na	BOVIN POC1 centriolar protein homolog A	na	F1SIZ2	na	PIG POC1 centriolar protein A	na	0	0	0	0	0	0	0	0	5.73	0	0	0
na	na	na	na	F1MBQ2	na	BOVIN Ubiquitin conjugating enzyme E2 J1	na	F1S0C9	na	PIG Ubiquitin conjugating enzyme E2 J1	na	0	0	0	0	0	0	0	0	5.73	0	0	0
Q9Y2T7	na	HUMAN Y-box-binding protein 2	na	A0A3Q1LU70	na	BOVIN Y-box binding protein 2	na	na	na	na	na	0	0	0	0	0	0	5.53	0	5.72	0	0	0
Q9H172	na	HUMAN ATP-binding cassette sub-family G member 4	na	E1BCR1	na	BOVIN ATP binding cassette subfamily A member 3	na	na	na	na	na	0	0	0	0	0	0	5.53	0	5.71	0	0	0
na	na	na	na	F1MKJ7	na	BOVIN TGF	na	I3LU25	na	PIG Bone morphogenetic protein 3	na	0	0	0	0	0	0	0	0	5.71	0	0	0
Q96PP4	na	HUMAN Testis-specific gene 13 protein	na	Q3T028	na	BOVIN Testis-specific gene 13 protein	na	na	na	na	na	0	0	0	0	0	0	6.28	0	5.7	0	0	0
na	na	na	na	F1N6T4	na	BOVIN NME/NM23 nucleoside diphosphate kinase 4	na	A0A5G2R935	na	PIG Nucleoside diphosphate kinase	na	0	0	0	0	0	0	0	0	5.68	0	0	0
na	na	na	na	F1N689	na	BOVIN Testis expressed 52	na	F1SKA0	na	PIG Testis expressed 52	na	0	0	0	0	0	0	0	0	5.66	0	0	0
P36578	na	HUMAN 60S ribosomal protein L4	na	Q58DW0	na	BOVIN 60S ribosomal protein L4	na	na	na	na	na	0	0	0	0	0	0	7.26	0	5.65	0	0	0
O75083	na	HUMAN WD repeat-containing protein 1	na	Q2KJH4	na	BOVIN WD repeat-containing protein 1	na	na	na	na	na	0	0	0	0	0	0	6.1	0	5.64	0	0	0
na	na	na	na	A0A3Q1MSF1	na	BOVIN Uncharacterized protein	na	A0A286ZWB4	na	PIG Uncharacterized protein	na	0	0	0	0	0	0	0	0	5.64	0	0	0
A6NJI9	na	HUMAN Leucine-rich repeat-containing protein 72	na	A6H759	na	BOVIN Leucine-rich repeat-containing protein 72	na	na	na	na	na	0	0	0	0	0	0	5.92	0	5.62	0	0	0
Q9BXI2	na	HUMAN Mitochondrial ornithine transporter 2	na	A0A3Q1N1S4	na	BOVIN Solute carrier family 25 (mitochondrial carrier; ornithine transporter) member 2	na	na	na	na	na	0	0	0	0	0	0	6.34	0	5.61	0	0	0
A0A804HLB0	na	HUMAN Calcium-binding mitochondrial carrier protein SCaMC-2	na	A0A3Q1LQT8	na	BOVIN Uncharacterized protein	na	A0A286ZK04	na	PIG Calcium-binding mitochondrial carrier protein SCaMC-2 isoform c	na	0	0	0	0	0	0	0	0	5.61	0	0	0
J3KQ21	na	HUMAN Ankyrin repeat and MYND domain-containing protein 1	na	A0A3Q1N511	na	BOVIN Uncharacterized protein	na	na	na	na	na	0	0	0	0	0	0	5.6	0	5.6	0	0	0
O15511	na	HUMAN Actin-related protein 2/3 complex subunit 5	na	G3MXC8	na	BOVIN Actin-related protein 2/3 complex subunit 5	na	na	na	na	na	0	0	0	0	0	0	6.89	0	5.59	0	0	0
E7EW39	na	HUMAN Proton-coupled amino acid transporter 1	na	A0A3Q1LYX5	na	BOVIN Solute carrier family 36 member 1	na	na	na	na	na	0	0	0	0	0	0	6.36	0	5.59	0	0	0
Q6PI97	na	HUMAN Cilia- and flagella-associated protein HOATZ	na	Q32P68	na	BOVIN Cilia- and flagella-associated protein HOATZ	na	F1SUZ8	na	PIG Cilia- and flagella-associated protein HOATZ	na	0	0	0	0	0	0	0	0	5.59	0	0	0
A0A2R8YEH4	na	HUMAN Paraplegin	na	A7E2Z6	na	BOVIN SPG7 matrix AAA peptidase subunit	na	A0A286ZIW3	na	PIG SPG7 matrix AAA peptidase subunit	na	0	0	0	0	0	0	0	0	5.57	0	0	0
P18206	na	HUMAN Vinculin	na	A0A3Q1MRN4	na	BOVIN Metavinculin	na	A0A287BSL4	na	PIG Metavinculin	na	0	0	0	0	0	0	5.35	0	5.55	0	0	0
P21399	na	HUMAN Cytoplasmic aconitate hydratase	na	A0A3Q1MHC4	na	BOVIN Citrate hydro-lyase	na	na	na	na	na	0	0	0	0	0	0	6.24	0	5.54	0	0	0
Q96LQ0	na	HUMAN Protein phosphatase 1 regulatory subunit 36	na	F1MPJ2	na	BOVIN Protein phosphatase 1 regulatory subunit 36	na	na	na	na	na	0	0	0	0	0	0	6.02	0	5.53	0	0	0
Q9BSU3	na	HUMAN N-alpha-acetyltransferase 11	na	E1BIH2	na	BOVIN N-alpha-acetyltransferase 11	na	na	na	na	na	0	0	0	0	0	0	5.98	0	5.51	0	0	0
Q8TBP6	na	HUMAN Solute carrier family 25 member 40	na	Q0VCH6	na	BOVIN Solute carrier family 25 member 40	na	na	na	na	na	0	0	0	0	0	0	5.72	0	5.47	0	0	0
Q02413	na	HUMAN Desmoglein-1	na	F1MIW8	na	BOVIN Desmoglein-1	na	na	na	na	na	0	0	0	0	0	0	5.58	0	5.46	0	0	0
A0A0A0MT83	na	HUMAN Butyryl-CoA dehydrogenase	na	A0A452DI40	na	BOVIN Butyryl-CoA dehydrogenase	na	A0A5G2R8S6	na	PIG Butyryl-CoA dehydrogenase	na	0	0	0	0	0	0	7.17	0	5.45	0	0	0
P62081	na	HUMAN 40S ribosomal protein S7	na	A0A3Q1M657	na	BOVIN 40S ribosomal protein S7	na	I3L5B2	na	PIG 40S ribosomal protein S7	na	0	0	0	0	0	0	6.79	0	5.45	0	0	0
O60669	na	HUMAN Monocarboxylate transporter 2	na	A0A3Q1MWD7	na	BOVIN Monocarboxylate transporter 2	na	F1SKD6	na	PIG Monocarboxylate transporter 2	na	0	0	0	0	0	0	4.87	0	5.42	0	0	0
Q99523	na	HUMAN Sortilin	na	E1BKZ9	na	BOVIN Sortilin 1	na	na	na	na	na	0	0	0	0	0	0	5.92	0	5.4	0	0	0
U3KQM1	na	HUMAN Cyclic nucleotide-binding domain-containing protein 2	na	E1BIR4	na	BOVIN Cyclic nucleotide binding domain containing 2	na	A0A287B215	na	PIG Cyclic nucleotide binding domain containing 1	na	0	0	0	0	0	0	0	0	5.37	0	0	0
F8W9T3	na	HUMAN Sorting nexin-4 (Fragment)	na	F1MYH6	na	BOVIN Sorting nexin-1	na	na	na	na	na	0	0	0	0	0	0	0	0	5.37	0	0	0
na	na	na	na	A0A3S5ZP74	na	BOVIN Bridging integrator 2	na	A0A287AX64	na	PIG Bridging integrator 2	na	0	0	0	0	0	0	0	0	5.37	0	0	0
P26373	na	HUMAN 60S ribosomal protein L13	na	F1MK30	na	BOVIN 60S ribosomal protein L13	na	na	na	na	na	0	0	0	0	0	0	7.35	0	5.36	0	0	0
Q86YB8	na	HUMAN ERO1-like protein beta	na	F1MW08	na	BOVIN Endoplasmic reticulum oxidoreductase 1 beta	na	na	na	na	na	0	0	0	0	0	0	6.92	0	5.36	0	0	0
O94905	na	HUMAN Erlin-2	na	Q1RMU4	na	BOVIN Erlin-2	na	F1RX83	na	PIG ER lipid raft associated 2	na	0	0	0	0	0	0	7.73	0	5.34	0	0	0
J3QKU2	na	HUMAN Coiled-coil domain-containing protein 178 (Fragment)	na	F1MFC7	na	BOVIN Coiled-coil domain containing 178	na	A0A5G2R0V5	na	PIG Coiled-coil domain containing 178	na	0	0	0	0	0	0	0	0	5.32	0	0	0
E5RFJ9	na	HUMAN Store-operated calcium entry-associated regulatory factor (Fragment)	na	A0A3Q1MIB2	na	BOVIN Store-operated calcium entry-associated regulatory factor	na	A0A287AGS1	na	PIG Store-operated calcium entry-associated regulatory factor	na	0	0	0	0	0	0	6.25	0	5.29	0	0	0
P10253	na	HUMAN Lysosomal alpha-glucosidase	na	Q9MYM4	na	BOVIN Lysosomal alpha-glucosidase	na	na	na	na	na	1	0	0	0	0	0	6.8	0	5.27	0	0	0
Q96HY7	na	HUMAN Probable 2-oxoglutarate dehydrogenase E1 component DHKTD1	na	A0A3Q1M6S6	na	BOVIN Oxoglutarate dehydrogenase (succinyl-transferring)	na	na	na	na	na	0	0	0	0	0	0	5.22	0	5.23	0	0	0
Q9BUF5	na	HUMAN Tubulin beta-6 chain	na	Q2HJ81	na	BOVIN Tubulin beta-6 chain	na	na	na	na	na	0	0	0	0	0	0	5.72	0	5.15	0	0	0
P26640	na	HUMAN Valine--tRNA ligase	na	E1BLV6	na	BOVIN Valine--tRNA ligase	na	A0A287BPW4	na	PIG Valine--tRNA ligase	na	0	0	0	0	0	0	7.66	0	5.14	0	0	0
A0A3B3IRQ7	na	HUMAN Alpha-2-macroglobulin receptor-associated protein	na	A0A3Q1MD85	na	BOVIN LDL receptor related protein associated protein 1	na	na	na	na	na	0	0	0	0	0	0	5.8	0	5.11	0	0	0
Q9UKX7	na	HUMAN Nuclear pore complex protein Nup50	na	F1MZD9	na	BOVIN Nucleoporin 50	na	na	na	na	na	0	0	0	0	0	0	6.3	0	4.97	0	0	0
Q9UBF2	na	HUMAN Coatomer subunit gamma-2	na	A2VE21	na	BOVIN Coatomer subunit gamma-2	na	A0A287A5X5	na	PIG Coatomer subunit gamma	na	0	0	0	0	0	0	6.32	0	4.8	0	0	0
Q8N573	na	HUMAN Oxidation resistance protein 1	na	A0A3Q1MKY8	na	BOVIN Oxidation resistance protein 1	na	F1S1E9	na	PIG Oxidation resistance 1	na	0	0	0	0	0	0	5.2	0	4.44	0	0	0
P54107	na	HUMAN Cysteine-rich secretory protein 1	na	E1BC47	na	BOVIN Cysteine rich secretory protein 1	na	na	na	na	na	0	0	0	0	0	0	8.65	0	0	0	0	0
P35527	na	HUMAN Keratin	na	G3MX98	na	BOVIN Keratin 9	na	na	na	na	na	0	0	0	0	0	0	8.54	0	0	0	0	0
Q6UY27	na	HUMAN Prostate and testis expressed protein 2	na	na	na	na	na	A0A5G2QCM6	na	PIG Uncharacterized protein	na	0	0	0	0	0	0	7.97	0	0	0	0	0
O60664	na	HUMAN Perilipin-3	na	Q3SX32	na	BOVIN Perilipin	na	na	na	na	na	0	0	0	0	0	0	7.84	0	0	0	0	0
P08865	na	HUMAN 40S ribosomal protein SA	na	P26452	na	BOVIN 40S ribosomal protein SA	na	na	na	na	na	0	0	0	0	0	0	7.67	0	0	0	0	0
Q15046	na	HUMAN Lysine--tRNA ligase	na	F1MMK8	na	BOVIN Lysine--tRNA ligase	na	F1S458	na	PIG Lysine--tRNA ligase	na	0	0	0	0	0	0	7.63	0	0	0	0	0
O95861	na	HUMAN 3'(2')	na	A0A3Q1MCU7	na	BOVIN 3'(2')	na	F1S9K3	na	PIG 3'(2')	na	0	0	0	0	0	0	7.6	0	0	0	0	0
P61313	na	HUMAN 60S ribosomal protein L15	na	Q5EAD6	na	BOVIN 60S ribosomal protein L15	na	na	na	na	na	0	0	0	0	0	0	7.58	0	0	0	0	0
P49755	na	HUMAN Transmembrane emp24 domain-containing protein 10	na	na	na	na	na	A0A286ZV95	na	PIG Transmembrane emp24 domain-containing protein 10	na	0	0	0	0	0	0	7.57	0	0	0	0	0
A6NC86	na	HUMAN phospholipase A2 inhibitor and Ly6/PLAUR domain-containing protein	na	E1BFZ1	na	BOVIN Phospholipase A2 inhibitor and LY6/PLAUR domain containing	na	na	na	na	na	0	0	0	0	0	0	7.56	0	0	0	0	0
P62424	na	HUMAN 60S ribosomal protein L7a	na	Q2TBQ5	na	BOVIN 60S ribosomal protein L7a	na	na	na	na	na	0	0	0	0	0	0	7.54	0	0	0	0	0
A0A2R8Y849	na	HUMAN 40S ribosomal protein S24	na	na	na	na	na	I3LJP6	na	PIG 40S ribosomal protein S24	na	0	0	0	0	0	0	7.53	0	0	0	0	0
Q6UW15	na	HUMAN Regenerating islet-derived protein 3-gamma	na	na	na	na	na	B7UBT5	na	PIG Regenerating family member 4	na	0	0	0	0	0	0	7.5	0	0	0	0	0
P63244	na	HUMAN Receptor of activated protein C kinase 1	na	na	na	na	na	A0A286ZLL3	na	PIG Receptor of-activated protein C kinase 1	na	0	0	0	0	0	0	7.49	0	0	0	0	0
Q9HCN8	na	HUMAN Stromal cell-derived factor 2-like protein 1	na	na	na	na	na	F1S2M9	na	PIG Dolichyl-phosphate-mannose--protein mannosyltransferase	na	0	0	0	0	0	0	7.48	0	0	0	0	0
O60518	na	HUMAN Ran-binding protein 6	na	F1N074	na	BOVIN RAN binding protein 6	na	na	na	na	na	0	0	0	0	0	0	7.47	0	0	0	0	0
J3KT75	na	HUMAN Mannose-P-dolichol utilization defect 1 protein (Fragment)	na	na	na	na	na	F6Q635	na	PIG Mannose-P-dolichol utilization defect 1 protein	na	0	0	0	0	0	0	7.45	0	0	0	0	0
P56192	na	HUMAN Methionine--tRNA ligase	na	A6H7E1	na	BOVIN Methionine--tRNA ligase	na	na	na	na	na	0	0	0	0	0	0	7.43	0	0	0	0	0
P50914	na	HUMAN 60S ribosomal protein L14	na	na	na	na	na	A1XQU3	na	PIG 60S ribosomal protein L14	na	0	0	0	0	0	0	7.38	0	0	0	0	0
A0A3B3IS18	na	HUMAN T-box transcription factor TBX1	na	na	na	na	na	F1SSW5	na	PIG MAX dimerization protein MGA	na	0	0	0	0	0	0	7.37	0	0	0	0	0
A0A2R8Y811	na	HUMAN 40S ribosomal protein S14 (Fragment)	na	A0A3Q1MCJ7	na	BOVIN Ribosomal protein S14	na	na	na	na	na	0	0	0	0	0	0	7.36	0	0	0	0	0
Q06210	na	HUMAN Glutamine--fructose-6-phosphate aminotransferase [isomerizing] 1	na	F1MZY2	na	BOVIN Glutamine--fructose-6-phosphate transaminase (isomerizing)	na	na	na	na	na	0	0	0	0	0	0	7.35	0	0	0	0	0
Q99598	na	HUMAN Translin-associated protein X	na	G3MY03	na	BOVIN Translin associated factor X	na	na	na	na	na	0	0	0	0	0	0	7.34	0	0	0	0	0
P62753	na	HUMAN 40S ribosomal protein S6	na	na	na	na	na	F2Z5Q6	na	PIG 40S ribosomal protein S6	na	0	0	0	0	0	0	7.28	0	0	0	0	0
A0A0A0MT26	na	HUMAN Sodium/potassium-transporting ATPase subunit alpha-3	na	na	na	na	na	A0A5G2R034	na	PIG Sodium/potassium-transporting ATPase subunit alpha	na	0	0	0	0	0	0	7.27	0	0	0	0	0
Q8N183	na	HUMAN NADH dehydrogenase [ubiquinone] 1 alpha subcomplex assembly factor 2	na	E1BEC7	na	BOVIN NADH dehydrogenase [ubiquinone] 1 alpha subcomplex assembly factor 2	na	na	na	na	na	0	0	0	0	0	0	7.24	0	0	0	0	0
P61289	na	HUMAN Proteasome activator complex subunit 3	na	A0A3Q1N077	na	BOVIN Proteasome activator subunit 3	na	na	na	na	na	0	0	0	0	0	0	7.22	0	0	0	0	0
F5GZY7	na	HUMAN Gamma-aminobutyric acid receptor-associated protein-like 1 (Fragment)	na	na	na	na	na	I3L7R5	na	PIG GABA type A receptor-associated protein	na	0	0	0	0	0	0	7.21	0	0	0	0	0
Q96SK2	na	HUMAN Transmembrane protein 209	na	E1BBC2	na	BOVIN Transmembrane protein 209	na	na	na	na	na	0	0	0	0	0	0	7.21	0	0	0	0	0
P43487	na	HUMAN Ran-specific GTPase-activating protein	na	Q3T0M7	na	BOVIN Ran-specific GTPase-activating protein	na	na	na	na	na	0	0	0	0	0	0	7.19	0	0	0	0	0
Q02878	na	HUMAN 60S ribosomal protein L6	na	Q58DQ3	na	BOVIN 60S ribosomal protein L6	na	na	na	na	na	0	0	0	0	0	0	7.18	0	0	0	0	0
P58546	na	HUMAN Myotrophin	na	Q3T0F7	na	BOVIN Myotrophin	na	K9IVW4	na	PIG Myotrophin	na	0	0	0	0	0	0	7.18	0	0	0	0	0
Q9Y547	na	HUMAN Intraflagellar transport protein 25 homolog	na	na	na	na	na	A0A5G2RBS3	na	PIG Heat shock protein family B (small) member 11	na	0	0	0	0	0	0	7.14	0	0	0	0	0
F8W8Z9	na	HUMAN Mitochondrial import receptor subunit TOM5 homolog	na	A8YXZ8	na	BOVIN Mitochondrial import receptor subunit TOM5 homolog	na	na	na	na	na	0	0	0	0	0	0	7.11	0	0	0	0	0
P43034	na	HUMAN Platelet-activating factor acetylhydrolase IB subunit beta	na	na	na	na	na	A0A480UJL5	na	PIG Platelet-activating factor acetylhydrolase IB subunit alpha	na	0	0	0	0	0	0	7.1	0	0	0	0	0
Q13217	na	HUMAN DnaJ homolog subfamily C member 3	na	na	na	na	na	I3LBK9	na	PIG J domain-containing protein	na	0	0	0	0	0	0	7.09	0	0	0	0	0
E9PKZ0	na	HUMAN 60S ribosomal protein L8 (Fragment)	na	Q3T0S6	na	BOVIN 60S ribosomal protein L8	na	na	na	na	na	0	0	0	0	0	0	7.08	0	0	0	0	0
Q9NSB4	na	HUMAN Keratin	na	na	na	na	na	F1SGI8	na	PIG Keratin 82	na	0	0	0	0	0	0	7.05	0	0	0	0	0
H0YKD8	na	HUMAN 60S ribosomal protein L28	na	Q3T0L7	na	BOVIN 60S ribosomal protein L28	na	na	na	na	na	0	0	0	0	0	0	7.04	0	0	0	0	0
Q6NXE6	na	HUMAN Armadillo repeat-containing protein 6	na	A6H718	na	BOVIN ARMC6 protein	na	A0A5G2R2D5	na	PIG Uncharacterized protein	na	0	0	0	0	0	0	7.03	0	0	0	0	0
Q5U5X0	na	HUMAN Complex III assembly factor LYRM7	na	Q2M2S9	na	BOVIN Complex III assembly factor LYRM7	na	A0A287ADQ4	na	PIG LYR motif containing 7	na	0	0	0	0	0	0	7.03	0	0	0	0	0
Q9H492	na	HUMAN Microtubule-associated proteins 1A/1B light chain 3A	na	na	na	na	na	D2KQR0	na	PIG Microtubule-associated protein 1 light chain 3 alpha	na	0	0	0	0	0	0	6.96	0	0	0	0	0
Q5TI65	na	HUMAN Mitochondrial pyruvate carrier	na	na	na	na	na	A0A5G2REF7	na	PIG Mitochondrial pyruvate carrier	na	0	0	0	0	0	0	6.94	0	0	0	0	0
A0A3B3ISU0	na	HUMAN Desmocollin-2	na	na	na	na	na	I3LRH7	na	PIG Uncharacterized protein	na	0	0	0	0	0	0	6.92	0	0	0	0	0
P55735	na	HUMAN Protein SEC13 homolog	na	na	na	na	na	F1SQA9	na	PIG GATOR complex protein SEC13	na	0	0	0	0	0	0	6.92	0	0	0	0	0
O14828	na	HUMAN Secretory carrier-associated membrane protein 3	na	na	na	na	na	A0A5G2R3E1	na	PIG Secretory carrier-associated membrane protein	na	0	0	0	0	0	0	6.89	0	0	0	0	0
Q14165	na	HUMAN Malectin	na	A6H797	na	BOVIN MLEC protein	na	na	na	na	na	0	0	0	0	0	0	6.88	0	0	0	0	0
P42677	na	HUMAN 40S ribosomal protein S27	na	na	na	na	na	F2Z5B7	na	PIG 40S ribosomal protein S27	na	0	0	0	0	0	0	6.86	0	0	0	0	0
Q5SRE5	na	HUMAN Nucleoporin NUP188	na	F1N6B6	na	BOVIN Nucleoporin 188	na	A0A287AKS3	na	PIG Nucleoporin 188	na	0	0	0	0	0	0	6.86	0	0	0	0	0
A0A2R8Y6J3	na	HUMAN 60S ribosomal protein L5 (Fragment)	na	A0A3Q1MMW5	na	BOVIN 60S ribosomal protein L5	na	na	na	na	na	0	0	0	0	0	0	6.84	0	0	0	0	0
Q9HAZ1	na	HUMAN Dual specificity protein kinase CLK4	na	na	na	na	na	A0A287A073	na	PIG Dual-specificity kinase	na	0	0	0	0	0	0	6.82	0	0	0	0	0
Q9UHG3	na	HUMAN Prenylcysteine oxidase 1	na	na	na	na	na	A0A5G2R787	na	PIG Prenylcysteine oxidase 1	na	0	0	0	0	0	0	6.82	0	0	0	0	0
Q6UXH1	A0A669KAV0	HUMAN Protein disulfide isomerase CRELD2	HUMAN Protein disulfide-isomerase	F1N3P8	na	BOVIN Protein disulfide-isomerase	na	A0A5G2QLY0	na	PIG Protein disulfide-isomerase	na	0	0	0	0	0	0	6.82	5.49	0	0	0	0
P23435	na	HUMAN Cerebellin-1	na	Q2KIU3	na	BOVIN Protein HP-25 homolog 2	na	na	na	na	na	0	0	0	0	0	0	6.79	0	0	0	0	0
J3KRX5	na	HUMAN 60S ribosomal protein L17 (Fragment)	na	na	na	na	na	A0A287B386	na	PIG 60S ribosomal protein L17	na	0	0	0	0	0	0	6.78	0	0	0	0	0
P53367	na	HUMAN Arfaptin-1	na	na	na	na	na	A0A287BN63	na	PIG PRKCA-binding protein	na	0	0	0	0	0	0	6.78	0	0	0	0	0
Q7Z2V1	na	HUMAN Protein TNT	na	E1BNX5	na	BOVIN Chromosome 25 C16orf82 homolog	na	na	na	na	na	0	0	0	0	0	0	6.77	0	0	0	0	0
A0A1W2PNR9	na	HUMAN Immediate early response 3-interacting protein 1	na	na	na	na	na	F1RZY2	na	PIG Immediate early response 3-interacting protein 1	na	0	0	0	0	0	0	6.76	0	0	0	0	0
Q14166	na	HUMAN Tubulin--tyrosine ligase-like protein 12	na	Q08E58	na	BOVIN Tubulin tyrosine ligase like 12	na	F1SJR7	na	PIG Tubulin tyrosine ligase like 12	na	0	0	0	0	0	0	6.76	0	0	0	0	0
Q5JWF8	na	HUMAN Actin-like protein 10	na	na	na	na	na	A0A5G2Q8Y6	na	PIG Uncharacterized protein	na	0	0	0	0	0	0	6.75	0	0	0	0	0
P32119	na	HUMAN Peroxiredoxin-2	na	Q9BGI3	na	BOVIN Peroxiredoxin-2	na	na	na	na	na	0	0	0	0	0	0	6.75	0	0	0	0	0
Q8N5M9	na	HUMAN Protein jagunal homolog 1	na	Q2NKY9	na	BOVIN Protein jagunal homolog 1	na	na	na	na	na	0	0	0	0	0	0	6.75	0	0	0	0	0
Q9H8Y8	na	HUMAN Golgi reassembly-stacking protein 2	na	na	na	na	na	A0A287AU67	na	PIG Golgi reassembly stacking protein 1	na	0	0	0	0	0	0	6.69	0	0	0	0	0
Q6IPR1	na	HUMAN Electron transfer flavoprotein regulatory factor 1	na	Q0VCR0	na	BOVIN Electron transfer flavoprotein regulatory factor 1	na	na	na	na	na	0	0	0	0	0	0	6.68	0	0	0	0	0
Q8TAQ9	na	HUMAN SUN domain-containing protein 3	na	A6QLV1	na	BOVIN Sad1 and UNC84 domain containing 2	na	na	na	na	na	0	0	0	0	0	0	6.68	0	0	0	0	0
Q9Y5Y2	na	HUMAN Cytosolic Fe-S cluster assembly factor NUBP2	na	na	na	na	na	A0A287AJA9	na	PIG Cytosolic Fe-S cluster assembly factor NUBP2	na	0	0	0	0	0	0	6.66	0	0	0	0	0
Q5T440	na	HUMAN Putative transferase CAF17	na	na	na	na	na	A0A5G2QMR2	na	PIG Iron-sulfur cluster assembly factor IBA57	na	0	0	0	0	0	0	6.66	0	0	0	0	0
P40617	na	HUMAN ADP-ribosylation factor-like protein 4A	na	na	na	na	na	Q4ZJK1	na	PIG ADP ribosylation factor like GTPase 4A	na	0	0	0	0	0	0	6.65	0	0	0	0	0
O94973	na	HUMAN AP-2 complex subunit alpha-2	na	G5E675	na	BOVIN AP-2 complex subunit alpha	na	na	na	na	na	0	0	0	0	0	0	6.65	0	0	0	0	0
F8VSI7	na	HUMAN Bax inhibitor 1 (Fragment)	na	na	na	na	na	A0A5G2RLL2	na	PIG Bax inhibitor 1	na	0	0	0	0	0	0	6.65	0	0	0	0	0
Q7Z7B7	na	HUMAN Beta-defensin 132	na	G8CY09	na	BOVIN Beta-defensin 132	na	na	na	na	na	0	0	0	0	0	0	6.65	0	0	0	0	0
Q86VD7	na	HUMAN Mitochondrial coenzyme A transporter SLC25A42	na	E1B8B9	na	BOVIN Solute carrier family 25 member 42	na	A0A287BCZ4	na	PIG Uncharacterized protein	na	0	0	0	0	0	0	6.62	0	0	0	0	0
O60825	na	HUMAN 6-phosphofructo-2-kinase/fructose-2	na	na	na	na	na	A0A287BI64	na	PIG 6-phosphofructo-2-kinase	na	0	0	0	0	0	0	6.6	0	0	0	0	0
O75821	na	HUMAN Eukaryotic translation initiation factor 3 subunit G	na	na	na	na	na	A0A5S6GJG2	na	PIG Serine/arginine-rich splicing factor 1	na	0	0	0	0	0	0	6.58	0	0	0	0	0
A0A0A0MRM8	na	HUMAN Unconventional myosin-6	na	na	na	na	na	A0A5G2QMG4	na	PIG Unconventional myosin-6	na	0	0	0	0	0	0	6.58	0	0	0	0	0
Q8IUI8	na	HUMAN Cytokine receptor-like factor 3	na	E1BCF2	na	BOVIN Cytokine receptor like factor 3	na	na	na	na	na	0	0	0	0	0	0	6.57	0	0	0	0	0
D6RBW1	na	HUMAN Eukaryotic translation initiation factor 4E	na	A0A452DJ21	na	BOVIN Eukaryotic translation initiation factor 4E	na	na	na	na	na	0	0	0	0	0	0	6.57	0	0	0	0	0
Q96CN7	na	HUMAN Isochorismatase domain-containing protein 1	na	na	na	na	na	A0A5G2QNV7	na	PIG Isochorismatase domain containing 1	na	0	0	0	0	0	0	6.57	0	0	0	0	0
P49356	na	HUMAN Protein farnesyltransferase subunit beta	na	na	na	na	na	A0A5G2R7H8	na	PIG Protein farnesyltransferase subunit beta	na	0	0	0	0	0	0	6.57	0	0	0	0	0
H3BV90	na	HUMAN Anamorsin	na	Q5EAC7	na	BOVIN Anamorsin	na	A0A5G2R1Z2	na	PIG Cytokine induced apoptosis inhibitor 1	na	0	0	0	0	0	0	6.55	0	0	0	0	0
P07911	na	HUMAN Uromodulin	na	na	na	na	na	F1RPA9	na	PIG Uromodulin	na	0	0	0	0	0	0	6.55	0	0	0	0	0
Q9NY47	na	HUMAN Voltage-dependent calcium channel subunit alpha-2/delta-2	na	F1MX37	na	BOVIN Calcium voltage-gated channel auxiliary subunit alpha2delta 2	na	na	na	na	na	0	0	0	0	0	0	6.54	0	0	0	0	0
P31689	na	HUMAN DnaJ homolog subfamily A member 1	na	Q5E954	na	BOVIN DnaJ homolog subfamily A member 1	na	na	na	na	na	0	0	0	0	0	0	6.52	0	0	0	0	0
G3V3X4	na	HUMAN Glia maturation factor beta	na	na	na	na	na	A0A287A6Y3	na	PIG Glia maturation factor	na	0	0	0	0	0	0	6.51	0	0	0	0	0
[truncated: 171 more rows]

## Sheet: Table S3
Supplemental Table S3. The glycan database generated based on oxonium ions.
Glycan composition	Increment mass	Byonic inclusion line
HexNAc(2)Hex(10)	2026.69	HexNAc(2)Hex(10) @ NGlycan | common1
HexNAc(2)Hex(10)Phospho(1)	2106.65	HexNAc(2)Hex(10)Phospho(1) @ NGlycan | common1
HexNAc(2)Hex(10)Phospho(2)	2186.62	HexNAc(2)Hex(10)Phospho(2) @ NGlycan | common1
HexNAc(2)Hex(10)Formyl(1)	2054.68	HexNAc(2)Hex(10)+27.9949(1) @ NGlycan | common1
HexNAc(2)Hex(10)Phospho(1)Formyl(1)	2134.65	HexNAc(2)Hex(10)Phospho(1)+27.9949(1) @ NGlycan | common1
HexNAc(2)Hex(10)Phospho(2)Formyl(1)	2214.61	HexNAc(2)Hex(10)Phospho(2)+27.9949(1) @ NGlycan | common1
HexNAc(3)Hex(10)Phospho(1)	2309.73	HexNAc(3)Hex(10)Phospho(1) @ NGlycan | common1
HexNAc(3)Hex(10)Phospho(2)	2389.7	HexNAc(3)Hex(10)Phospho(2) @ NGlycan | common1
HexNAc(3)Hex(10)Phospho(1)Formyl(1)	2337.73	HexNAc(3)Hex(10)Phospho(1)+27.9949(1) @ NGlycan | common1
HexNAc(3)Hex(10)Phospho(2)Formyl(1)	2417.69	HexNAc(3)Hex(10)Phospho(2)+27.9949(1) @ NGlycan | common1
HexNAc(4)Hex(10)Phospho(2)	2592.78	HexNAc(4)Hex(10)Phospho(2) @ NGlycan | common1
HexNAc(4)Hex(10)Phospho(2)Formyl(1)	2620.77	HexNAc(4)Hex(10)Phospho(2)+27.9949(1) @ NGlycan | common1
HexNAc(2)Hex(9)	1864.63	HexNAc(2)Hex(9) @ NGlycan | common1
HexNAc(2)Hex(9)Phospho(1)	1944.6	HexNAc(2)Hex(9)Phospho(1) @ NGlycan | common1
HexNAc(2)Hex(9)Phospho(2)	2024.57	HexNAc(2)Hex(9)Phospho(2) @ NGlycan | common1
HexNAc(2)Hex(9)Formyl(1)	1892.63	HexNAc(2)Hex(9)+27.9949(1) @ NGlycan | common1
HexNAc(2)Hex(9)Phospho(1)Formyl(1)	1972.6	HexNAc(2)Hex(9)Phospho(1)+27.9949(1) @ NGlycan | common1
HexNAc(2)Hex(9)Phospho(2)Formyl(1)	2052.56	HexNAc(2)Hex(9)Phospho(2)+27.9949(1) @ NGlycan | common1
HexNAc(3)Hex(9)Phospho(1)	2147.68	HexNAc(3)Hex(9)Phospho(1) @ NGlycan | common1
HexNAc(3)Hex(9)Phospho(2)	2227.65	HexNAc(3)Hex(9)Phospho(2) @ NGlycan | common1
HexNAc(3)Hex(9)Phospho(1)Formyl(1)	2175.67	HexNAc(3)Hex(9)Phospho(1)+27.9949(1) @ NGlycan | common1
HexNAc(3)Hex(9)Phospho(2)Formyl(1)	2255.64	HexNAc(3)Hex(9)Phospho(2)+27.9949(1) @ NGlycan | common1
HexNAc(4)Hex(9)Phospho(2)	2430.73	HexNAc(4)Hex(9)Phospho(2) @ NGlycan | common1
HexNAc(4)Hex(9)Phospho(2)Formyl(1)	2458.72	HexNAc(4)Hex(9)Phospho(2)+27.9949(1) @ NGlycan | common1
HexNAc(2)Hex(8)	1702.58	HexNAc(2)Hex(8) @ NGlycan | common1
HexNAc(2)Hex(8)Phospho(1)	1782.55	HexNAc(2)Hex(8)Phospho(1) @ NGlycan | common1
HexNAc(2)Hex(8)Phospho(2)	1862.51	HexNAc(2)Hex(8)Phospho(2) @ NGlycan | common1
HexNAc(2)Hex(8)Formyl(1)	1730.58	HexNAc(2)Hex(8)+27.9949(1) @ NGlycan | common1
HexNAc(2)Hex(8)Phospho(1)Formyl(1)	1810.54	HexNAc(2)Hex(8)Phospho(1)+27.9949(1) @ NGlycan | common1
HexNAc(2)Hex(8)Phospho(2)Formyl(1)	1890.51	HexNAc(2)Hex(8)Phospho(2)+27.9949(1) @ NGlycan | common1
HexNAc(3)Hex(8)Phospho(1)	1985.63	HexNAc(3)Hex(8)Phospho(1) @ NGlycan | common1
HexNAc(3)Hex(8)Phospho(2)	2065.59	HexNAc(3)Hex(8)Phospho(2) @ NGlycan | common1
HexNAc(3)Hex(8)Phospho(1)Formyl(1)	2013.62	HexNAc(3)Hex(8)Phospho(1)+27.9949(1) @ NGlycan | common1
HexNAc(3)Hex(8)Phospho(2)Formyl(1)	2093.59	HexNAc(3)Hex(8)Phospho(2)+27.9949(1) @ NGlycan | common1
HexNAc(4)Hex(8)Phospho(2)	2268.67	HexNAc(4)Hex(8)Phospho(2) @ NGlycan | common1
HexNAc(4)Hex(8)Phospho(2)Formyl(1)	2296.67	HexNAc(4)Hex(8)Phospho(2)+27.9949(1) @ NGlycan | common1
HexNAc(2)Hex(7)	1540.53	HexNAc(2)Hex(7) @ NGlycan | common1
HexNAc(2)Hex(7)Phospho(1)	1620.49	HexNAc(2)Hex(7)Phospho(1) @ NGlycan | common1
HexNAc(2)Hex(7)Phospho(2)	1700.46	HexNAc(2)Hex(7)Phospho(2) @ NGlycan | common1
HexNAc(2)Hex(7)Formyl(1)	1568.52	HexNAc(2)Hex(7)+27.9949(1) @ NGlycan | common1
HexNAc(2)Hex(7)Phospho(1)Formyl(1)	1648.49	HexNAc(2)Hex(7)Phospho(1)+27.9949(1) @ NGlycan | common1
HexNAc(2)Hex(7)Phospho(2)Formyl(1)	1728.46	HexNAc(2)Hex(7)Phospho(2)+27.9949(1) @ NGlycan | common1
HexNAc(3)Hex(7)Phospho(1)	1823.57	HexNAc(3)Hex(7)Phospho(1) @ NGlycan | common1
HexNAc(3)Hex(7)Phospho(2)	1903.54	HexNAc(3)Hex(7)Phospho(2) @ NGlycan | common1
HexNAc(3)Hex(7)Phospho(1)Formyl(1)	1851.57	HexNAc(3)Hex(7)Phospho(1)+27.9949(1) @ NGlycan | common1
HexNAc(3)Hex(7)Phospho(2)Formyl(1)	1931.54	HexNAc(3)Hex(7)Phospho(2)+27.9949(1) @ NGlycan | common1
HexNAc(4)Hex(7)Phospho(2)	2106.62	HexNAc(4)Hex(7)Phospho(2) @ NGlycan | common1
HexNAc(4)Hex(7)Phospho(2)Formyl(1)	2134.61	HexNAc(4)Hex(7)Phospho(2)+27.9949(1) @ NGlycan | common1
HexNAc(6)Hex(7)Ac(1)NeuGc(1)	2701.95	HexNAc(6)Hex(7)Ac(1)NeuGc(1) @ NGlycan | common1
HexNAc(6)Hex(7)Ac(1)NeuGc(2)	3009.04	HexNAc(6)Hex(7)Ac(1)NeuGc(2) @ NGlycan | common1
HexNAc(6)Hex(7)Ac(1)NeuGc(3)	3316.13	HexNAc(6)Hex(7)Ac(1)NeuGc(3) @ NGlycan | common1
HexNAc(6)Hex(7)Ac(1)NeuGc(4)	3623.22	HexNAc(6)Hex(7)Ac(1)NeuGc(4) @ NGlycan | common1
HexNAc(6)Hex(7)NeuAc(1)Ac(1)	2685.95	HexNAc(6)Hex(7)NeuAc(1)Ac(1) @ NGlycan | common1
HexNAc(6)Hex(7)NeuAc(1)Ac(1)NeuGc(1)	2993.04	HexNAc(6)Hex(7)NeuAc(1)Ac(1)NeuGc(1) @ NGlycan | common1
HexNAc(6)Hex(7)NeuAc(1)Ac(1)NeuGc(2)	3300.13	HexNAc(6)Hex(7)NeuAc(1)Ac(1)NeuGc(2) @ NGlycan | common1
HexNAc(6)Hex(7)NeuAc(1)Ac(1)NeuGc(3)	3607.22	HexNAc(6)Hex(7)NeuAc(1)Ac(1)NeuGc(3) @ NGlycan | common1
HexNAc(6)Hex(7)NeuAc(2)Ac(1)	2977.05	HexNAc(6)Hex(7)NeuAc(2)Ac(1) @ NGlycan | common1
HexNAc(6)Hex(7)NeuAc(2)Ac(1)NeuGc(1)	3284.14	HexNAc(6)Hex(7)NeuAc(2)Ac(1)NeuGc(1) @ NGlycan | common1
HexNAc(6)Hex(7)NeuAc(2)Ac(1)NeuGc(2)	3591.23	HexNAc(6)Hex(7)NeuAc(2)Ac(1)NeuGc(2) @ NGlycan | common1
HexNAc(6)Hex(7)NeuAc(3)Ac(1)	3268.14	HexNAc(6)Hex(7)NeuAc(3)Ac(1) @ NGlycan | common1
HexNAc(6)Hex(7)NeuAc(3)Ac(1)NeuGc(1)	3575.23	HexNAc(6)Hex(7)NeuAc(3)Ac(1)NeuGc(1) @ NGlycan | common1
HexNAc(6)Hex(7)NeuAc(4)Ac(1)	3559.24	HexNAc(6)Hex(7)NeuAc(4)Ac(1) @ NGlycan | common1
HexNAc(6)Hex(7)dHex(1)Ac(1)NeuGc(1)	2848	HexNAc(6)Hex(7)dHex(1)Ac(1)NeuGc(1) @ NGlycan | common1
HexNAc(6)Hex(7)dHex(1)Ac(1)NeuGc(2)	3155.1	HexNAc(6)Hex(7)dHex(1)Ac(1)NeuGc(2) @ NGlycan | common1
HexNAc(6)Hex(7)dHex(1)Ac(1)NeuGc(3)	3462.19	HexNAc(6)Hex(7)dHex(1)Ac(1)NeuGc(3) @ NGlycan | common1
HexNAc(6)Hex(7)dHex(1)Ac(1)NeuGc(4)	3769.28	HexNAc(6)Hex(7)dHex(1)Ac(1)NeuGc(4) @ NGlycan | common1
HexNAc(6)Hex(7)dHex(1)NeuAc(1)Ac(1)	2832.01	HexNAc(6)Hex(7)dHex(1)NeuAc(1)Ac(1) @ NGlycan | common1
HexNAc(6)Hex(7)dHex(1)NeuAc(1)Ac(1)NeuGc(1)	3139.1	HexNAc(6)Hex(7)dHex(1)NeuAc(1)Ac(1)NeuGc(1) @ NGlycan | common1
HexNAc(6)Hex(7)dHex(1)NeuAc(1)Ac(1)NeuGc(2)	3446.19	HexNAc(6)Hex(7)dHex(1)NeuAc(1)Ac(1)NeuGc(2) @ NGlycan | common1
HexNAc(6)Hex(7)dHex(1)NeuAc(1)Ac(1)NeuGc(3)	3753.28	HexNAc(6)Hex(7)dHex(1)NeuAc(1)Ac(1)NeuGc(3) @ NGlycan | common1
HexNAc(6)Hex(7)dHex(1)NeuAc(2)Ac(1)	3123.11	HexNAc(6)Hex(7)dHex(1)NeuAc(2)Ac(1) @ NGlycan | common1
HexNAc(6)Hex(7)dHex(1)NeuAc(2)Ac(1)NeuGc(1)	3430.2	HexNAc(6)Hex(7)dHex(1)NeuAc(2)Ac(1)NeuGc(1) @ NGlycan | common1
HexNAc(6)Hex(7)dHex(1)NeuAc(2)Ac(1)NeuGc(2)	3737.29	HexNAc(6)Hex(7)dHex(1)NeuAc(2)Ac(1)NeuGc(2) @ NGlycan | common1
HexNAc(6)Hex(7)dHex(1)NeuAc(3)Ac(1)	3414.2	HexNAc(6)Hex(7)dHex(1)NeuAc(3)Ac(1) @ NGlycan | common1
HexNAc(6)Hex(7)dHex(1)NeuAc(3)Ac(1)NeuGc(1)	3721.29	HexNAc(6)Hex(7)dHex(1)NeuAc(3)Ac(1)NeuGc(1) @ NGlycan | common1
HexNAc(6)Hex(7)dHex(1)NeuAc(4)Ac(1)	3705.3	HexNAc(6)Hex(7)dHex(1)NeuAc(4)Ac(1) @ NGlycan | common1
HexNAc(6)Hex(7)dHex(2)Ac(1)NeuGc(1)	2994.06	HexNAc(6)Hex(7)dHex(2)Ac(1)NeuGc(1) @ NGlycan | common1
HexNAc(6)Hex(7)dHex(2)Ac(1)NeuGc(2)	3301.15	HexNAc(6)Hex(7)dHex(2)Ac(1)NeuGc(2) @ NGlycan | common1
HexNAc(6)Hex(7)dHex(2)Ac(1)NeuGc(3)	3608.24	HexNAc(6)Hex(7)dHex(2)Ac(1)NeuGc(3) @ NGlycan | common1
HexNAc(6)Hex(7)dHex(2)Ac(1)NeuGc(4)	3915.33	HexNAc(6)Hex(7)dHex(2)Ac(1)NeuGc(4) @ NGlycan | common1
HexNAc(6)Hex(7)dHex(2)NeuAc(1)Ac(1)	2978.07	HexNAc(6)Hex(7)dHex(2)NeuAc(1)Ac(1) @ NGlycan | common1
HexNAc(6)Hex(7)dHex(2)NeuAc(1)Ac(1)NeuGc(1)	3285.16	HexNAc(6)Hex(7)dHex(2)NeuAc(1)Ac(1)NeuGc(1) @ NGlycan | common1
HexNAc(6)Hex(7)dHex(2)NeuAc(1)Ac(1)NeuGc(2)	3592.25	HexNAc(6)Hex(7)dHex(2)NeuAc(1)Ac(1)NeuGc(2) @ NGlycan | common1
HexNAc(6)Hex(7)dHex(2)NeuAc(1)Ac(1)NeuGc(3)	3899.34	HexNAc(6)Hex(7)dHex(2)NeuAc(1)Ac(1)NeuGc(3) @ NGlycan | common1
HexNAc(6)Hex(7)dHex(2)NeuAc(2)Ac(1)	3269.16	HexNAc(6)Hex(7)dHex(2)NeuAc(2)Ac(1) @ NGlycan | common1
HexNAc(6)Hex(7)dHex(2)NeuAc(2)Ac(1)NeuGc(1)	3576.25	HexNAc(6)Hex(7)dHex(2)NeuAc(2)Ac(1)NeuGc(1) @ NGlycan | common1
HexNAc(6)Hex(7)dHex(2)NeuAc(2)Ac(1)NeuGc(2)	3883.34	HexNAc(6)Hex(7)dHex(2)NeuAc(2)Ac(1)NeuGc(2) @ NGlycan | common1
HexNAc(6)Hex(7)dHex(2)NeuAc(3)Ac(1)	3560.26	HexNAc(6)Hex(7)dHex(2)NeuAc(3)Ac(1) @ NGlycan | common1
HexNAc(6)Hex(7)dHex(2)NeuAc(3)Ac(1)NeuGc(1)	3867.35	HexNAc(6)Hex(7)dHex(2)NeuAc(3)Ac(1)NeuGc(1) @ NGlycan | common1
HexNAc(6)Hex(7)dHex(2)NeuAc(4)Ac(1)	3851.35	HexNAc(6)Hex(7)dHex(2)NeuAc(4)Ac(1) @ NGlycan | common1
HexNAc(6)Hex(7)dHex(3)Ac(1)NeuGc(1)	3140.12	HexNAc(6)Hex(7)dHex(3)Ac(1)NeuGc(1) @ NGlycan | common1
HexNAc(6)Hex(7)dHex(3)Ac(1)NeuGc(2)	3447.21	HexNAc(6)Hex(7)dHex(3)Ac(1)NeuGc(2) @ NGlycan | common1
HexNAc(6)Hex(7)dHex(3)Ac(1)NeuGc(3)	3754.3	HexNAc(6)Hex(7)dHex(3)Ac(1)NeuGc(3) @ NGlycan | common1
HexNAc(6)Hex(7)dHex(3)Ac(1)NeuGc(4)	4061.39	HexNAc(6)Hex(7)dHex(3)Ac(1)NeuGc(4) @ NGlycan | common1
HexNAc(6)Hex(7)dHex(3)NeuAc(1)Ac(1)	3124.13	HexNAc(6)Hex(7)dHex(3)NeuAc(1)Ac(1) @ NGlycan | common1
HexNAc(6)Hex(7)dHex(3)NeuAc(1)Ac(1)NeuGc(1)	3431.22	HexNAc(6)Hex(7)dHex(3)NeuAc(1)Ac(1)NeuGc(1) @ NGlycan | common1
HexNAc(6)Hex(7)dHex(3)NeuAc(1)Ac(1)NeuGc(2)	3738.31	HexNAc(6)Hex(7)dHex(3)NeuAc(1)Ac(1)NeuGc(2) @ NGlycan | common1
HexNAc(6)Hex(7)dHex(3)NeuAc(1)Ac(1)NeuGc(3)	4045.4	HexNAc(6)Hex(7)dHex(3)NeuAc(1)Ac(1)NeuGc(3) @ NGlycan | common1
HexNAc(6)Hex(7)dHex(3)NeuAc(2)Ac(1)	3415.22	HexNAc(6)Hex(7)dHex(3)NeuAc(2)Ac(1) @ NGlycan | common1
HexNAc(6)Hex(7)dHex(3)NeuAc(2)Ac(1)NeuGc(1)	3722.31	HexNAc(6)Hex(7)dHex(3)NeuAc(2)Ac(1)NeuGc(1) @ NGlycan | common1
HexNAc(6)Hex(7)dHex(3)NeuAc(2)Ac(1)NeuGc(2)	4029.4	HexNAc(6)Hex(7)dHex(3)NeuAc(2)Ac(1)NeuGc(2) @ NGlycan | common1
HexNAc(6)Hex(7)dHex(3)NeuAc(3)Ac(1)	3706.32	HexNAc(6)Hex(7)dHex(3)NeuAc(3)Ac(1) @ NGlycan | common1
HexNAc(6)Hex(7)dHex(3)NeuAc(3)Ac(1)NeuGc(1)	4013.41	HexNAc(6)Hex(7)dHex(3)NeuAc(3)Ac(1)NeuGc(1) @ NGlycan | common1
HexNAc(6)Hex(7)dHex(3)NeuAc(4)Ac(1)	3997.41	HexNAc(6)Hex(7)dHex(3)NeuAc(4)Ac(1) @ NGlycan | common1
HexNAc(6)Hex(7)dHex(4)Ac(1)NeuGc(1)	3286.18	HexNAc(6)Hex(7)dHex(4)Ac(1)NeuGc(1) @ NGlycan | common1
HexNAc(6)Hex(7)dHex(4)Ac(1)NeuGc(2)	3593.27	HexNAc(6)Hex(7)dHex(4)Ac(1)NeuGc(2) @ NGlycan | common1
HexNAc(6)Hex(7)dHex(4)Ac(1)NeuGc(3)	3900.36	HexNAc(6)Hex(7)dHex(4)Ac(1)NeuGc(3) @ NGlycan | common1
HexNAc(6)Hex(7)dHex(4)Ac(1)NeuGc(4)	4207.45	HexNAc(6)Hex(7)dHex(4)Ac(1)NeuGc(4) @ NGlycan | common1
HexNAc(6)Hex(7)dHex(4)NeuAc(1)Ac(1)	3270.18	HexNAc(6)Hex(7)dHex(4)NeuAc(1)Ac(1) @ NGlycan | common1
HexNAc(6)Hex(7)dHex(4)NeuAc(1)Ac(1)NeuGc(1)	3577.27	HexNAc(6)Hex(7)dHex(4)NeuAc(1)Ac(1)NeuGc(1) @ NGlycan | common1
HexNAc(6)Hex(7)dHex(4)NeuAc(1)Ac(1)NeuGc(2)	3884.36	HexNAc(6)Hex(7)dHex(4)NeuAc(1)Ac(1)NeuGc(2) @ NGlycan | common1
HexNAc(6)Hex(7)dHex(4)NeuAc(1)Ac(1)NeuGc(3)	4191.45	HexNAc(6)Hex(7)dHex(4)NeuAc(1)Ac(1)NeuGc(3) @ NGlycan | common1
HexNAc(6)Hex(7)dHex(4)NeuAc(2)Ac(1)	3561.28	HexNAc(6)Hex(7)dHex(4)NeuAc(2)Ac(1) @ NGlycan | common1
HexNAc(6)Hex(7)dHex(4)NeuAc(2)Ac(1)NeuGc(1)	3868.37	HexNAc(6)Hex(7)dHex(4)NeuAc(2)Ac(1)NeuGc(1) @ NGlycan | common1
HexNAc(6)Hex(7)dHex(4)NeuAc(2)Ac(1)NeuGc(2)	4175.46	HexNAc(6)Hex(7)dHex(4)NeuAc(2)Ac(1)NeuGc(2) @ NGlycan | common1
HexNAc(6)Hex(7)dHex(4)NeuAc(3)Ac(1)	3852.37	HexNAc(6)Hex(7)dHex(4)NeuAc(3)Ac(1) @ NGlycan | common1
HexNAc(6)Hex(7)dHex(4)NeuAc(3)Ac(1)NeuGc(1)	4159.46	HexNAc(6)Hex(7)dHex(4)NeuAc(3)Ac(1)NeuGc(1) @ NGlycan | common1
HexNAc(6)Hex(7)dHex(4)NeuAc(4)Ac(1)	4143.47	HexNAc(6)Hex(7)dHex(4)NeuAc(4)Ac(1) @ NGlycan | common1
HexNAc(6)Hex(7)dHex(5)Ac(1)NeuGc(1)	3432.24	HexNAc(6)Hex(7)dHex(5)Ac(1)NeuGc(1) @ NGlycan | common1
HexNAc(6)Hex(7)dHex(5)Ac(1)NeuGc(2)	3739.33	HexNAc(6)Hex(7)dHex(5)Ac(1)NeuGc(2) @ NGlycan | common1
HexNAc(6)Hex(7)dHex(5)Ac(1)NeuGc(3)	4046.42	HexNAc(6)Hex(7)dHex(5)Ac(1)NeuGc(3) @ NGlycan | common1
HexNAc(6)Hex(7)dHex(5)Ac(1)NeuGc(4)	4353.51	HexNAc(6)Hex(7)dHex(5)Ac(1)NeuGc(4) @ NGlycan | common1
HexNAc(6)Hex(7)dHex(5)NeuAc(1)Ac(1)	3416.24	HexNAc(6)Hex(7)dHex(5)NeuAc(1)Ac(1) @ NGlycan | common1
HexNAc(6)Hex(7)dHex(5)NeuAc(1)Ac(1)NeuGc(1)	3723.33	HexNAc(6)Hex(7)dHex(5)NeuAc(1)Ac(1)NeuGc(1) @ NGlycan | common1
HexNAc(6)Hex(7)dHex(5)NeuAc(1)Ac(1)NeuGc(2)	4030.42	HexNAc(6)Hex(7)dHex(5)NeuAc(1)Ac(1)NeuGc(2) @ NGlycan | common1
HexNAc(6)Hex(7)dHex(5)NeuAc(1)Ac(1)NeuGc(3)	4337.51	HexNAc(6)Hex(7)dHex(5)NeuAc(1)Ac(1)NeuGc(3) @ NGlycan | common1
HexNAc(6)Hex(7)dHex(5)NeuAc(2)Ac(1)	3707.34	HexNAc(6)Hex(7)dHex(5)NeuAc(2)Ac(1) @ NGlycan | common1
HexNAc(6)Hex(7)dHex(5)NeuAc(2)Ac(1)NeuGc(1)	4014.43	HexNAc(6)Hex(7)dHex(5)NeuAc(2)Ac(1)NeuGc(1) @ NGlycan | common1
HexNAc(6)Hex(7)dHex(5)NeuAc(2)Ac(1)NeuGc(2)	4321.52	HexNAc(6)Hex(7)dHex(5)NeuAc(2)Ac(1)NeuGc(2) @ NGlycan | common1
HexNAc(6)Hex(7)dHex(5)NeuAc(3)Ac(1)	3998.43	HexNAc(6)Hex(7)dHex(5)NeuAc(3)Ac(1) @ NGlycan | common1
HexNAc(6)Hex(7)dHex(5)NeuAc(3)Ac(1)NeuGc(1)	4305.52	HexNAc(6)Hex(7)dHex(5)NeuAc(3)Ac(1)NeuGc(1) @ NGlycan | common1
HexNAc(6)Hex(7)dHex(5)NeuAc(4)Ac(1)	4289.53	HexNAc(6)Hex(7)dHex(5)NeuAc(4)Ac(1) @ NGlycan | common1
HexNAc(6)Hex(7)	2352.85	HexNAc(6)Hex(7) @ NGlycan | common1
HexNAc(6)Hex(7)NeuGc(1)	2659.94	HexNAc(6)Hex(7)NeuGc(1) @ NGlycan | common1
HexNAc(6)Hex(7)NeuGc(2)	2967.03	HexNAc(6)Hex(7)NeuGc(2) @ NGlycan | common1
HexNAc(6)Hex(7)NeuGc(3)	3274.12	HexNAc(6)Hex(7)NeuGc(3) @ NGlycan | common1
HexNAc(6)Hex(7)NeuGc(4)	3581.21	HexNAc(6)Hex(7)NeuGc(4) @ NGlycan | common1
HexNAc(6)Hex(7)NeuAc(1)	2643.94	HexNAc(6)Hex(7)NeuAc(1) @ NGlycan | common1
HexNAc(6)Hex(7)NeuAc(1)NeuGc(1)	2951.03	HexNAc(6)Hex(7)NeuAc(1)NeuGc(1) @ NGlycan | common1
HexNAc(6)Hex(7)NeuAc(1)NeuGc(2)	3258.12	HexNAc(6)Hex(7)NeuAc(1)NeuGc(2) @ NGlycan | common1
HexNAc(6)Hex(7)NeuAc(1)NeuGc(3)	3565.21	HexNAc(6)Hex(7)NeuAc(1)NeuGc(3) @ NGlycan | common1
HexNAc(6)Hex(7)NeuAc(2)	2935.04	HexNAc(6)Hex(7)NeuAc(2) @ NGlycan | common1
HexNAc(6)Hex(7)NeuAc(2)NeuGc(1)	3242.13	HexNAc(6)Hex(7)NeuAc(2)NeuGc(1) @ NGlycan | common1
HexNAc(6)Hex(7)NeuAc(2)NeuGc(2)	3549.22	HexNAc(6)Hex(7)NeuAc(2)NeuGc(2) @ NGlycan | common1
HexNAc(6)Hex(7)NeuAc(3)	3226.13	HexNAc(6)Hex(7)NeuAc(3) @ NGlycan | common1
HexNAc(6)Hex(7)NeuAc(3)NeuGc(1)	3533.22	HexNAc(6)Hex(7)NeuAc(3)NeuGc(1) @ NGlycan | common1
HexNAc(6)Hex(7)NeuAc(4)	3517.23	HexNAc(6)Hex(7)NeuAc(4) @ NGlycan | common1
HexNAc(6)Hex(7)dHex(1)	2498.9	HexNAc(6)Hex(7)dHex(1) @ NGlycan | common1
HexNAc(6)Hex(7)dHex(1)NeuGc(1)	2805.99	HexNAc(6)Hex(7)dHex(1)NeuGc(1) @ NGlycan | common1
HexNAc(6)Hex(7)dHex(1)NeuGc(2)	3113.08	HexNAc(6)Hex(7)dHex(1)NeuGc(2) @ NGlycan | common1
HexNAc(6)Hex(7)dHex(1)NeuGc(3)	3420.17	HexNAc(6)Hex(7)dHex(1)NeuGc(3) @ NGlycan | common1
HexNAc(6)Hex(7)dHex(1)NeuGc(4)	3727.27	HexNAc(6)Hex(7)dHex(1)NeuGc(4) @ NGlycan | common1
HexNAc(6)Hex(7)dHex(1)NeuAc(1)	2790	HexNAc(6)Hex(7)dHex(1)NeuAc(1) @ NGlycan | common1
HexNAc(6)Hex(7)dHex(1)NeuAc(1)NeuGc(1)	3097.09	HexNAc(6)Hex(7)dHex(1)NeuAc(1)NeuGc(1) @ NGlycan | common1
HexNAc(6)Hex(7)dHex(1)NeuAc(1)NeuGc(2)	3404.18	HexNAc(6)Hex(7)dHex(1)NeuAc(1)NeuGc(2) @ NGlycan | common1
HexNAc(6)Hex(7)dHex(1)NeuAc(1)NeuGc(3)	3711.27	HexNAc(6)Hex(7)dHex(1)NeuAc(1)NeuGc(3) @ NGlycan | common1
HexNAc(6)Hex(7)dHex(1)NeuAc(2)	3081.09	HexNAc(6)Hex(7)dHex(1)NeuAc(2) @ NGlycan | common1
HexNAc(6)Hex(7)dHex(1)NeuAc(2)NeuGc(1)	3388.19	HexNAc(6)Hex(7)dHex(1)NeuAc(2)NeuGc(1) @ NGlycan | common1
HexNAc(6)Hex(7)dHex(1)NeuAc(2)NeuGc(2)	3695.28	HexNAc(6)Hex(7)dHex(1)NeuAc(2)NeuGc(2) @ NGlycan | common1
HexNAc(6)Hex(7)dHex(1)NeuAc(3)	3372.19	HexNAc(6)Hex(7)dHex(1)NeuAc(3) @ NGlycan | common1
HexNAc(6)Hex(7)dHex(1)NeuAc(3)NeuGc(1)	3679.28	HexNAc(6)Hex(7)dHex(1)NeuAc(3)NeuGc(1) @ NGlycan | common1
HexNAc(6)Hex(7)dHex(1)NeuAc(4)	3663.29	HexNAc(6)Hex(7)dHex(1)NeuAc(4) @ NGlycan | common1
HexNAc(6)Hex(7)dHex(2)	2644.96	HexNAc(6)Hex(7)dHex(2) @ NGlycan | common1
HexNAc(6)Hex(7)dHex(2)NeuGc(1)	2952.05	HexNAc(6)Hex(7)dHex(2)NeuGc(1) @ NGlycan | common1
HexNAc(6)Hex(7)dHex(2)NeuGc(2)	3259.14	HexNAc(6)Hex(7)dHex(2)NeuGc(2) @ NGlycan | common1
HexNAc(6)Hex(7)dHex(2)NeuGc(3)	3566.23	HexNAc(6)Hex(7)dHex(2)NeuGc(3) @ NGlycan | common1
HexNAc(6)Hex(7)dHex(2)NeuGc(4)	3873.32	HexNAc(6)Hex(7)dHex(2)NeuGc(4) @ NGlycan | common1
HexNAc(6)Hex(7)dHex(2)NeuAc(1)	2936.06	HexNAc(6)Hex(7)dHex(2)NeuAc(1) @ NGlycan | common1
HexNAc(6)Hex(7)dHex(2)NeuAc(1)NeuGc(1)	3243.15	HexNAc(6)Hex(7)dHex(2)NeuAc(1)NeuGc(1) @ NGlycan | common1
HexNAc(6)Hex(7)dHex(2)NeuAc(1)NeuGc(2)	3550.24	HexNAc(6)Hex(7)dHex(2)NeuAc(1)NeuGc(2) @ NGlycan | common1
HexNAc(6)Hex(7)dHex(2)NeuAc(1)NeuGc(3)	3857.33	HexNAc(6)Hex(7)dHex(2)NeuAc(1)NeuGc(3) @ NGlycan | common1
HexNAc(6)Hex(7)dHex(2)NeuAc(2)	3227.15	HexNAc(6)Hex(7)dHex(2)NeuAc(2) @ NGlycan | common1
HexNAc(6)Hex(7)dHex(2)NeuAc(2)NeuGc(1)	3534.24	HexNAc(6)Hex(7)dHex(2)NeuAc(2)NeuGc(1) @ NGlycan | common1
HexNAc(6)Hex(7)dHex(2)NeuAc(2)NeuGc(2)	3841.33	HexNAc(6)Hex(7)dHex(2)NeuAc(2)NeuGc(2) @ NGlycan | common1
HexNAc(6)Hex(7)dHex(2)NeuAc(3)	3518.25	HexNAc(6)Hex(7)dHex(2)NeuAc(3) @ NGlycan | common1
HexNAc(6)Hex(7)dHex(2)NeuAc(3)NeuGc(1)	3825.34	HexNAc(6)Hex(7)dHex(2)NeuAc(3)NeuGc(1) @ NGlycan | common1
HexNAc(6)Hex(7)dHex(2)NeuAc(4)	3809.34	HexNAc(6)Hex(7)dHex(2)NeuAc(4) @ NGlycan | common1
HexNAc(6)Hex(7)dHex(3)	2791.02	HexNAc(6)Hex(7)dHex(3) @ NGlycan | common1
HexNAc(6)Hex(7)dHex(3)NeuGc(1)	3098.11	HexNAc(6)Hex(7)dHex(3)NeuGc(1) @ NGlycan | common1
HexNAc(6)Hex(7)dHex(3)NeuGc(2)	3405.2	HexNAc(6)Hex(7)dHex(3)NeuGc(2) @ NGlycan | common1
HexNAc(6)Hex(7)dHex(3)NeuGc(3)	3712.29	HexNAc(6)Hex(7)dHex(3)NeuGc(3) @ NGlycan | common1
HexNAc(6)Hex(7)dHex(3)NeuGc(4)	4019.38	HexNAc(6)Hex(7)dHex(3)NeuGc(4) @ NGlycan | common1
HexNAc(6)Hex(7)dHex(3)NeuAc(1)	3082.12	HexNAc(6)Hex(7)dHex(3)NeuAc(1) @ NGlycan | common1
HexNAc(6)Hex(7)dHex(3)NeuAc(1)NeuGc(1)	3389.21	HexNAc(6)Hex(7)dHex(3)NeuAc(1)NeuGc(1) @ NGlycan | common1
HexNAc(6)Hex(7)dHex(3)NeuAc(1)NeuGc(2)	3696.3	HexNAc(6)Hex(7)dHex(3)NeuAc(1)NeuGc(2) @ NGlycan | common1
HexNAc(6)Hex(7)dHex(3)NeuAc(1)NeuGc(3)	4003.39	HexNAc(6)Hex(7)dHex(3)NeuAc(1)NeuGc(3) @ NGlycan | common1
HexNAc(6)Hex(7)dHex(3)NeuAc(2)	3373.21	HexNAc(6)Hex(7)dHex(3)NeuAc(2) @ NGlycan | common1
HexNAc(6)Hex(7)dHex(3)NeuAc(2)NeuGc(1)	3680.3	HexNAc(6)Hex(7)dHex(3)NeuAc(2)NeuGc(1) @ NGlycan | common1
HexNAc(6)Hex(7)dHex(3)NeuAc(2)NeuGc(2)	3987.39	HexNAc(6)Hex(7)dHex(3)NeuAc(2)NeuGc(2) @ NGlycan | common1
HexNAc(6)Hex(7)dHex(3)NeuAc(3)	3664.31	HexNAc(6)Hex(7)dHex(3)NeuAc(3) @ NGlycan | common1
HexNAc(6)Hex(7)dHex(3)NeuAc(3)NeuGc(1)	3971.4	HexNAc(6)Hex(7)dHex(3)NeuAc(3)NeuGc(1) @ NGlycan | common1
HexNAc(6)Hex(7)dHex(3)NeuAc(4)	3955.4	HexNAc(6)Hex(7)dHex(3)NeuAc(4) @ NGlycan | common1
HexNAc(6)Hex(7)dHex(4)	2937.08	HexNAc(6)Hex(7)dHex(4) @ NGlycan | common1
HexNAc(6)Hex(7)dHex(4)NeuGc(1)	3244.17	HexNAc(6)Hex(7)dHex(4)NeuGc(1) @ NGlycan | common1
HexNAc(6)Hex(7)dHex(4)NeuGc(2)	3551.26	HexNAc(6)Hex(7)dHex(4)NeuGc(2) @ NGlycan | common1
HexNAc(6)Hex(7)dHex(4)NeuGc(3)	3858.35	HexNAc(6)Hex(7)dHex(4)NeuGc(3) @ NGlycan | common1
HexNAc(6)Hex(7)dHex(4)NeuGc(4)	4165.44	HexNAc(6)Hex(7)dHex(4)NeuGc(4) @ NGlycan | common1
HexNAc(6)Hex(7)dHex(4)NeuAc(1)	3228.17	HexNAc(6)Hex(7)dHex(4)NeuAc(1) @ NGlycan | common1
HexNAc(6)Hex(7)dHex(4)NeuAc(1)NeuGc(1)	3535.26	HexNAc(6)Hex(7)dHex(4)NeuAc(1)NeuGc(1) @ NGlycan | common1
HexNAc(6)Hex(7)dHex(4)NeuAc(1)NeuGc(2)	3842.35	HexNAc(6)Hex(7)dHex(4)NeuAc(1)NeuGc(2) @ NGlycan | common1
HexNAc(6)Hex(7)dHex(4)NeuAc(1)NeuGc(3)	4149.44	HexNAc(6)Hex(7)dHex(4)NeuAc(1)NeuGc(3) @ NGlycan | common1
HexNAc(6)Hex(7)dHex(4)NeuAc(2)	3519.27	HexNAc(6)Hex(7)dHex(4)NeuAc(2) @ NGlycan | common1
HexNAc(6)Hex(7)dHex(4)NeuAc(2)NeuGc(1)	3826.36	HexNAc(6)Hex(7)dHex(4)NeuAc(2)NeuGc(1) @ NGlycan | common1
HexNAc(6)Hex(7)dHex(4)NeuAc(2)NeuGc(2)	4133.45	HexNAc(6)Hex(7)dHex(4)NeuAc(2)NeuGc(2) @ NGlycan | common1
HexNAc(6)Hex(7)dHex(4)NeuAc(3)	3810.36	HexNAc(6)Hex(7)dHex(4)NeuAc(3) @ NGlycan | common1
HexNAc(6)Hex(7)dHex(4)NeuAc(3)NeuGc(1)	4117.45	HexNAc(6)Hex(7)dHex(4)NeuAc(3)NeuGc(1) @ NGlycan | common1
HexNAc(6)Hex(7)dHex(4)NeuAc(4)	4101.46	HexNAc(6)Hex(7)dHex(4)NeuAc(4) @ NGlycan | common1
HexNAc(6)Hex(7)dHex(5)	3083.14	HexNAc(6)Hex(7)dHex(5) @ NGlycan | common1
HexNAc(6)Hex(7)dHex(5)NeuGc(1)	3390.23	HexNAc(6)Hex(7)dHex(5)NeuGc(1) @ NGlycan | common1
HexNAc(6)Hex(7)dHex(5)NeuGc(2)	3697.32	HexNAc(6)Hex(7)dHex(5)NeuGc(2) @ NGlycan | common1
HexNAc(6)Hex(7)dHex(5)NeuGc(3)	4004.41	HexNAc(6)Hex(7)dHex(5)NeuGc(3) @ NGlycan | common1
HexNAc(6)Hex(7)dHex(5)NeuGc(4)	4311.5	HexNAc(6)Hex(7)dHex(5)NeuGc(4) @ NGlycan | common1
HexNAc(6)Hex(7)dHex(5)NeuAc(1)	3374.23	HexNAc(6)Hex(7)dHex(5)NeuAc(1) @ NGlycan | common1
HexNAc(6)Hex(7)dHex(5)NeuAc(1)NeuGc(1)	3681.32	HexNAc(6)Hex(7)dHex(5)NeuAc(1)NeuGc(1) @ NGlycan | common1
HexNAc(6)Hex(7)dHex(5)NeuAc(1)NeuGc(2)	3988.41	HexNAc(6)Hex(7)dHex(5)NeuAc(1)NeuGc(2) @ NGlycan | common1
HexNAc(6)Hex(7)dHex(5)NeuAc(1)NeuGc(3)	4295.5	HexNAc(6)Hex(7)dHex(5)NeuAc(1)NeuGc(3) @ NGlycan | common1
HexNAc(6)Hex(7)dHex(5)NeuAc(2)	3665.33	HexNAc(6)Hex(7)dHex(5)NeuAc(2) @ NGlycan | common1
HexNAc(6)Hex(7)dHex(5)NeuAc(2)NeuGc(1)	3972.42	HexNAc(6)Hex(7)dHex(5)NeuAc(2)NeuGc(1) @ NGlycan | common1
HexNAc(6)Hex(7)dHex(5)NeuAc(2)NeuGc(2)	4279.51	HexNAc(6)Hex(7)dHex(5)NeuAc(2)NeuGc(2) @ NGlycan | common1
HexNAc(6)Hex(7)dHex(5)NeuAc(3)	3956.42	HexNAc(6)Hex(7)dHex(5)NeuAc(3) @ NGlycan | common1
HexNAc(6)Hex(7)dHex(5)NeuAc(3)NeuGc(1)	4263.51	HexNAc(6)Hex(7)dHex(5)NeuAc(3)NeuGc(1) @ NGlycan | common1
HexNAc(6)Hex(7)dHex(5)NeuAc(4)	4247.52	HexNAc(6)Hex(7)dHex(5)NeuAc(4) @ NGlycan | common1
HexNAc(6)Hex(7)Ac(1)NeuGc(1)Formyl(1)	2729.94	HexNAc(6)Hex(7)Ac(1)NeuGc(1)+27.9949(1) @ NGlycan | common1
HexNAc(6)Hex(7)Ac(1)NeuGc(2)Formyl(1)	3037.03	HexNAc(6)Hex(7)Ac(1)NeuGc(2)+27.9949(1) @ NGlycan | common1
HexNAc(6)Hex(7)Ac(1)NeuGc(3)Formyl(1)	3344.12	HexNAc(6)Hex(7)Ac(1)NeuGc(3)+27.9949(1) @ NGlycan | common1
HexNAc(6)Hex(7)Ac(1)NeuGc(4)Formyl(1)	3651.21	HexNAc(6)Hex(7)Ac(1)NeuGc(4)+27.9949(1) @ NGlycan | common1
HexNAc(6)Hex(7)NeuAc(1)Ac(1)Formyl(1)	2713.95	HexNAc(6)Hex(7)NeuAc(1)Ac(1)+27.9949(1) @ NGlycan | common1
HexNAc(6)Hex(7)NeuAc(1)Ac(1)NeuGc(1)Formyl(1)	3021.04	HexNAc(6)Hex(7)NeuAc(1)Ac(1)NeuGc(1)+27.9949(1) @ NGlycan | common1
HexNAc(6)Hex(7)NeuAc(1)Ac(1)NeuGc(2)Formyl(1)	3328.13	HexNAc(6)Hex(7)NeuAc(1)Ac(1)NeuGc(2)+27.9949(1) @ NGlycan | common1
HexNAc(6)Hex(7)NeuAc(1)Ac(1)NeuGc(3)Formyl(1)	3635.22	HexNAc(6)Hex(7)NeuAc(1)Ac(1)NeuGc(3)+27.9949(1) @ NGlycan | common1
HexNAc(6)Hex(7)NeuAc(2)Ac(1)Formyl(1)	3005.04	HexNAc(6)Hex(7)NeuAc(2)Ac(1)+27.9949(1) @ NGlycan | common1
HexNAc(6)Hex(7)NeuAc(2)Ac(1)NeuGc(1)Formyl(1)	3312.13	HexNAc(6)Hex(7)NeuAc(2)Ac(1)NeuGc(1)+27.9949(1) @ NGlycan | common1
HexNAc(6)Hex(7)NeuAc(2)Ac(1)NeuGc(2)Formyl(1)	3619.22	HexNAc(6)Hex(7)NeuAc(2)Ac(1)NeuGc(2)+27.9949(1) @ NGlycan | common1
HexNAc(6)Hex(7)NeuAc(3)Ac(1)Formyl(1)	3296.14	HexNAc(6)Hex(7)NeuAc(3)Ac(1)+27.9949(1) @ NGlycan | common1
HexNAc(6)Hex(7)NeuAc(3)Ac(1)NeuGc(1)Formyl(1)	3603.23	HexNAc(6)Hex(7)NeuAc(3)Ac(1)NeuGc(1)+27.9949(1) @ NGlycan | common1
HexNAc(6)Hex(7)NeuAc(4)Ac(1)Formyl(1)	3587.23	HexNAc(6)Hex(7)NeuAc(4)Ac(1)+27.9949(1) @ NGlycan | common1
HexNAc(6)Hex(7)dHex(1)Ac(1)NeuGc(1)Formyl(1)	2876	HexNAc(6)Hex(7)dHex(1)Ac(1)NeuGc(1)+27.9949(1) @ NGlycan | common1
HexNAc(6)Hex(7)dHex(1)Ac(1)NeuGc(2)Formyl(1)	3183.09	HexNAc(6)Hex(7)dHex(1)Ac(1)NeuGc(2)+27.9949(1) @ NGlycan | common1
HexNAc(6)Hex(7)dHex(1)Ac(1)NeuGc(3)Formyl(1)	3490.18	HexNAc(6)Hex(7)dHex(1)Ac(1)NeuGc(3)+27.9949(1) @ NGlycan | common1
HexNAc(6)Hex(7)dHex(1)Ac(1)NeuGc(4)Formyl(1)	3797.27	HexNAc(6)Hex(7)dHex(1)Ac(1)NeuGc(4)+27.9949(1) @ NGlycan | common1
HexNAc(6)Hex(7)dHex(1)NeuAc(1)Ac(1)Formyl(1)	2860	HexNAc(6)Hex(7)dHex(1)NeuAc(1)Ac(1)+27.9949(1) @ NGlycan | common1
HexNAc(6)Hex(7)dHex(1)NeuAc(1)Ac(1)NeuGc(1)Formyl(1)	3167.1	HexNAc(6)Hex(7)dHex(1)NeuAc(1)Ac(1)NeuGc(1)+27.9949(1) @ NGlycan | common1
HexNAc(6)Hex(7)dHex(1)NeuAc(1)Ac(1)NeuGc(2)Formyl(1)	3474.19	HexNAc(6)Hex(7)dHex(1)NeuAc(1)Ac(1)NeuGc(2)+27.9949(1) @ NGlycan | common1
HexNAc(6)Hex(7)dHex(1)NeuAc(1)Ac(1)NeuGc(3)Formyl(1)	3781.28	HexNAc(6)Hex(7)dHex(1)NeuAc(1)Ac(1)NeuGc(3)+27.9949(1) @ NGlycan | common1
HexNAc(6)Hex(7)dHex(1)NeuAc(2)Ac(1)Formyl(1)	3151.1	HexNAc(6)Hex(7)dHex(1)NeuAc(2)Ac(1)+27.9949(1) @ NGlycan | common1
HexNAc(6)Hex(7)dHex(1)NeuAc(2)Ac(1)NeuGc(1)Formyl(1)	3458.19	HexNAc(6)Hex(7)dHex(1)NeuAc(2)Ac(1)NeuGc(1)+27.9949(1) @ NGlycan | common1
HexNAc(6)Hex(7)dHex(1)NeuAc(2)Ac(1)NeuGc(2)Formyl(1)	3765.28	HexNAc(6)Hex(7)dHex(1)NeuAc(2)Ac(1)NeuGc(2)+27.9949(1) @ NGlycan | common1
HexNAc(6)Hex(7)dHex(1)NeuAc(3)Ac(1)Formyl(1)	3442.2	HexNAc(6)Hex(7)dHex(1)NeuAc(3)Ac(1)+27.9949(1) @ NGlycan | common1
HexNAc(6)Hex(7)dHex(1)NeuAc(3)Ac(1)NeuGc(1)Formyl(1)	3749.29	HexNAc(6)Hex(7)dHex(1)NeuAc(3)Ac(1)NeuGc(1)+27.9949(1) @ NGlycan | common1
HexNAc(6)Hex(7)dHex(1)NeuAc(4)Ac(1)Formyl(1)	3733.29	HexNAc(6)Hex(7)dHex(1)NeuAc(4)Ac(1)+27.9949(1) @ NGlycan | common1
HexNAc(6)Hex(7)dHex(2)Ac(1)NeuGc(1)Formyl(1)	3022.06	HexNAc(6)Hex(7)dHex(2)Ac(1)NeuGc(1)+27.9949(1) @ NGlycan | common1
HexNAc(6)Hex(7)dHex(2)Ac(1)NeuGc(2)Formyl(1)	3329.15	HexNAc(6)Hex(7)dHex(2)Ac(1)NeuGc(2)+27.9949(1) @ NGlycan | common1
HexNAc(6)Hex(7)dHex(2)Ac(1)NeuGc(3)Formyl(1)	3636.24	HexNAc(6)Hex(7)dHex(2)Ac(1)NeuGc(3)+27.9949(1) @ NGlycan | common1
HexNAc(6)Hex(7)dHex(2)Ac(1)NeuGc(4)Formyl(1)	3943.33	HexNAc(6)Hex(7)dHex(2)Ac(1)NeuGc(4)+27.9949(1) @ NGlycan | common1
HexNAc(6)Hex(7)dHex(2)NeuAc(1)Ac(1)Formyl(1)	3006.06	HexNAc(6)Hex(7)dHex(2)NeuAc(1)Ac(1)+27.9949(1) @ NGlycan | common1
HexNAc(6)Hex(7)dHex(2)NeuAc(1)Ac(1)NeuGc(1)Formyl(1)	3313.15	HexNAc(6)Hex(7)dHex(2)NeuAc(1)Ac(1)NeuGc(1)+27.9949(1) @ NGlycan | common1
HexNAc(6)Hex(7)dHex(2)NeuAc(1)Ac(1)NeuGc(2)Formyl(1)	3620.24	HexNAc(6)Hex(7)dHex(2)NeuAc(1)Ac(1)NeuGc(2)+27.9949(1) @ NGlycan | common1
HexNAc(6)Hex(7)dHex(2)NeuAc(1)Ac(1)NeuGc(3)Formyl(1)	3927.33	HexNAc(6)Hex(7)dHex(2)NeuAc(1)Ac(1)NeuGc(3)+27.9949(1) @ NGlycan | common1
HexNAc(6)Hex(7)dHex(2)NeuAc(2)Ac(1)Formyl(1)	3297.16	HexNAc(6)Hex(7)dHex(2)NeuAc(2)Ac(1)+27.9949(1) @ NGlycan | common1
HexNAc(6)Hex(7)dHex(2)NeuAc(2)Ac(1)NeuGc(1)Formyl(1)	3604.25	HexNAc(6)Hex(7)dHex(2)NeuAc(2)Ac(1)NeuGc(1)+27.9949(1) @ NGlycan | common1
HexNAc(6)Hex(7)dHex(2)NeuAc(2)Ac(1)NeuGc(2)Formyl(1)	3911.34	HexNAc(6)Hex(7)dHex(2)NeuAc(2)Ac(1)NeuGc(2)+27.9949(1) @ NGlycan | common1
HexNAc(6)Hex(7)dHex(2)NeuAc(3)Ac(1)Formyl(1)	3588.25	HexNAc(6)Hex(7)dHex(2)NeuAc(3)Ac(1)+27.9949(1) @ NGlycan | common1
HexNAc(6)Hex(7)dHex(2)NeuAc(3)Ac(1)NeuGc(1)Formyl(1)	3895.34	HexNAc(6)Hex(7)dHex(2)NeuAc(3)Ac(1)NeuGc(1)+27.9949(1) @ NGlycan | common1
HexNAc(6)Hex(7)dHex(2)NeuAc(4)Ac(1)Formyl(1)	3879.35	HexNAc(6)Hex(7)dHex(2)NeuAc(4)Ac(1)+27.9949(1) @ NGlycan | common1
HexNAc(6)Hex(7)dHex(3)Ac(1)NeuGc(1)Formyl(1)	3168.12	HexNAc(6)Hex(7)dHex(3)Ac(1)NeuGc(1)+27.9949(1) @ NGlycan | common1
HexNAc(6)Hex(7)dHex(3)Ac(1)NeuGc(2)Formyl(1)	3475.21	HexNAc(6)Hex(7)dHex(3)Ac(1)NeuGc(2)+27.9949(1) @ NGlycan | common1
HexNAc(6)Hex(7)dHex(3)Ac(1)NeuGc(3)Formyl(1)	3782.3	HexNAc(6)Hex(7)dHex(3)Ac(1)NeuGc(3)+27.9949(1) @ NGlycan | common1
HexNAc(6)Hex(7)dHex(3)Ac(1)NeuGc(4)Formyl(1)	4089.39	HexNAc(6)Hex(7)dHex(3)Ac(1)NeuGc(4)+27.9949(1) @ NGlycan | common1
HexNAc(6)Hex(7)dHex(3)NeuAc(1)Ac(1)Formyl(1)	3152.12	HexNAc(6)Hex(7)dHex(3)NeuAc(1)Ac(1)+27.9949(1) @ NGlycan | common1
HexNAc(6)Hex(7)dHex(3)NeuAc(1)Ac(1)NeuGc(1)Formyl(1)	3459.21	HexNAc(6)Hex(7)dHex(3)NeuAc(1)Ac(1)NeuGc(1)+27.9949(1) @ NGlycan | common1
HexNAc(6)Hex(7)dHex(3)NeuAc(1)Ac(1)NeuGc(2)Formyl(1)	3766.3	HexNAc(6)Hex(7)dHex(3)NeuAc(1)Ac(1)NeuGc(2)+27.9949(1) @ NGlycan | common1
HexNAc(6)Hex(7)dHex(3)NeuAc(1)Ac(1)NeuGc(3)Formyl(1)	4073.39	HexNAc(6)Hex(7)dHex(3)NeuAc(1)Ac(1)NeuGc(3)+27.9949(1) @ NGlycan | common1
HexNAc(6)Hex(7)dHex(3)NeuAc(2)Ac(1)Formyl(1)	3443.22	HexNAc(6)Hex(7)dHex(3)NeuAc(2)Ac(1)+27.9949(1) @ NGlycan | common1
HexNAc(6)Hex(7)dHex(3)NeuAc(2)Ac(1)NeuGc(1)Formyl(1)	3750.31	HexNAc(6)Hex(7)dHex(3)NeuAc(2)Ac(1)NeuGc(1)+27.9949(1) @ NGlycan | common1
HexNAc(6)Hex(7)dHex(3)NeuAc(2)Ac(1)NeuGc(2)Formyl(1)	4057.4	HexNAc(6)Hex(7)dHex(3)NeuAc(2)Ac(1)NeuGc(2)+27.9949(1) @ NGlycan | common1
HexNAc(6)Hex(7)dHex(3)NeuAc(3)Ac(1)Formyl(1)	3734.31	HexNAc(6)Hex(7)dHex(3)NeuAc(3)Ac(1)+27.9949(1) @ NGlycan | common1
HexNAc(6)Hex(7)dHex(3)NeuAc(3)Ac(1)NeuGc(1)Formyl(1)	4041.4	HexNAc(6)Hex(7)dHex(3)NeuAc(3)Ac(1)NeuGc(1)+27.9949(1) @ NGlycan | common1
HexNAc(6)Hex(7)dHex(3)NeuAc(4)Ac(1)Formyl(1)	4025.41	HexNAc(6)Hex(7)dHex(3)NeuAc(4)Ac(1)+27.9949(1) @ NGlycan | common1
HexNAc(6)Hex(7)dHex(4)Ac(1)NeuGc(1)Formyl(1)	3314.17	HexNAc(6)Hex(7)dHex(4)Ac(1)NeuGc(1)+27.9949(1) @ NGlycan | common1
HexNAc(6)Hex(7)dHex(4)Ac(1)NeuGc(2)Formyl(1)	3621.26	HexNAc(6)Hex(7)dHex(4)Ac(1)NeuGc(2)+27.9949(1) @ NGlycan | common1
HexNAc(6)Hex(7)dHex(4)Ac(1)NeuGc(3)Formyl(1)	3928.35	HexNAc(6)Hex(7)dHex(4)Ac(1)NeuGc(3)+27.9949(1) @ NGlycan | common1
HexNAc(6)Hex(7)dHex(4)Ac(1)NeuGc(4)Formyl(1)	4235.44	HexNAc(6)Hex(7)dHex(4)Ac(1)NeuGc(4)+27.9949(1) @ NGlycan | common1
HexNAc(6)Hex(7)dHex(4)NeuAc(1)Ac(1)Formyl(1)	3298.18	HexNAc(6)Hex(7)dHex(4)NeuAc(1)Ac(1)+27.9949(1) @ NGlycan | common1
HexNAc(6)Hex(7)dHex(4)NeuAc(1)Ac(1)NeuGc(1)Formyl(1)	3605.27	HexNAc(6)Hex(7)dHex(4)NeuAc(1)Ac(1)NeuGc(1)+27.9949(1) @ NGlycan | common1
HexNAc(6)Hex(7)dHex(4)NeuAc(1)Ac(1)NeuGc(2)Formyl(1)	3912.36	HexNAc(6)Hex(7)dHex(4)NeuAc(1)Ac(1)NeuGc(2)+27.9949(1) @ NGlycan | common1
HexNAc(6)Hex(7)dHex(4)NeuAc(1)Ac(1)NeuGc(3)Formyl(1)	4219.45	HexNAc(6)Hex(7)dHex(4)NeuAc(1)Ac(1)NeuGc(3)+27.9949(1) @ NGlycan | common1
HexNAc(6)Hex(7)dHex(4)NeuAc(2)Ac(1)Formyl(1)	3589.27	HexNAc(6)Hex(7)dHex(4)NeuAc(2)Ac(1)+27.9949(1) @ NGlycan | common1
HexNAc(6)Hex(7)dHex(4)NeuAc(2)Ac(1)NeuGc(1)Formyl(1)	3896.36	HexNAc(6)Hex(7)dHex(4)NeuAc(2)Ac(1)NeuGc(1)+27.9949(1) @ NGlycan | common1
HexNAc(6)Hex(7)dHex(4)NeuAc(2)Ac(1)NeuGc(2)Formyl(1)	4203.45	HexNAc(6)Hex(7)dHex(4)NeuAc(2)Ac(1)NeuGc(2)+27.9949(1) @ NGlycan | common1
HexNAc(6)Hex(7)dHex(4)NeuAc(3)Ac(1)Formyl(1)	3880.37	HexNAc(6)Hex(7)dHex(4)NeuAc(3)Ac(1)+27.9949(1) @ NGlycan | common1
HexNAc(6)Hex(7)dHex(4)NeuAc(3)Ac(1)NeuGc(1)Formyl(1)	4187.46	HexNAc(6)Hex(7)dHex(4)NeuAc(3)Ac(1)NeuGc(1)+27.9949(1) @ NGlycan | common1
HexNAc(6)Hex(7)dHex(4)NeuAc(4)Ac(1)Formyl(1)	4171.46	HexNAc(6)Hex(7)dHex(4)NeuAc(4)Ac(1)+27.9949(1) @ NGlycan | common1
HexNAc(6)Hex(7)dHex(5)Ac(1)NeuGc(1)Formyl(1)	3460.23	HexNAc(6)Hex(7)dHex(5)Ac(1)NeuGc(1)+27.9949(1) @ NGlycan | common1
HexNAc(6)Hex(7)dHex(5)Ac(1)NeuGc(2)Formyl(1)	3767.32	HexNAc(6)Hex(7)dHex(5)Ac(1)NeuGc(2)+27.9949(1) @ NGlycan | common1
HexNAc(6)Hex(7)dHex(5)Ac(1)NeuGc(3)Formyl(1)	4074.41	HexNAc(6)Hex(7)dHex(5)Ac(1)NeuGc(3)+27.9949(1) @ NGlycan | common1
HexNAc(6)Hex(7)dHex(5)Ac(1)NeuGc(4)Formyl(1)	4381.5	HexNAc(6)Hex(7)dHex(5)Ac(1)NeuGc(4)+27.9949(1) @ NGlycan | common1
HexNAc(6)Hex(7)dHex(5)NeuAc(1)Ac(1)Formyl(1)	3444.24	HexNAc(6)Hex(7)dHex(5)NeuAc(1)Ac(1)+27.9949(1) @ NGlycan | common1
HexNAc(6)Hex(7)dHex(5)NeuAc(1)Ac(1)NeuGc(1)Formyl(1)	3751.33	HexNAc(6)Hex(7)dHex(5)NeuAc(1)Ac(1)NeuGc(1)+27.9949(1) @ NGlycan | common1
HexNAc(6)Hex(7)dHex(5)NeuAc(1)Ac(1)NeuGc(2)Formyl(1)	4058.42	HexNAc(6)Hex(7)dHex(5)NeuAc(1)Ac(1)NeuGc(2)+27.9949(1) @ NGlycan | common1
HexNAc(6)Hex(7)dHex(5)NeuAc(1)Ac(1)NeuGc(3)Formyl(1)	4365.51	HexNAc(6)Hex(7)dHex(5)NeuAc(1)Ac(1)NeuGc(3)+27.9949(1) @ NGlycan | common1
HexNAc(6)Hex(7)dHex(5)NeuAc(2)Ac(1)Formyl(1)	3735.33	HexNAc(6)Hex(7)dHex(5)NeuAc(2)Ac(1)+27.9949(1) @ NGlycan | common1
HexNAc(6)Hex(7)dHex(5)NeuAc(2)Ac(1)NeuGc(1)Formyl(1)	4042.42	HexNAc(6)Hex(7)dHex(5)NeuAc(2)Ac(1)NeuGc(1)+27.9949(1) @ NGlycan | common1
HexNAc(6)Hex(7)dHex(5)NeuAc(2)Ac(1)NeuGc(2)Formyl(1)	4349.51	HexNAc(6)Hex(7)dHex(5)NeuAc(2)Ac(1)NeuGc(2)+27.9949(1) @ NGlycan | common1
HexNAc(6)Hex(7)dHex(5)NeuAc(3)Ac(1)Formyl(1)	4026.43	HexNAc(6)Hex(7)dHex(5)NeuAc(3)Ac(1)+27.9949(1) @ NGlycan | common1
HexNAc(6)Hex(7)dHex(5)NeuAc(3)Ac(1)NeuGc(1)Formyl(1)	4333.52	HexNAc(6)Hex(7)dHex(5)NeuAc(3)Ac(1)NeuGc(1)+27.9949(1) @ NGlycan | common1
HexNAc(6)Hex(7)dHex(5)NeuAc(4)Ac(1)Formyl(1)	4317.52	HexNAc(6)Hex(7)dHex(5)NeuAc(4)Ac(1)+27.9949(1) @ NGlycan | common1
HexNAc(6)Hex(7)Formyl(1)	2380.84	HexNAc(6)Hex(7)+27.9949(1) @ NGlycan | common1
HexNAc(6)Hex(7)NeuGc(1)Formyl(1)	2687.93	HexNAc(6)Hex(7)NeuGc(1)+27.9949(1) @ NGlycan | common1
HexNAc(6)Hex(7)NeuGc(2)Formyl(1)	2995.02	HexNAc(6)Hex(7)NeuGc(2)+27.9949(1) @ NGlycan | common1
HexNAc(6)Hex(7)NeuGc(3)Formyl(1)	3302.11	HexNAc(6)Hex(7)NeuGc(3)+27.9949(1) @ NGlycan | common1
HexNAc(6)Hex(7)NeuGc(4)Formyl(1)	3609.2	HexNAc(6)Hex(7)NeuGc(4)+27.9949(1) @ NGlycan | common1
HexNAc(6)Hex(7)NeuAc(1)Formyl(1)	2671.94	HexNAc(6)Hex(7)NeuAc(1)+27.9949(1) @ NGlycan | common1
HexNAc(6)Hex(7)NeuAc(1)NeuGc(1)Formyl(1)	2979.03	HexNAc(6)Hex(7)NeuAc(1)NeuGc(1)+27.9949(1) @ NGlycan | common1
HexNAc(6)Hex(7)NeuAc(1)NeuGc(2)Formyl(1)	3286.12	HexNAc(6)Hex(7)NeuAc(1)NeuGc(2)+27.9949(1) @ NGlycan | common1
HexNAc(6)Hex(7)NeuAc(1)NeuGc(3)Formyl(1)	3593.21	HexNAc(6)Hex(7)NeuAc(1)NeuGc(3)+27.9949(1) @ NGlycan | common1
HexNAc(6)Hex(7)NeuAc(2)Formyl(1)	2963.03	HexNAc(6)Hex(7)NeuAc(2)+27.9949(1) @ NGlycan | common1
HexNAc(6)Hex(7)NeuAc(2)NeuGc(1)Formyl(1)	3270.12	HexNAc(6)Hex(7)NeuAc(2)NeuGc(1)+27.9949(1) @ NGlycan | common1
HexNAc(6)Hex(7)NeuAc(2)NeuGc(2)Formyl(1)	3577.21	HexNAc(6)Hex(7)NeuAc(2)NeuGc(2)+27.9949(1) @ NGlycan | common1
HexNAc(6)Hex(7)NeuAc(3)Formyl(1)	3254.13	HexNAc(6)Hex(7)NeuAc(3)+27.9949(1) @ NGlycan | common1
HexNAc(6)Hex(7)NeuAc(3)NeuGc(1)Formyl(1)	3561.22	HexNAc(6)Hex(7)NeuAc(3)NeuGc(1)+27.9949(1) @ NGlycan | common1
HexNAc(6)Hex(7)NeuAc(4)Formyl(1)	3545.22	HexNAc(6)Hex(7)NeuAc(4)+27.9949(1) @ NGlycan | common1
HexNAc(6)Hex(7)dHex(1)Formyl(1)	2526.9	HexNAc(6)Hex(7)dHex(1)+27.9949(1) @ NGlycan | common1
HexNAc(6)Hex(7)dHex(1)NeuGc(1)Formyl(1)	2833.99	HexNAc(6)Hex(7)dHex(1)NeuGc(1)+27.9949(1) @ NGlycan | common1
HexNAc(6)Hex(7)dHex(1)NeuGc(2)Formyl(1)	3141.08	HexNAc(6)Hex(7)dHex(1)NeuGc(2)+27.9949(1) @ NGlycan | common1
HexNAc(6)Hex(7)dHex(1)NeuGc(3)Formyl(1)	3448.17	HexNAc(6)Hex(7)dHex(1)NeuGc(3)+27.9949(1) @ NGlycan | common1
HexNAc(6)Hex(7)dHex(1)NeuGc(4)Formyl(1)	3755.26	HexNAc(6)Hex(7)dHex(1)NeuGc(4)+27.9949(1) @ NGlycan | common1
HexNAc(6)Hex(7)dHex(1)NeuAc(1)Formyl(1)	2817.99	HexNAc(6)Hex(7)dHex(1)NeuAc(1)+27.9949(1) @ NGlycan | common1
HexNAc(6)Hex(7)dHex(1)NeuAc(1)NeuGc(1)Formyl(1)	3125.08	HexNAc(6)Hex(7)dHex(1)NeuAc(1)NeuGc(1)+27.9949(1) @ NGlycan | common1
HexNAc(6)Hex(7)dHex(1)NeuAc(1)NeuGc(2)Formyl(1)	3432.17	HexNAc(6)Hex(7)dHex(1)NeuAc(1)NeuGc(2)+27.9949(1) @ NGlycan | common1
HexNAc(6)Hex(7)dHex(1)NeuAc(1)NeuGc(3)Formyl(1)	3739.27	HexNAc(6)Hex(7)dHex(1)NeuAc(1)NeuGc(3)+27.9949(1) @ NGlycan | common1
HexNAc(6)Hex(7)dHex(1)NeuAc(2)Formyl(1)	3109.09	HexNAc(6)Hex(7)dHex(1)NeuAc(2)+27.9949(1) @ NGlycan | common1
HexNAc(6)Hex(7)dHex(1)NeuAc(2)NeuGc(1)Formyl(1)	3416.18	HexNAc(6)Hex(7)dHex(1)NeuAc(2)NeuGc(1)+27.9949(1) @ NGlycan | common1
HexNAc(6)Hex(7)dHex(1)NeuAc(2)NeuGc(2)Formyl(1)	3723.27	HexNAc(6)Hex(7)dHex(1)NeuAc(2)NeuGc(2)+27.9949(1) @ NGlycan | common1
HexNAc(6)Hex(7)dHex(1)NeuAc(3)Formyl(1)	3400.19	HexNAc(6)Hex(7)dHex(1)NeuAc(3)+27.9949(1) @ NGlycan | common1
HexNAc(6)Hex(7)dHex(1)NeuAc(3)NeuGc(1)Formyl(1)	3707.28	HexNAc(6)Hex(7)dHex(1)NeuAc(3)NeuGc(1)+27.9949(1) @ NGlycan | common1
HexNAc(6)Hex(7)dHex(1)NeuAc(4)Formyl(1)	3691.28	HexNAc(6)Hex(7)dHex(1)NeuAc(4)+27.9949(1) @ NGlycan | common1
HexNAc(6)Hex(7)dHex(2)Formyl(1)	2672.96	HexNAc(6)Hex(7)dHex(2)+27.9949(1) @ NGlycan | common1
HexNAc(6)Hex(7)dHex(2)NeuGc(1)Formyl(1)	2980.05	HexNAc(6)Hex(7)dHex(2)NeuGc(1)+27.9949(1) @ NGlycan | common1
HexNAc(6)Hex(7)dHex(2)NeuGc(2)Formyl(1)	3287.14	HexNAc(6)Hex(7)dHex(2)NeuGc(2)+27.9949(1) @ NGlycan | common1
HexNAc(6)Hex(7)dHex(2)NeuGc(3)Formyl(1)	3594.23	HexNAc(6)Hex(7)dHex(2)NeuGc(3)+27.9949(1) @ NGlycan | common1
HexNAc(6)Hex(7)dHex(2)NeuGc(4)Formyl(1)	3901.32	HexNAc(6)Hex(7)dHex(2)NeuGc(4)+27.9949(1) @ NGlycan | common1
HexNAc(6)Hex(7)dHex(2)NeuAc(1)Formyl(1)	2964.05	HexNAc(6)Hex(7)dHex(2)NeuAc(1)+27.9949(1) @ NGlycan | common1
HexNAc(6)Hex(7)dHex(2)NeuAc(1)NeuGc(1)Formyl(1)	3271.14	HexNAc(6)Hex(7)dHex(2)NeuAc(1)NeuGc(1)+27.9949(1) @ NGlycan | common1
HexNAc(6)Hex(7)dHex(2)NeuAc(1)NeuGc(2)Formyl(1)	3578.23	HexNAc(6)Hex(7)dHex(2)NeuAc(1)NeuGc(2)+27.9949(1) @ NGlycan | common1
HexNAc(6)Hex(7)dHex(2)NeuAc(1)NeuGc(3)Formyl(1)	3885.32	HexNAc(6)Hex(7)dHex(2)NeuAc(1)NeuGc(3)+27.9949(1) @ NGlycan | common1
HexNAc(6)Hex(7)dHex(2)NeuAc(2)Formyl(1)	3255.15	HexNAc(6)Hex(7)dHex(2)NeuAc(2)+27.9949(1) @ NGlycan | common1
HexNAc(6)Hex(7)dHex(2)NeuAc(2)NeuGc(1)Formyl(1)	3562.24	HexNAc(6)Hex(7)dHex(2)NeuAc(2)NeuGc(1)+27.9949(1) @ NGlycan | common1
HexNAc(6)Hex(7)dHex(2)NeuAc(2)NeuGc(2)Formyl(1)	3869.33	HexNAc(6)Hex(7)dHex(2)NeuAc(2)NeuGc(2)+27.9949(1) @ NGlycan | common1
HexNAc(6)Hex(7)dHex(2)NeuAc(3)Formyl(1)	3546.24	HexNAc(6)Hex(7)dHex(2)NeuAc(3)+27.9949(1) @ NGlycan | common1
HexNAc(6)Hex(7)dHex(2)NeuAc(3)NeuGc(1)Formyl(1)	3853.33	HexNAc(6)Hex(7)dHex(2)NeuAc(3)NeuGc(1)+27.9949(1) @ NGlycan | common1
HexNAc(6)Hex(7)dHex(2)NeuAc(4)Formyl(1)	3837.34	HexNAc(6)Hex(7)dHex(2)NeuAc(4)+27.9949(1) @ NGlycan | common1
HexNAc(6)Hex(7)dHex(3)Formyl(1)	2819.01	HexNAc(6)Hex(7)dHex(3)+27.9949(1) @ NGlycan | common1
HexNAc(6)Hex(7)dHex(3)NeuGc(1)Formyl(1)	3126.1	HexNAc(6)Hex(7)dHex(3)NeuGc(1)+27.9949(1) @ NGlycan | common1
HexNAc(6)Hex(7)dHex(3)NeuGc(2)Formyl(1)	3433.2	HexNAc(6)Hex(7)dHex(3)NeuGc(2)+27.9949(1) @ NGlycan | common1
HexNAc(6)Hex(7)dHex(3)NeuGc(3)Formyl(1)	3740.29	HexNAc(6)Hex(7)dHex(3)NeuGc(3)+27.9949(1) @ NGlycan | common1
HexNAc(6)Hex(7)dHex(3)NeuGc(4)Formyl(1)	4047.38	HexNAc(6)Hex(7)dHex(3)NeuGc(4)+27.9949(1) @ NGlycan | common1
HexNAc(6)Hex(7)dHex(3)NeuAc(1)Formyl(1)	3110.11	HexNAc(6)Hex(7)dHex(3)NeuAc(1)+27.9949(1) @ NGlycan | common1
HexNAc(6)Hex(7)dHex(3)NeuAc(1)NeuGc(1)Formyl(1)	3417.2	HexNAc(6)Hex(7)dHex(3)NeuAc(1)NeuGc(1)+27.9949(1) @ NGlycan | common1
HexNAc(6)Hex(7)dHex(3)NeuAc(1)NeuGc(2)Formyl(1)	3724.29	HexNAc(6)Hex(7)dHex(3)NeuAc(1)NeuGc(2)+27.9949(1) @ NGlycan | common1
HexNAc(6)Hex(7)dHex(3)NeuAc(1)NeuGc(3)Formyl(1)	4031.38	HexNAc(6)Hex(7)dHex(3)NeuAc(1)NeuGc(3)+27.9949(1) @ NGlycan | common1
HexNAc(6)Hex(7)dHex(3)NeuAc(2)Formyl(1)	3401.21	HexNAc(6)Hex(7)dHex(3)NeuAc(2)+27.9949(1) @ NGlycan | common1
HexNAc(6)Hex(7)dHex(3)NeuAc(2)NeuGc(1)Formyl(1)	3708.3	HexNAc(6)Hex(7)dHex(3)NeuAc(2)NeuGc(1)+27.9949(1) @ NGlycan | common1
HexNAc(6)Hex(7)dHex(3)NeuAc(2)NeuGc(2)Formyl(1)	4015.39	HexNAc(6)Hex(7)dHex(3)NeuAc(2)NeuGc(2)+27.9949(1) @ NGlycan | common1
HexNAc(6)Hex(7)dHex(3)NeuAc(3)Formyl(1)	3692.3	HexNAc(6)Hex(7)dHex(3)NeuAc(3)+27.9949(1) @ NGlycan | common1
HexNAc(6)Hex(7)dHex(3)NeuAc(3)NeuGc(1)Formyl(1)	3999.39	HexNAc(6)Hex(7)dHex(3)NeuAc(3)NeuGc(1)+27.9949(1) @ NGlycan | common1
HexNAc(6)Hex(7)dHex(3)NeuAc(4)Formyl(1)	3983.4	HexNAc(6)Hex(7)dHex(3)NeuAc(4)+27.9949(1) @ NGlycan | common1
HexNAc(6)Hex(7)dHex(4)Formyl(1)	2965.07	HexNAc(6)Hex(7)dHex(4)+27.9949(1) @ NGlycan | common1
HexNAc(6)Hex(7)dHex(4)NeuGc(1)Formyl(1)	3272.16	HexNAc(6)Hex(7)dHex(4)NeuGc(1)+27.9949(1) @ NGlycan | common1
HexNAc(6)Hex(7)dHex(4)NeuGc(2)Formyl(1)	3579.25	HexNAc(6)Hex(7)dHex(4)NeuGc(2)+27.9949(1) @ NGlycan | common1
HexNAc(6)Hex(7)dHex(4)NeuGc(3)Formyl(1)	3886.34	HexNAc(6)Hex(7)dHex(4)NeuGc(3)+27.9949(1) @ NGlycan | common1
HexNAc(6)Hex(7)dHex(4)NeuGc(4)Formyl(1)	4193.43	HexNAc(6)Hex(7)dHex(4)NeuGc(4)+27.9949(1) @ NGlycan | common1
HexNAc(6)Hex(7)dHex(4)NeuAc(1)Formyl(1)	3256.17	HexNAc(6)Hex(7)dHex(4)NeuAc(1)+27.9949(1) @ NGlycan | common1
HexNAc(6)Hex(7)dHex(4)NeuAc(1)NeuGc(1)Formyl(1)	3563.26	HexNAc(6)Hex(7)dHex(4)NeuAc(1)NeuGc(1)+27.9949(1) @ NGlycan | common1
HexNAc(6)Hex(7)dHex(4)NeuAc(1)NeuGc(2)Formyl(1)	3870.35	HexNAc(6)Hex(7)dHex(4)NeuAc(1)NeuGc(2)+27.9949(1) @ NGlycan | common1
HexNAc(6)Hex(7)dHex(4)NeuAc(1)NeuGc(3)Formyl(1)	4177.44	HexNAc(6)Hex(7)dHex(4)NeuAc(1)NeuGc(3)+27.9949(1) @ NGlycan | common1
HexNAc(6)Hex(7)dHex(4)NeuAc(2)Formyl(1)	3547.26	HexNAc(6)Hex(7)dHex(4)NeuAc(2)+27.9949(1) @ NGlycan | common1
HexNAc(6)Hex(7)dHex(4)NeuAc(2)NeuGc(1)Formyl(1)	3854.35	HexNAc(6)Hex(7)dHex(4)NeuAc(2)NeuGc(1)+27.9949(1) @ NGlycan | common1
HexNAc(6)Hex(7)dHex(4)NeuAc(2)NeuGc(2)Formyl(1)	4161.44	HexNAc(6)Hex(7)dHex(4)NeuAc(2)NeuGc(2)+27.9949(1) @ NGlycan | common1
HexNAc(6)Hex(7)dHex(4)NeuAc(3)Formyl(1)	3838.36	HexNAc(6)Hex(7)dHex(4)NeuAc(3)+27.9949(1) @ NGlycan | common1
HexNAc(6)Hex(7)dHex(4)NeuAc(3)NeuGc(1)Formyl(1)	4145.45	HexNAc(6)Hex(7)dHex(4)NeuAc(3)NeuGc(1)+27.9949(1) @ NGlycan | common1
HexNAc(6)Hex(7)dHex(4)NeuAc(4)Formyl(1)	4129.45	HexNAc(6)Hex(7)dHex(4)NeuAc(4)+27.9949(1) @ NGlycan | common1
HexNAc(6)Hex(7)dHex(5)Formyl(1)	3111.13	HexNAc(6)Hex(7)dHex(5)+27.9949(1) @ NGlycan | common1
HexNAc(6)Hex(7)dHex(5)NeuGc(1)Formyl(1)	3418.22	HexNAc(6)Hex(7)dHex(5)NeuGc(1)+27.9949(1) @ NGlycan | common1
HexNAc(6)Hex(7)dHex(5)NeuGc(2)Formyl(1)	3725.31	HexNAc(6)Hex(7)dHex(5)NeuGc(2)+27.9949(1) @ NGlycan | common1
HexNAc(6)Hex(7)dHex(5)NeuGc(3)Formyl(1)	4032.4	HexNAc(6)Hex(7)dHex(5)NeuGc(3)+27.9949(1) @ NGlycan | common1
HexNAc(6)Hex(7)dHex(5)NeuGc(4)Formyl(1)	4339.49	HexNAc(6)Hex(7)dHex(5)NeuGc(4)+27.9949(1) @ NGlycan | common1
HexNAc(6)Hex(7)dHex(5)NeuAc(1)Formyl(1)	3402.23	HexNAc(6)Hex(7)dHex(5)NeuAc(1)+27.9949(1) @ NGlycan | common1
HexNAc(6)Hex(7)dHex(5)NeuAc(1)NeuGc(1)Formyl(1)	3709.32	HexNAc(6)Hex(7)dHex(5)NeuAc(1)NeuGc(1)+27.9949(1) @ NGlycan | common1
HexNAc(6)Hex(7)dHex(5)NeuAc(1)NeuGc(2)Formyl(1)	4016.41	HexNAc(6)Hex(7)dHex(5)NeuAc(1)NeuGc(2)+27.9949(1) @ NGlycan | common1
HexNAc(6)Hex(7)dHex(5)NeuAc(1)NeuGc(3)Formyl(1)	4323.5	HexNAc(6)Hex(7)dHex(5)NeuAc(1)NeuGc(3)+27.9949(1) @ NGlycan | common1
HexNAc(6)Hex(7)dHex(5)NeuAc(2)Formyl(1)	3693.32	HexNAc(6)Hex(7)dHex(5)NeuAc(2)+27.9949(1) @ NGlycan | common1
HexNAc(6)Hex(7)dHex(5)NeuAc(2)NeuGc(1)Formyl(1)	4000.41	HexNAc(6)Hex(7)dHex(5)NeuAc(2)NeuGc(1)+27.9949(1) @ NGlycan | common1
HexNAc(6)Hex(7)dHex(5)NeuAc(2)NeuGc(2)Formyl(1)	4307.5	HexNAc(6)Hex(7)dHex(5)NeuAc(2)NeuGc(2)+27.9949(1) @ NGlycan | common1
HexNAc(6)Hex(7)dHex(5)NeuAc(3)Formyl(1)	3984.42	HexNAc(6)Hex(7)dHex(5)NeuAc(3)+27.9949(1) @ NGlycan | common1
HexNAc(6)Hex(7)dHex(5)NeuAc(3)NeuGc(1)Formyl(1)	4291.51	HexNAc(6)Hex(7)dHex(5)NeuAc(3)NeuGc(1)+27.9949(1) @ NGlycan | common1
HexNAc(6)Hex(7)dHex(5)NeuAc(4)Formyl(1)	4275.51	HexNAc(6)Hex(7)dHex(5)NeuAc(4)+27.9949(1) @ NGlycan | common1
HexNAc(2)Hex(6)	1378.48	HexNAc(2)Hex(6) @ NGlycan | common1
HexNAc(2)Hex(6)Phospho(1)	1458.44	HexNAc(2)Hex(6)Phospho(1) @ NGlycan | common1
HexNAc(2)Hex(6)Phospho(2)	1538.41	HexNAc(2)Hex(6)Phospho(2) @ NGlycan | common1
HexNAc(2)Hex(6)Formyl(1)	1406.47	HexNAc(2)Hex(6)+27.9949(1) @ NGlycan | common1
HexNAc(2)Hex(6)Phospho(1)Formyl(1)	1486.44	HexNAc(2)Hex(6)Phospho(1)+27.9949(1) @ NGlycan | common1
HexNAc(2)Hex(6)Phospho(2)Formyl(1)	1566.4	HexNAc(2)Hex(6)Phospho(2)+27.9949(1) @ NGlycan | common1
HexNAc(3)Hex(6)Ac(1)NeuGc(1)	1930.66	HexNAc(3)Hex(6)Ac(1)NeuGc(1) @ NGlycan | common1
HexNAc(3)Hex(6)NeuAc(1)Ac(1)	1914.66	HexNAc(3)Hex(6)NeuAc(1)Ac(1) @ NGlycan | common1
HexNAc(3)Hex(6)dHex(1)Ac(1)NeuGc(1)	2076.71	HexNAc(3)Hex(6)dHex(1)Ac(1)NeuGc(1) @ NGlycan | common1
HexNAc(3)Hex(6)dHex(1)NeuAc(1)Ac(1)	2060.72	HexNAc(3)Hex(6)dHex(1)NeuAc(1)Ac(1) @ NGlycan | common1
HexNAc(3)Hex(6)dHex(2)Ac(1)NeuGc(1)	2222.77	HexNAc(3)Hex(6)dHex(2)Ac(1)NeuGc(1) @ NGlycan | common1
HexNAc(3)Hex(6)dHex(2)NeuAc(1)Ac(1)	2206.78	HexNAc(3)Hex(6)dHex(2)NeuAc(1)Ac(1) @ NGlycan | common1
HexNAc(3)Hex(6)	1581.56	HexNAc(3)Hex(6) @ NGlycan | common1
HexNAc(3)Hex(6)Phospho(1)	1661.52	HexNAc(3)Hex(6)Phospho(1) @ NGlycan | common1
HexNAc(3)Hex(6)Phospho(2)	1741.49	HexNAc(3)Hex(6)Phospho(2) @ NGlycan | common1
HexNAc(3)Hex(6)NeuGc(1)	1888.65	HexNAc(3)Hex(6)NeuGc(1) @ NGlycan | common1
HexNAc(3)Hex(6)NeuAc(1)	1872.65	HexNAc(3)Hex(6)NeuAc(1) @ NGlycan | common1
HexNAc(3)Hex(6)dHex(1)	1727.61	HexNAc(3)Hex(6)dHex(1) @ NGlycan | common1
HexNAc(3)Hex(6)dHex(1)NeuGc(1)	2034.7	HexNAc(3)Hex(6)dHex(1)NeuGc(1) @ NGlycan | common1
HexNAc(3)Hex(6)dHex(1)NeuAc(1)	2018.71	HexNAc(3)Hex(6)dHex(1)NeuAc(1) @ NGlycan | common1
HexNAc(3)Hex(6)dHex(2)	1873.67	HexNAc(3)Hex(6)dHex(2) @ NGlycan | common1
HexNAc(3)Hex(6)dHex(2)NeuGc(1)	2180.76	HexNAc(3)Hex(6)dHex(2)NeuGc(1) @ NGlycan | common1
HexNAc(3)Hex(6)dHex(2)NeuAc(1)	2164.77	HexNAc(3)Hex(6)dHex(2)NeuAc(1) @ NGlycan | common1
HexNAc(3)Hex(6)Ac(1)NeuGc(1)Formyl(1)	1958.65	HexNAc(3)Hex(6)Ac(1)NeuGc(1)+27.9949(1) @ NGlycan | common1
HexNAc(3)Hex(6)NeuAc(1)Ac(1)Formyl(1)	1942.66	HexNAc(3)Hex(6)NeuAc(1)Ac(1)+27.9949(1) @ NGlycan | common1
HexNAc(3)Hex(6)dHex(1)Ac(1)NeuGc(1)Formyl(1)	2104.71	HexNAc(3)Hex(6)dHex(1)Ac(1)NeuGc(1)+27.9949(1) @ NGlycan | common1
HexNAc(3)Hex(6)dHex(1)NeuAc(1)Ac(1)Formyl(1)	2088.71	HexNAc(3)Hex(6)dHex(1)NeuAc(1)Ac(1)+27.9949(1) @ NGlycan | common1
HexNAc(3)Hex(6)dHex(2)Ac(1)NeuGc(1)Formyl(1)	2250.77	HexNAc(3)Hex(6)dHex(2)Ac(1)NeuGc(1)+27.9949(1) @ NGlycan | common1
HexNAc(3)Hex(6)dHex(2)NeuAc(1)Ac(1)Formyl(1)	2234.77	HexNAc(3)Hex(6)dHex(2)NeuAc(1)Ac(1)+27.9949(1) @ NGlycan | common1
HexNAc(3)Hex(6)Formyl(1)	1609.55	HexNAc(3)Hex(6)+27.9949(1) @ NGlycan | common1
HexNAc(3)Hex(6)Phospho(1)Formyl(1)	1689.52	HexNAc(3)Hex(6)Phospho(1)+27.9949(1) @ NGlycan | common1
HexNAc(3)Hex(6)Phospho(2)Formyl(1)	1769.48	HexNAc(3)Hex(6)Phospho(2)+27.9949(1) @ NGlycan | common1
HexNAc(3)Hex(6)NeuGc(1)Formyl(1)	1916.64	HexNAc(3)Hex(6)NeuGc(1)+27.9949(1) @ NGlycan | common1
HexNAc(3)Hex(6)NeuAc(1)Formyl(1)	1900.65	HexNAc(3)Hex(6)NeuAc(1)+27.9949(1) @ NGlycan | common1
HexNAc(3)Hex(6)dHex(1)Formyl(1)	1755.61	HexNAc(3)Hex(6)dHex(1)+27.9949(1) @ NGlycan | common1
HexNAc(3)Hex(6)dHex(1)NeuGc(1)Formyl(1)	2062.7	HexNAc(3)Hex(6)dHex(1)NeuGc(1)+27.9949(1) @ NGlycan | common1
HexNAc(3)Hex(6)dHex(1)NeuAc(1)Formyl(1)	2046.7	HexNAc(3)Hex(6)dHex(1)NeuAc(1)+27.9949(1) @ NGlycan | common1
HexNAc(3)Hex(6)dHex(2)Formyl(1)	1901.67	HexNAc(3)Hex(6)dHex(2)+27.9949(1) @ NGlycan | common1
HexNAc(3)Hex(6)dHex(2)NeuGc(1)Formyl(1)	2208.76	HexNAc(3)Hex(6)dHex(2)NeuGc(1)+27.9949(1) @ NGlycan | common1
HexNAc(3)Hex(6)dHex(2)NeuAc(1)Formyl(1)	2192.76	HexNAc(3)Hex(6)dHex(2)NeuAc(1)+27.9949(1) @ NGlycan | common1
HexNAc(4)Hex(6)Phospho(2)	1944.57	HexNAc(4)Hex(6)Phospho(2) @ NGlycan | common1
HexNAc(4)Hex(6)Phospho(2)Formyl(1)	1972.56	HexNAc(4)Hex(6)Phospho(2)+27.9949(1) @ NGlycan | common1
HexNAc(5)Hex(6)Ac(1)NeuGc(1)	2336.81	HexNAc(5)Hex(6)Ac(1)NeuGc(1) @ NGlycan | common1
HexNAc(5)Hex(6)Ac(1)NeuGc(2)	2643.91	HexNAc(5)Hex(6)Ac(1)NeuGc(2) @ NGlycan | common1
HexNAc(5)Hex(6)Ac(1)NeuGc(3)	2951	HexNAc(5)Hex(6)Ac(1)NeuGc(3) @ NGlycan | common1
HexNAc(5)Hex(6)NeuAc(1)Ac(1)	2320.82	HexNAc(5)Hex(6)NeuAc(1)Ac(1) @ NGlycan | common1
HexNAc(5)Hex(6)NeuAc(1)Ac(1)NeuGc(1)	2627.91	HexNAc(5)Hex(6)NeuAc(1)Ac(1)NeuGc(1) @ NGlycan | common1
HexNAc(5)Hex(6)NeuAc(1)Ac(1)NeuGc(2)	2935	HexNAc(5)Hex(6)NeuAc(1)Ac(1)NeuGc(2) @ NGlycan | common1
HexNAc(5)Hex(6)NeuAc(2)Ac(1)	2611.92	HexNAc(5)Hex(6)NeuAc(2)Ac(1) @ NGlycan | common1
HexNAc(5)Hex(6)NeuAc(2)Ac(1)NeuGc(1)	2919.01	HexNAc(5)Hex(6)NeuAc(2)Ac(1)NeuGc(1) @ NGlycan | common1
HexNAc(5)Hex(6)NeuAc(3)Ac(1)	2903.01	HexNAc(5)Hex(6)NeuAc(3)Ac(1) @ NGlycan | common1
HexNAc(5)Hex(6)dHex(1)Ac(1)NeuGc(1)	2482.87	HexNAc(5)Hex(6)dHex(1)Ac(1)NeuGc(1) @ NGlycan | common1
HexNAc(5)Hex(6)dHex(1)Ac(1)NeuGc(2)	2789.96	HexNAc(5)Hex(6)dHex(1)Ac(1)NeuGc(2) @ NGlycan | common1
HexNAc(5)Hex(6)dHex(1)Ac(1)NeuGc(3)	3097.05	HexNAc(5)Hex(6)dHex(1)Ac(1)NeuGc(3) @ NGlycan | common1
HexNAc(5)Hex(6)dHex(1)NeuAc(1)Ac(1)	2466.88	HexNAc(5)Hex(6)dHex(1)NeuAc(1)Ac(1) @ NGlycan | common1
HexNAc(5)Hex(6)dHex(1)NeuAc(1)Ac(1)NeuGc(1)	2773.97	HexNAc(5)Hex(6)dHex(1)NeuAc(1)Ac(1)NeuGc(1) @ NGlycan | common1
HexNAc(5)Hex(6)dHex(1)NeuAc(1)Ac(1)NeuGc(2)	3081.06	HexNAc(5)Hex(6)dHex(1)NeuAc(1)Ac(1)NeuGc(2) @ NGlycan | common1
HexNAc(5)Hex(6)dHex(1)NeuAc(2)Ac(1)	2757.97	HexNAc(5)Hex(6)dHex(1)NeuAc(2)Ac(1) @ NGlycan | common1
HexNAc(5)Hex(6)dHex(1)NeuAc(2)Ac(1)NeuGc(1)	3065.06	HexNAc(5)Hex(6)dHex(1)NeuAc(2)Ac(1)NeuGc(1) @ NGlycan | common1
HexNAc(5)Hex(6)dHex(1)NeuAc(3)Ac(1)	3049.07	HexNAc(5)Hex(6)dHex(1)NeuAc(3)Ac(1) @ NGlycan | common1
HexNAc(5)Hex(6)dHex(2)Ac(1)NeuGc(1)	2628.93	HexNAc(5)Hex(6)dHex(2)Ac(1)NeuGc(1) @ NGlycan | common1
HexNAc(5)Hex(6)dHex(2)Ac(1)NeuGc(2)	2936.02	HexNAc(5)Hex(6)dHex(2)Ac(1)NeuGc(2) @ NGlycan | common1
HexNAc(5)Hex(6)dHex(2)Ac(1)NeuGc(3)	3243.11	HexNAc(5)Hex(6)dHex(2)Ac(1)NeuGc(3) @ NGlycan | common1
HexNAc(5)Hex(6)dHex(2)NeuAc(1)Ac(1)	2612.94	HexNAc(5)Hex(6)dHex(2)NeuAc(1)Ac(1) @ NGlycan | common1
HexNAc(5)Hex(6)dHex(2)NeuAc(1)Ac(1)NeuGc(1)	2920.03	HexNAc(5)Hex(6)dHex(2)NeuAc(1)Ac(1)NeuGc(1) @ NGlycan | common1
HexNAc(5)Hex(6)dHex(2)NeuAc(1)Ac(1)NeuGc(2)	3227.12	HexNAc(5)Hex(6)dHex(2)NeuAc(1)Ac(1)NeuGc(2) @ NGlycan | common1
HexNAc(5)Hex(6)dHex(2)NeuAc(2)Ac(1)	2904.03	HexNAc(5)Hex(6)dHex(2)NeuAc(2)Ac(1) @ NGlycan | common1
HexNAc(5)Hex(6)dHex(2)NeuAc(2)Ac(1)NeuGc(1)	3211.12	HexNAc(5)Hex(6)dHex(2)NeuAc(2)Ac(1)NeuGc(1) @ NGlycan | common1
HexNAc(5)Hex(6)dHex(2)NeuAc(3)Ac(1)	3195.13	HexNAc(5)Hex(6)dHex(2)NeuAc(3)Ac(1) @ NGlycan | common1
HexNAc(5)Hex(6)dHex(3)Ac(1)NeuGc(1)	2774.99	HexNAc(5)Hex(6)dHex(3)Ac(1)NeuGc(1) @ NGlycan | common1
HexNAc(5)Hex(6)dHex(3)Ac(1)NeuGc(2)	3082.08	HexNAc(5)Hex(6)dHex(3)Ac(1)NeuGc(2) @ NGlycan | common1
HexNAc(5)Hex(6)dHex(3)Ac(1)NeuGc(3)	3389.17	HexNAc(5)Hex(6)dHex(3)Ac(1)NeuGc(3) @ NGlycan | common1
HexNAc(5)Hex(6)dHex(3)NeuAc(1)Ac(1)	2758.99	HexNAc(5)Hex(6)dHex(3)NeuAc(1)Ac(1) @ NGlycan | common1
HexNAc(5)Hex(6)dHex(3)NeuAc(1)Ac(1)NeuGc(1)	3066.08	HexNAc(5)Hex(6)dHex(3)NeuAc(1)Ac(1)NeuGc(1) @ NGlycan | common1
HexNAc(5)Hex(6)dHex(3)NeuAc(1)Ac(1)NeuGc(2)	3373.17	HexNAc(5)Hex(6)dHex(3)NeuAc(1)Ac(1)NeuGc(2) @ NGlycan | common1
HexNAc(5)Hex(6)dHex(3)NeuAc(2)Ac(1)	3050.09	HexNAc(5)Hex(6)dHex(3)NeuAc(2)Ac(1) @ NGlycan | common1
HexNAc(5)Hex(6)dHex(3)NeuAc(2)Ac(1)NeuGc(1)	3357.18	HexNAc(5)Hex(6)dHex(3)NeuAc(2)Ac(1)NeuGc(1) @ NGlycan | common1
HexNAc(5)Hex(6)dHex(3)NeuAc(3)Ac(1)	3341.18	HexNAc(5)Hex(6)dHex(3)NeuAc(3)Ac(1) @ NGlycan | common1
HexNAc(5)Hex(6)dHex(4)Ac(1)NeuGc(1)	2921.05	HexNAc(5)Hex(6)dHex(4)Ac(1)NeuGc(1) @ NGlycan | common1
HexNAc(5)Hex(6)dHex(4)Ac(1)NeuGc(2)	3228.14	HexNAc(5)Hex(6)dHex(4)Ac(1)NeuGc(2) @ NGlycan | common1
HexNAc(5)Hex(6)dHex(4)Ac(1)NeuGc(3)	3535.23	HexNAc(5)Hex(6)dHex(4)Ac(1)NeuGc(3) @ NGlycan | common1
HexNAc(5)Hex(6)dHex(4)NeuAc(1)Ac(1)	2905.05	HexNAc(5)Hex(6)dHex(4)NeuAc(1)Ac(1) @ NGlycan | common1
HexNAc(5)Hex(6)dHex(4)NeuAc(1)Ac(1)NeuGc(1)	3212.14	HexNAc(5)Hex(6)dHex(4)NeuAc(1)Ac(1)NeuGc(1) @ NGlycan | common1
HexNAc(5)Hex(6)dHex(4)NeuAc(1)Ac(1)NeuGc(2)	3519.23	HexNAc(5)Hex(6)dHex(4)NeuAc(1)Ac(1)NeuGc(2) @ NGlycan | common1
HexNAc(5)Hex(6)dHex(4)NeuAc(2)Ac(1)	3196.15	HexNAc(5)Hex(6)dHex(4)NeuAc(2)Ac(1) @ NGlycan | common1
HexNAc(5)Hex(6)dHex(4)NeuAc(2)Ac(1)NeuGc(1)	3503.24	HexNAc(5)Hex(6)dHex(4)NeuAc(2)Ac(1)NeuGc(1) @ NGlycan | common1
HexNAc(5)Hex(6)dHex(4)NeuAc(3)Ac(1)	3487.24	HexNAc(5)Hex(6)dHex(4)NeuAc(3)Ac(1) @ NGlycan | common1
HexNAc(5)Hex(6)	1987.71	HexNAc(5)Hex(6) @ NGlycan | common1
HexNAc(5)Hex(6)NeuGc(1)	2294.8	HexNAc(5)Hex(6)NeuGc(1) @ NGlycan | common1
HexNAc(5)Hex(6)NeuGc(2)	2601.89	HexNAc(5)Hex(6)NeuGc(2) @ NGlycan | common1
HexNAc(5)Hex(6)NeuGc(3)	2908.98	HexNAc(5)Hex(6)NeuGc(3) @ NGlycan | common1
HexNAc(5)Hex(6)NeuAc(1)	2278.81	HexNAc(5)Hex(6)NeuAc(1) @ NGlycan | common1
HexNAc(5)Hex(6)NeuAc(1)NeuGc(1)	2585.9	HexNAc(5)Hex(6)NeuAc(1)NeuGc(1) @ NGlycan | common1
HexNAc(5)Hex(6)NeuAc(1)NeuGc(2)	2892.99	HexNAc(5)Hex(6)NeuAc(1)NeuGc(2) @ NGlycan | common1
HexNAc(5)Hex(6)NeuAc(2)	2569.9	HexNAc(5)Hex(6)NeuAc(2) @ NGlycan | common1
HexNAc(5)Hex(6)NeuAc(2)NeuGc(1)	2876.99	HexNAc(5)Hex(6)NeuAc(2)NeuGc(1) @ NGlycan | common1
HexNAc(5)Hex(6)NeuAc(3)	2861	HexNAc(5)Hex(6)NeuAc(3) @ NGlycan | common1
HexNAc(5)Hex(6)dHex(1)	2133.77	HexNAc(5)Hex(6)dHex(1) @ NGlycan | common1
HexNAc(5)Hex(6)dHex(1)NeuGc(1)	2440.86	HexNAc(5)Hex(6)dHex(1)NeuGc(1) @ NGlycan | common1
HexNAc(5)Hex(6)dHex(1)NeuGc(2)	2747.95	HexNAc(5)Hex(6)dHex(1)NeuGc(2) @ NGlycan | common1
HexNAc(5)Hex(6)dHex(1)NeuGc(3)	3055.04	HexNAc(5)Hex(6)dHex(1)NeuGc(3) @ NGlycan | common1
HexNAc(5)Hex(6)dHex(1)NeuAc(1)	2424.87	HexNAc(5)Hex(6)dHex(1)NeuAc(1) @ NGlycan | common1
HexNAc(5)Hex(6)dHex(1)NeuAc(1)NeuGc(1)	2731.96	HexNAc(5)Hex(6)dHex(1)NeuAc(1)NeuGc(1) @ NGlycan | common1
HexNAc(5)Hex(6)dHex(1)NeuAc(1)NeuGc(2)	3039.05	HexNAc(5)Hex(6)dHex(1)NeuAc(1)NeuGc(2) @ NGlycan | common1
HexNAc(5)Hex(6)dHex(1)NeuAc(2)	2715.96	HexNAc(5)Hex(6)dHex(1)NeuAc(2) @ NGlycan | common1
HexNAc(5)Hex(6)dHex(1)NeuAc(2)NeuGc(1)	3023.05	HexNAc(5)Hex(6)dHex(1)NeuAc(2)NeuGc(1) @ NGlycan | common1
HexNAc(5)Hex(6)dHex(1)NeuAc(3)	3007.06	HexNAc(5)Hex(6)dHex(1)NeuAc(3) @ NGlycan | common1
HexNAc(5)Hex(6)dHex(2)	2279.83	HexNAc(5)Hex(6)dHex(2) @ NGlycan | common1
HexNAc(5)Hex(6)dHex(2)NeuGc(1)	2586.92	HexNAc(5)Hex(6)dHex(2)NeuGc(1) @ NGlycan | common1
HexNAc(5)Hex(6)dHex(2)NeuGc(2)	2894.01	HexNAc(5)Hex(6)dHex(2)NeuGc(2) @ NGlycan | common1
HexNAc(5)Hex(6)dHex(2)NeuGc(3)	3201.1	HexNAc(5)Hex(6)dHex(2)NeuGc(3) @ NGlycan | common1
HexNAc(5)Hex(6)dHex(2)NeuAc(1)	2570.93	HexNAc(5)Hex(6)dHex(2)NeuAc(1) @ NGlycan | common1
HexNAc(5)Hex(6)dHex(2)NeuAc(1)NeuGc(1)	2878.02	HexNAc(5)Hex(6)dHex(2)NeuAc(1)NeuGc(1) @ NGlycan | common1
HexNAc(5)Hex(6)dHex(2)NeuAc(1)NeuGc(2)	3185.11	HexNAc(5)Hex(6)dHex(2)NeuAc(1)NeuGc(2) @ NGlycan | common1
HexNAc(5)Hex(6)dHex(2)NeuAc(2)	2862.02	HexNAc(5)Hex(6)dHex(2)NeuAc(2) @ NGlycan | common1
HexNAc(5)Hex(6)dHex(2)NeuAc(2)NeuGc(1)	3169.11	HexNAc(5)Hex(6)dHex(2)NeuAc(2)NeuGc(1) @ NGlycan | common1
HexNAc(5)Hex(6)dHex(2)NeuAc(3)	3153.12	HexNAc(5)Hex(6)dHex(2)NeuAc(3) @ NGlycan | common1
HexNAc(5)Hex(6)dHex(3)	2425.89	HexNAc(5)Hex(6)dHex(3) @ NGlycan | common1
HexNAc(5)Hex(6)dHex(3)NeuGc(1)	2732.98	HexNAc(5)Hex(6)dHex(3)NeuGc(1) @ NGlycan | common1
HexNAc(5)Hex(6)dHex(3)NeuGc(2)	3040.07	HexNAc(5)Hex(6)dHex(3)NeuGc(2) @ NGlycan | common1
HexNAc(5)Hex(6)dHex(3)NeuGc(3)	3347.16	HexNAc(5)Hex(6)dHex(3)NeuGc(3) @ NGlycan | common1
HexNAc(5)Hex(6)dHex(3)NeuAc(1)	2716.98	HexNAc(5)Hex(6)dHex(3)NeuAc(1) @ NGlycan | common1
[truncated: 4,126 more rows]

[truncated: 9 more sheets: Table S4, Table S5, Table S6, Table S7, Table S8, Table S9, Table S10, Table S11, Table S12]
